# Supplementary material for: Saccharomyces cerevisiae Genetics Predicts Candidate Therapeutic Genetic Interactions at the Mammalian Replication Fork
Source: G3 (Bethesda). 2013 Feb 1;3(2):273–82. doi: 10.1534/g3.112.004754 (PMC3564987; doi:10.1534/g3.112.004754)
Supplement: Supporting Information [file supp_3.2.273_TableS1.xls]

## Sheet: Sheet1
Table S1. Yeast strains and plasmids used in this study
*All strains used in this study were in the S288C background. Essential mutant collection genotypes are described in Breslow et al., 2008; Ben-Aroya et al., 2008; Li et al., 2011.
Strain name	Relevant Genotype	Source
Deletion, DAmP or ts-alleles	MATa ura3D0 leu2D0 his3D1 met15D0 MUTANT_OF_INTEREST::KanMX	Open Biosystems
Y7092	MATa ura3D0 leu2D0 his3D1 met15D0 lyp1D can1D::STE2pr_SpHis5+	Charles Boone Lab
YPH2576	Y7092 + sgs1D::URA3	This Study
YPH2577	Y7092 + cdc73D::URA3	This Study
YPH2578	Y7092 + mad1D::URA3	This Study
YPH2579	Y7092 + bub1D::NatMX	This Study
YPH2580	Y7092 + mre11D::NatMX	This Study
YPH2581	Y7092 + smc3-42::URA3	This Study
YPH2582	Y7092 + chl1D::URA3	This Study
YPH2583	Y7092 + rad51D::URA3	This Study
YPH2584	Y7092 + elg1D::NatMX	This Study
YPH2585	Y7092 + taf1-1::NatMX	This Study
YPH2586	MATa ura3D0 leu2D0 his3D1 lyp1D can1D::STE2pr_SpHis5+ RAD52-YFP::URA3 psf1-1::KanMX	Stirling et al., 2012
YPH2587	MATa ura3D0 leu2D0 his3D1 lyp1D can1D::STE2pr_SpHis5+ RAD52-YFP::URA3 mcm10-43::KanMX	Stirling et al., 2012
YPH2588	MATa ura3D0 leu2D0 his3D1 lyp1D can1D::STE2pr_SpHis5+ RAD52-YFP::URA3 psf3-ts::KanMX	Stirling et al., 2012
YPH2589	MATa ura3D0 leu2D0 his3D1 met15D0 lsm6D::KanMX	Open Biosystems
YPH2590	MATa ura3D0 leu2D0 his3D1 RAD52-YFP::URA3	Stirling et al., 2012
YPH2591	MATa ura3D0 leu2D0 his3D1 lyp1D psf1-1::KanMX rad51D::URA3	This Study
YPH2592	MATa ura3D0 leu2D0 his3D1 lyp1D can1D::STE2pr_SpHis5+ cdc45-27::KanMX cdc73D::URA3	This Study
YPH2593	MATa ura3D0 leu2D0 his3D1 lyp1D can1D::STE2pr_SpHis5+ POL30-DAmP::KanMX mre11D::NatMX	This Study
YPH2594	MATa ura3D0 leu2D0 his3D1 lyp1D psf1-1::KanMX chl1D::URA3	This Study
YPH2595	MATa ura3D0 leu2D0 his3D1 lyp1D bub3D::KanMX taf1-1::NatMX	This Study
YPH2596	MATa ura3D0 leu2D0 his3D1 lyp1D lsm6D::KanMX taf1-1::NatMX	This Study
PJ69-4a	MATa trp1-901 leu2-3,112 his3-200 gal4D gal80D LYS2::GAL1-HIS3 GAL2-ADE2 met2::GAL7-lacZ	Yeast Resource Center
pJ69-4alpha	MATa trp1-901 leu2-3,112 his3-200 gal4D gal80D LYS2::GAL1-HIS3 GAL2-ADE2 met2::GAL7-lacZ	Yeast Resource Center
YPH2597	Y7092 + ctf4D::HphMX	This study
YPH499	MATa his3D200 lys2-801 ade2-101 leu2D1 ura3-52 trp1D63	Hieter Lab
YPH2598	YPH499 + ctf4-25	This study
YPH2599	YPH499 + ctf4-41	This study
YPH2600	YPH499 + ctf4-43	This study
YPH2601	YPH499 + ctf4-46	This study
YPH2602	YPH499 + ctf4-50	This study
YPH2603	YPH499 + ctf4-65	This study
YPH2604	YPH499 + ctf4-66	This study
YPH2605	YPH499 + ctf4-107	This study
YPH2606	YPH499 + ctf4-154	This study
YPH2607	MATa ura3 leu2-3,112::lacO+256::LEU2 his3-11,15::GFP-LacI-I12::HIS3 lys2 ade2 trp1 bar1D::HphMX	This Study
YPH2608	YPH2607 + ctf4-25::URA3 ADE2	This study
YPH2609	YPH2607 + ctf4-41::URA3 LYS2	This study
YPH2610	YPH2607 + ctf4-43::URA3 LYS2 ADE2	This study
YPH2611	YPH2607 + ctf4-46::URA3 can1	This study
YPH2612	YPH2607 + ctf4-50::URA3	This study
YPH2613	YPH2607 + ctf4-65::URA3	This study
YPH2614	YPH2607 + ctf4-66::URA3 can1	This study
YPH2615	YPH2607 + ctf4-107::URA3 LYS2	This study
YPH2616	YPH2607 + ctf4-154::URA3 LYS2	This study
YPH2617	YPH2607+ ctf4D::KanMX LYS2	This study
YPH2618	MATa/a his3D200/his3D200 lys2-801/lys2-801 ade2-101/ade2-101 leu2D1/leu2D1 ura3-52/ura3-52 trp1D63/trp1D63 bar1D::HphMX/BAR1	This study
YPH2619	YPH2618 + ctf4-25::URA3/ctf4-25::URA3 CFVII(RAD2.d.877)::TRP1, SUP11	This study
YPH2620	YPH2618 + ctf4-66::URA3/ctf4-66::URA3 CFVII(RAD2.d.877)::TRP1, SUP11	This study
YPH2621	YPH2618 + ctf4-154::URA3/ctf4-154::URA3 CFVII(RAD2.d.877)::TRP1, SUP11	This study
YPH2622	YPH2618 + ctf4-50::URA3/ctf4-50::URA3 CFVII(RAD2.d.877)::TRP1, SUP11	This study
YPH2623	YPH2618 + ctf4-46::URA3/ctf4-46::URA3 CFVII(RAD2.d.877)::TRP1, SUP11	This study
YPH2624	YPH2618 + ctf4-43::URA3/ctf4-43::URA3 CFVII(RAD2.d.877)::TRP1, SUP11	This study
YPH2625	YPH2618 + ctf4D::KanMX/ctf4D::KanMX CFVII(RAD2.d.877)::TRP1, SUP11	This study
YPH2626	YPH2618 + ctf4-65::URA3/ctf4-65::URA3 CFVII(RAD2.d.877)::TRP1, SUP11	This study
YPH2627	YPH2618 + ctf4-107::URA3/ctf4-107::URA3 CFVII(RAD2.d.877)::TRP1, SUP11	This study
Plasmid	Insert	Source
pOAD	SLD5	This study
pOAD	MMS22	This study
pOAD	BIR1	Yeast Resource Center
pOAD	-	Yeast Resource Center
pOBD2	-	Yeast Resource Center
pOBD2	CTF4	This study
pOBD2	SLI15	Yeast Resource Center
pBDC/N.DEST	-	This study
pBDC/N.DEST	CTF4	This study
pBDC/N.DEST	ctf4-66	This study
pBDC/N.DEST	ctf4-65	This study
pBDC/N.DEST	ctf4-50	This study
pBDC/N.DEST	ctf4-25	This study
pBDC/N.DEST	ctf4-43	This study
pBDC/N.DEST	ctf4-41	This study
pBDC/N.DEST	ctf4-154	This study
pBDC/N.DEST	ctf4-46	This study
pBDC/N.DEST	ctf4-107	This study
pARC25B	-	M. Roberge
pARC25B	WDHD1	This study
pARC25B	CTF4	This study
