# Supplementary material for: Saccharomyces cerevisiae Genetics Predicts Candidate Therapeutic Genetic Interactions at the Mammalian Replication Fork
Source: G3 (Bethesda). 2013 Feb 1;3(2):273–82. doi: 10.1534/g3.112.004754 (PMC3564987; doi:10.1534/g3.112.004754)
Supplement: Supporting Information [file supp_3.2.273_TableS2.xls]

## Sheet: Sheet1
Table S2. Chemical-genetic interaction screening raw data
*Allele names in upper case are DAmP, all others are temperature sensitive.
Chemical	Allele	#Spots	%>0	E-C (interaction score)	SE	P-value	Qval	Err.B	Err.T		Chemical	Allele	#Spots	%>0	E-C (interaction score)	SE	P-value	Qval	Err.B	Err.T		Chemical	Allele	#Spots	%>0	E-C (interaction score)	SE	P-value	Qval	Err.B	Err.T		Chemical	Allele	#Spots	%>0	E-C (interaction score)	SE	P-value	Qval	Err.B	Err.T
Hydroxyurea	AAR2	1	1	-0.116351	0.0161624	0.00197332	0.00217077	0.00966246	0.0299234		MMS	AAR2	1	1	-0.0460812	0.0141695	0.0313123	0.0187925	2.82698e-06	0.0300581		Benomyl	AAR2	1	1	-0.0504736	0.0383336	0.258313	0.0763605	0.040977	0.0396895		Rapamycin	AAR2	1	1	-0.0299725	0.0696253	0.689025	0.456962	0.083607	0.0290548
Hydroxyurea	ABD1	1	1	-0.00354667	0.0281436	0.905796	0.255616	0.0316077	0.0238146		MMS	ABD1	1	1	0.0952831	0.0147641	0.00296768	0.00387421	0.0143109	0.0191444		Benomyl	ABD1	1	1	0.139724	0.0203208	0.00234395	0.00224926	0.0229222	0.0167908		Rapamycin	ABD1	1	1	0.0339203	0.0195726	0.158118	0.214282	0.0232149	0.0103484
Hydroxyurea	abd1-5	1	1	-0.186749	0.0134517	0.000156079	0.000376416	0.0156575	0.00887656		MMS	abd1-5	1	1	-0.143424	0.0259093	0.00520533	0.00549476	0.0304448	0.0154963		Benomyl	abd1-5	1	1	-0.054035	0.0327872	0.174687	0.0550646	0.0372299	0.0260633		Rapamycin	abd1-5	1	1	-0.0360685	0.0166233	0.0958365	0.17341	0.0197485	0.00857292
Hydroxyurea	abd1-8	1	1	0.10744	0.0145628	0.00179911	0.00204736	1.14769e-06	0.0308923		MMS	abd1-8	1	1	-0.0700171	0.0157275	0.0112302	0.00899252	0.00595389	0.0317292		Benomyl	abd1-8	1	1	0.167826	0.0454742	0.0210081	0.0106201	0.0530208	0.0295288		Rapamycin	abd1-8	1	1	-0.00439865	0.0146482	0.778919	0.477736	1.01773e-06	0.0310736
Hydroxyurea	ABF1	2	0	NA	NA	NA	NA	NA	NA		MMS	ABF1	2	0	NA	NA	NA	NA	NA	NA		Benomyl	ABF1	2	0	NA	NA	NA	NA	NA	NA		Rapamycin	ABF1	2	0	NA	NA	NA	NA	NA	NA
Hydroxyurea	abf1-101	1	1	0.280246	0.0279426	0.000555666	0.000905306	0.0285718	0.0326269		MMS	abf1-101	1	1	0.329626	0.0613742	0.00580436	0.00582984	0.0712242	0.0416161		Benomyl	abf1-101	1	1	-0.110475	0.0562582	0.121038	0.0406655	0.0672182	0.0262215		Rapamycin	abf1-101	1	1	0.11436	0.0193168	0.0040776	0.0397303	0.0208904	0.0192329
Hydroxyurea	abf1-102	1	1	0.209742	0.0512473	0.0149416	0.0093427	0.0624255	0.0112903		MMS	abf1-102	1	1	0.155116	0.0403185	0.0183454	0.0127449	0.0434189	0.0407371		Benomyl	abf1-102	1	1	-0.14402	0.0622112	0.0815818	0.0297856	0.0756797	0.0152911		Rapamycin	abf1-102	1	1	0.0769101	0.038268	0.114829	0.185246	0.0464492	0.0108353
Hydroxyurea	abf1-103	1	1	0.498351	0.0463436	0.00042397	0.000746373	0.0560048	0.0159734		MMS	abf1-103	1	1	0.230584	0.0245077	0.000711252	0.00166248	0.0288954	0.0140706		Benomyl	abf1-103	1	1	-0.398589	0.0576909	0.00230217	0.00223167	0.0646791	0.049264		Rapamycin	abf1-103	1	1	0.0617732	0.0256786	0.0739039	0.15131	0.0306585	0.0121416
Hydroxyurea	ACC1	1	1	-0.633364	0.0300507	2.9955e-05	0.000138111	0.0349011	0.0202347		MMS	ACC1	1	1	-0.102446	0.0271849	0.0196297	0.0133769	0.0300062	0.024989		Benomyl	ACC1	1	1	-0.123899	0.0278596	0.0112705	0.00654417	0.032683	0.0169756		Rapamycin	ACC1	1	1	-0.0318656	0.0298305	0.3456	0.31156	0.0306766	0.0343686
Hydroxyurea	ACP1	2	1	-0.711515	0.0128062	6.28288e-07	3.03798e-05	0.0132352	0.0206146		MMS	ACP1	2	1	0.110232	0.0217687	0.00716144	0.00677308	0.0228731	0.0335532		Benomyl	ACP1	2	1	-0.236106	0.0389211	0.0037292	0.00309274	0.0459768	0.0308292		Rapamycin	ACP1	2	1	-0.0604527	0.0158138	0.0187335	0.083075	0.0171676	0.0219621
Hydroxyurea	ACS2	1	1	0.131777	0.0465348	0.0472592	0.0227874	0.0556904	0.0209868		MMS	ACS2	1	1	-0.0713016	0.0327404	0.0949792	0.0432076	0.0389964	0.0161721		Benomyl	ACS2	1	1	-0.049434	0.0383532	0.266919	0.0782783	0.0453695	0.0210755		Rapamycin	ACS2	1	1	-0.163753	0.0686487	0.0755462	0.15344	0.0837219	0.0133717
Hydroxyurea	act1-101	1	1	-0.113291	0.0182006	0.00339193	0.00313269	0.0205984	0.014758		MMS	act1-101	1	1	-0.00155089	0.0160241	0.927553	0.242616	0.0182786	0.0123756		Benomyl	act1-101	1	1	-0.445761	0.0209565	2.88833e-05	0.000212337	0.0239949	0.0157804		Rapamycin	act1-101	1	1	-0.00101222	0.0218428	0.96526	0.525738	0.0256794	0.0129883
Hydroxyurea	act1-105	1	1	0.0829293	0.0170564	0.00826701	0.00598402	0.0108634	0.0309049		MMS	act1-105	1	1	0.0887992	0.0360866	0.0696371	0.0342159	0.0429426	0.0181074		Benomyl	act1-105	1	1	0.0911466	0.048417	0.132892	0.0438665	0.0580967	0.0205729		Rapamycin	act1-105	1	1	-0.00605083	0.015078	0.708712	0.460844	0.015343	0.0177998
Hydroxyurea	act1-108	1	0.833333	-0.16062	0.141537	0.319839	0.108682	0.172993	0.0191652		MMS	act1-108	1	0.944444	-0.0672074	0.141574	0.659747	0.189602	0.172179	0.0354647		Benomyl	act1-108	1	0.722222	-0.260185	0.119507	0.0950463	0.033408	0.145533	0.027006		Rapamycin	act1-108	1	0.666667	-0.282866	0.116984	0.0729223	0.15053	0.143071	0.0132675
Hydroxyurea	act1-111	1	1	-0.079665	0.0390328	0.11082	0.0454911	0.0461259	0.0217534		MMS	act1-111	1	1	-0.131091	0.0364396	0.0228095	0.0149282	0.0422352	0.0249775		Benomyl	act1-111	1	1	-0.300369	0.0619069	0.00832767	0.00528851	0.0751945	0.0168368		Rapamycin	act1-111	1	1	0.0492597	0.0415298	0.301212	0.291382	0.0499306	0.0167943
Hydroxyurea	act1-112	1	1	0.0727236	0.0443605	0.176477	0.0665921	0.0537267	0.013987		MMS	act1-112	1	1	0.174437	0.0215099	0.00125706	0.00229381	0.0214773	0.0264237		Benomyl	act1-112	1	1	-0.338778	0.0404881	0.00111567	0.00139055	0.0486666	0.0164761		Rapamycin	act1-112	1	1	-0.0306022	0.0405406	0.492346	0.379438	0.0492519	0.0108942
Hydroxyurea	act1-119	1	1	0.158318	0.0441454	0.0230379	0.0127894	0.053383	0.0148467		MMS	act1-119	1	1	0.133523	0.0327962	0.0152067	0.0110746	0.0391829	0.0153062		Benomyl	act1-119	1	1	-0.027951	0.051464	0.615898	0.155858	0.0624167	0.0151954		Rapamycin	act1-119	1	1	0.00970631	0.0406688	0.823093	0.488279	0.0489452	0.0159969
Hydroxyurea	act1-120	1	1	-0.469751	0.0218717	2.77946e-05	0.000131761	0.0228274	0.0242776		MMS	act1-120	1	1	-0.188169	0.0295122	0.00310384	0.00396755	0.0355747	0.0110762		Benomyl	act1-120	1	1	-0.385395	0.0440786	0.000942933	0.00128613	0.0529209	0.0184736		Rapamycin	act1-120	1	1	-0.306294	0.0422496	0.00192184	0.027993	0.0515409	0.00795242
Hydroxyurea	act1-121	1	0	NA	NA	NA	NA	NA	NA		MMS	act1-121	1	0	NA	NA	NA	NA	NA	NA		Benomyl	act1-121	1	0	NA	NA	NA	NA	NA	NA		Rapamycin	act1-121	1	0	NA	NA	NA	NA	NA	NA
Hydroxyurea	act1-122	1	1	-0.103764	0.0558049	0.136496	0.0540431	0.0672727	0.0209047		MMS	act1-122	1	1	0.125737	0.0489676	0.0621256	0.0312445	0.0559999	0.0371786		Benomyl	act1-122	1	1	-0.207549	0.0438604	0.00909052	0.0055753	0.0508066	0.0302139		Rapamycin	act1-122	1	1	-0.0311707	0.0489562	0.55893	0.407577	0.0586578	0.0215167
Hydroxyurea	act1-124	1	1	-0.0138256	0.0581176	0.823655	0.239055	0.0695758	0.0260207		MMS	act1-124	1	1	-0.0963725	0.0437017	0.092114	0.0423755	0.0523241	0.0195152		Benomyl	act1-124	1	1	-0.18232	0.0527127	0.0258472	0.0124152	0.0634037	0.0210653		Rapamycin	act1-124	1	1	-0.0478468	0.0411357	0.309428	0.295121	0.0492128	0.0186806
Hydroxyurea	act1-125	1	1	-0.444988	0.0373679	0.000284844	0.00056979	0.0435681	0.0242711		MMS	act1-125	1	1	-0.253291	0.034232	0.00177944	0.00284844	0.0402858	0.0201096		Benomyl	act1-125	1	1	-0.244876	0.050319	0.00824067	0.00525077	0.0604007	0.0211962		Rapamycin	act1-125	1	1	0.00462075	0.030971	0.888619	0.504099	0.0373149	0.0117983
Hydroxyurea	act1-129	1	1	-0.358923	0.0656696	0.00545014	0.00445358	0.0788782	0.0272203		MMS	act1-129	1	1	-0.295855	0.0719316	0.014696	0.0108318	0.0872004	0.0217249		Benomyl	act1-129	1	1	-0.449172	0.0728003	0.00350401	0.00296975	0.0884389	0.0196262		Rapamycin	act1-129	1	1	-0.153813	0.115873	0.255062	0.268659	0.141806	0.00963561
Hydroxyurea	act1-132	1	1	-0.260558	0.0302494	0.000998506	0.00134815	0.0357375	0.0169149		MMS	act1-132	1	1	-0.0782301	0.0264562	0.0416799	0.0231173	0.0314301	0.0136433		Benomyl	act1-132	1	1	-0.400044	0.03544	0.000350999	0.000728433	0.0417977	0.0202688		Rapamycin	act1-132	1	1	0.00182309	0.0106628	0.872542	0.500161	0.0101371	0.0142598
Hydroxyurea	act1-133	1	1	-0.701905	0.0477303	0.000124436	0.000326049	0.0545763	0.0362783		MMS	act1-133	1	1	-0.518897	0.0751896	0.00231198	0.00329935	0.0896826	0.0362176		Benomyl	act1-133	1	1	-0.679819	0.0789893	0.0010017	0.00131263	0.0949012	0.0325296		Rapamycin	act1-133	1	1	-0.137055	0.0446616	0.0373383	0.115208	0.0508068	0.0350994
Hydroxyurea	act1-136	1	1	0.224723	0.0149987	0.000115609	0.00032178	8.84286e-07	0.0318171		MMS	act1-136	1	1	0.148463	0.0912007	0.178882	0.0704133	0.111428	0.0134462		Benomyl	act1-136	1	1	-0.557644	0.0520019	0.000428582	0.000804989	0.0620329	0.0249926		Rapamycin	act1-136	1	1	0.0391024	0.00574283	0.00243129	0.0302311	6.31549e-07	0.0121824
Hydroxyurea	act1-155	1	1	-0.159044	0.01107	0.000136386	0.000342982	0.00849968	0.0182952		MMS	act1-155	1	1	0.0235788	0.051643	0.671671	0.191571	0.0562862	0.0499712		Benomyl	act1-155	1	1	-0.364834	0.0334754	0.000402422	0.000781685	0.0395594	0.0186517		Rapamycin	act1-155	1	1	0.0103775	0.0251979	0.701569	0.46072	0.0301864	0.0111151
Hydroxyurea	act1-159	1	1	0.177048	0.0248953	0.00206576	0.00224629	1.56527e-05	0.052811		MMS	act1-159	1	1	0.103169	0.0458384	0.0875767	0.0407078	0.0547784	0.0212878		Benomyl	act1-159	1	1	0.0605047	0.0517996	0.307656	0.0879651	0.0598619	0.0363874		Rapamycin	act1-159	1	1	-0.0541281	0.0262198	0.107913	0.180411	0.0298842	0.0203582
Hydroxyurea	act1-2	1	1	-0.810268	0.0328158	1.59675e-05	9.41203e-05	0.033357	0.0388315		MMS	act1-2	1	1	-0.195999	0.0479588	0.0150143	0.0109677	0.055155	0.0349858		Benomyl	act1-2	1	1	-0.919914	0.0336825	1.06883e-05	0.000128609	0.0341945	0.0399689		Rapamycin	act1-2	1	1	-0.169087	0.0390892	0.0123918	0.0710617	0.044061	0.0324304
Hydroxyurea	act1-3	1	1	0.0583762	0.030178	0.12518	0.0502456	0.035935	0.014974		MMS	act1-3	1	1	0.0399469	0.0256623	0.194545	0.0752508	0.0284819	0.0230181		Benomyl	act1-3	1	1	-0.283911	0.0212555	0.000181657	0.000525489	0.0221798	0.0236062		Rapamycin	act1-3	1	1	-0.0406773	0.0336609	0.293429	0.28568	0.0397748	0.0187792
Hydroxyurea	act1-4	1	1	-0.0782872	0.0363363	0.0974864	0.0411113	0.0431762	0.0186795		MMS	act1-4	1	1	-0.0183822	0.0426703	0.688815	0.19544	0.0508742	0.0207083		Benomyl	act1-4	1	1	-0.755933	0.0345917	2.5946e-05	0.000197436	0.0402826	0.0227284		Rapamycin	act1-4	1	1	0.0101691	0.0318336	0.765376	0.473244	0.0382861	0.0127555
Hydroxyurea	ADE13	2	1	-0.0936055	0.0135701	0.00231607	0.00242523	0.0128535	0.0258081		MMS	ADE13	2	1	-0.10604	0.0285253	0.0205208	0.0138172	0.0324828	0.0315034		Benomyl	ADE13	2	1	-0.0430717	0.0200312	0.0979567	0.0342644	0.0223004	0.0250482		Rapamycin	ADE13	2	1	0.0368273	0.0274515	0.250845	0.266697	0.0280189	0.0455183
Hydroxyurea	AFG2	2	1	-0.176259	0.041765	0.0134748	0.00853745	0.0485192	0.0396755		MMS	AFG2	2	1	0.0647088	0.0388267	0.170922	0.0680988	0.0452706	0.0356523		Benomyl	AFG2	2	1	0.00409725	0.0376316	0.918543	0.213053	0.0443475	0.0307409		Rapamycin	AFG2	2	1	-0.134478	0.043363	0.0361781	0.115208	0.0509342	0.0368426
Hydroxyurea	afg2-18	1	1	-0.041275	0.0204268	0.113416	0.0462311	0.0242601	0.0105821		MMS	afg2-18	1	1	-0.0100059	0.0231534	0.687904	0.195406	0.0271993	0.0138911		Benomyl	afg2-18	1	1	0.13656	0.0256937	0.00602612	0.00425846	0.0311622	0.0075833		Rapamycin	afg2-18	1	1	-0.0056957	0.0222984	0.810986	0.485125	0.02671	0.00985915
Hydroxyurea	ALA1	2	1	-0.204655	0.0181807	0.000354809	0.00065311	0.0163379	0.0370577		MMS	ALA1	2	1	0.0452683	0.0353459	0.269509	0.0966325	0.0382812	0.0495106		Benomyl	ALA1	2	1	-0.15379	0.0284982	0.00570553	0.00410402	0.0147037	0.0775381		Rapamycin	ALA1	2	1	-0.000856601	0.0293598	0.978122	0.52934	0.0317169	0.0414997
Hydroxyurea	ala1-1	1	0	NA	NA	NA	NA	NA	NA		MMS	ala1-1	1	0	NA	NA	NA	NA	NA	NA		Benomyl	ala1-1	1	0	NA	NA	NA	NA	NA	NA		Rapamycin	ala1-1	1	0	NA	NA	NA	NA	NA	NA
Hydroxyurea	ALG1	1	1	-0.00491628	0.0366117	0.899665	0.254296	0.040994	0.0314699		MMS	ALG1	1	1	-0.0280435	0.0297452	0.39917	0.128482	0.0312734	0.0323636		Benomyl	ALG1	1	1	0.0515528	0.068107	0.491225	0.129052	0.0797023	0.0426162		Rapamycin	ALG1	1	1	0.0669377	0.032718	0.110202	0.181903	0.0357976	0.0311878
Hydroxyurea	alg1-1	1	1	0.15411	0.0250332	0.00353279	0.00322882	0.0271316	0.0247308		MMS	alg1-1	1	1	0.0782302	0.0317384	0.0693298	0.0340991	0.0365487	0.0229251		Benomyl	alg1-1	1	1	0.12297	0.0304026	0.0155436	0.00845907	0.0338393	0.0269101		Rapamycin	alg1-1	1	1	0.0811335	0.017096	0.00899902	0.0599701	0.0140132	0.0269468
Hydroxyurea	ALG13	1	1	-0.543235	0.0217274	1.5192e-05	9.23096e-05	0.0247304	0.0170171		MMS	ALG13	1	1	-0.306227	0.0384712	0.00134944	0.00239491	0.0463832	0.0143507		Benomyl	ALG13	1	1	-0.252651	0.0136769	5.05346e-05	0.000270799	0.013326	0.0175789		Rapamycin	ALG13	1	1	-0.514037	0.116708	0.0116507	0.0686653	0.142801	0.010854
Hydroxyurea	ALG14	1	1	-0.0432568	0.0383775	0.322721	0.109369	0.0465383	0.0114157		MMS	ALG14	1	1	-0.0656041	0.0742386	0.426777	0.13603	0.0906782	0.0115561		Benomyl	ALG14	1	1	-0.102024	0.0746823	0.243668	0.072939	0.0913176	0.00904627		Rapamycin	ALG14	1	1	-0.140076	0.0367757	0.0189577	0.083075	0.0446247	0.0105804
Hydroxyurea	ALG2	1	1	-0.260645	0.058192	0.0109978	0.0074298	0.0710292	0.0101471		MMS	ALG2	1	1	-0.562959	0.0608032	0.000756672	0.00170375	0.0740574	0.013533		Benomyl	ALG2	1	1	-0.14995	0.0514756	0.0435454	0.0184448	0.0626551	0.0121176		Rapamycin	ALG2	1	1	-0.124922	0.0486966	0.0622869	0.141583	0.0591594	0.0130998
Hydroxyurea	alg2-1	1	1	0.0586504	0.0168373	0.0252746	0.0137022	0.0183168	0.0164075		MMS	alg2-1	1	1	0.300485	0.0236025	0.000219297	0.000840961	2.00762e-06	0.0500684		Benomyl	alg2-1	1	1	0.200282	0.0213038	0.00071341	0.00108574	0.0231704	0.0207781		Rapamycin	alg2-1	1	1	-0.0759597	0.0251241	0.0390334	0.116711	0.0266005	0.0267904
Hydroxyurea	ALG7	1	1	0.0450444	0.0497641	0.416572	0.13557	0.0572102	0.0364019		MMS	ALG7	1	1	0.111996	0.0571501	0.1216	0.0521291	0.0690799	0.0195327		Benomyl	ALG7	1	1	0.00201382	0.0581783	0.974046	0.223064	0.0699033	0.0239126		Rapamycin	ALG7	1	1	-0.0700312	0.0496748	0.231406	0.256786	0.0600393	0.0170295
Hydroxyurea	ALR1	2	0	NA	NA	NA	NA	NA	NA		MMS	ALR1	2	0	NA	NA	NA	NA	NA	NA		Benomyl	ALR1	2	0	NA	NA	NA	NA	NA	NA		Rapamycin	ALR1	2	0	NA	NA	NA	NA	NA	NA
Hydroxyurea	ame1-4	1	1	-0.0998502	0.0282239	0.0240612	0.0132453	0.0276397	0.0359555		MMS	ame1-4	1	1	-0.26823	0.0326091	0.00119084	0.00220578	0.0375771	0.0234304		Benomyl	ame1-4	1	1	-0.391417	0.0322745	0.000265216	0.000615947	0.038425	0.0160609		Rapamycin	ame1-4	1	1	0.00902756	0.027282	0.75733	0.470588	0.0294708	0.0272728
Hydroxyurea	AOS1	2	1	-0.000350992	0.0275561	0.990447	0.273042	0.0208655	0.0649757		MMS	AOS1	2	1	-0.0128433	0.0241422	0.622911	0.181783	0.0129978	0.0650535		Benomyl	AOS1	2	1	0.0738585	0.0236452	0.0354028	0.0157332	1.31139e-06	0.0709357		Rapamycin	AOS1	2	1	0.025059	0.0265598	0.398851	0.33609	0.0215879	0.0596036
Hydroxyurea	APC1	2	1	-0.153197	0.0451897	0.0275278	0.0146613	0.0511299	0.0518977		MMS	APC1	2	1	-0.262789	0.0203835	0.000208744	0.000826315	0.0163296	0.0462543		Benomyl	APC1	2	1	0.0789565	0.0602545	0.260243	0.0768402	0.0703086	0.0549142		Rapamycin	APC1	2	1	-0.0344281	0.0142561	0.0731604	0.15053	0.00474409	0.0411594
Hydroxyurea	APC11	1	1	0.0906136	0.0248955	0.0219695	0.0123267	0.0300455	0.00899134		MMS	APC11	1	1	-0.0173958	0.0377298	0.668709	0.19117	0.0458635	0.00977407		Benomyl	APC11	1	1	-0.102855	0.0258011	0.0163127	0.00874598	0.0305693	0.0138631		Rapamycin	APC11	1	1	0.0103897	0.0447662	0.827861	0.488487	0.0544834	0.0106174
Hydroxyurea	apc11-13	1	1	-0.408467	0.0282508	0.000133021	0.000338758	0.0265413	0.0384468		MMS	apc11-13	1	1	0.137346	0.0259871	0.00614859	0.00607257	0.0291833	0.0219996		Benomyl	apc11-13	1	1	0.039848	0.050617	0.475164	0.12567	0.0595757	0.0296917		Rapamycin	apc11-13	1	1	0.0639643	0.0136377	0.00937584	0.0607355	0.0142008	0.0152299
Hydroxyurea	apc11-22	1	1	-0.644887	0.0566207	0.00033894	0.000634903	0.0676163	0.0266584		MMS	apc11-22	1	1	-0.178692	0.0556318	0.0325255	0.0193051	0.0678097	0.0115128		Benomyl	apc11-22	1	1	-0.248693	0.0742936	0.0286368	0.0133702	0.0906244	0.0141263		Rapamycin	apc11-22	1	1	0.0677594	0.0527775	0.268511	0.275427	0.0629671	0.0252987
Hydroxyurea	APC2	2	1	0.056978	0.02335	0.0711955	0.0318685	0.0241214	0.0376293		MMS	APC2	2	1	-0.00880812	0.0333463	0.804722	0.218113	0.0399598	0.0206648		Benomyl	APC2	2	1	-0.443192	0.0344027	0.000209365	0.000562382	0.0415698	0.0168409		Rapamycin	APC2	2	1	0.0774412	0.0161818	0.00873903	0.0590205	0.0165957	0.026536
Hydroxyurea	apc2-8	1	1	0.0839528	0.00795626	0.00045633	0.000790085	0.0030142	0.01605		MMS	apc2-8	1	1	0.125082	0.0280675	0.0111905	0.00899252	0.0323864	0.0199596		Benomyl	apc2-8	1	1	0.00670987	0.0198718	0.752597	0.181894	0.0222612	0.0170389		Rapamycin	apc2-8	1	1	0.0233732	0.0275681	0.444282	0.356686	0.0331976	0.010666
Hydroxyurea	APC4	1	1	0.0643565	0.0190257	0.0277186	0.014722	0.0216197	0.0150554		MMS	APC4	1	1	0.010424	0.0347525	0.779157	0.214259	0.0416835	0.0149082		Benomyl	APC4	1	1	0.0571503	0.0206817	0.0506764	0.0207754	0.0235019	0.0163639		Rapamycin	APC4	1	1	0.0565101	0.0336173	0.16806	0.219686	0.0402438	0.0150614
Hydroxyurea	APC5	2	1	0.006063	0.0150122	0.706967	0.210132	0.0172164	0.0158069		MMS	APC5	2	1	-0.0166856	0.0130647	0.270644	0.0967567	0.0151185	0.0128355		Benomyl	APC5	2	1	0.0663324	0.0115084	0.00449599	0.00352002	0.0110386	0.0214684		Rapamycin	APC5	2	1	-0.0174359	0.0170506	0.364308	0.320349	0.0197467	0.0166406
Hydroxyurea	apc5-CA	1	1	0.0105183	0.047437	0.835382	0.241195	0.056974	0.0197003		MMS	apc5-CA	1	1	-0.0437737	0.0295428	0.212546	0.0805012	0.0313276	0.0313567		Benomyl	apc5-CA	1	1	-0.146911	0.0317228	0.00979925	0.00588689	0.0369262	0.0209257		Rapamycin	apc5-CA	1	1	-0.0140079	0.0370769	0.724768	0.463085	0.0437317	0.021184
Hydroxyurea	apc5-CA-PAps	1	1	-0.00575544	0.04635	0.907168	0.255866	0.055244	0.0226213		MMS	apc5-CA-PAps	1	1	-0.0877878	0.0256692	0.026781	0.0168339	0.0296563	0.0180718		Benomyl	apc5-CA-PAps	1	1	-0.155838	0.0300682	0.00659345	0.00454323	0.0342888	0.0232651		Rapamycin	apc5-CA-PAps	1	1	-0.0242112	0.0510339	0.659943	0.447423	0.0613493	0.020709
Hydroxyurea	ARB1	1	1	0.0301944	0.0424817	0.516478	0.161467	0.0498141	0.0260151		MMS	ARB1	1	1	0.0137524	0.0489236	0.792576	0.216898	0.0579506	0.0263823		Benomyl	ARB1	1	1	0.0343811	0.0436643	0.475086	0.12567	0.0502365	0.0317563		Rapamycin	ARB1	1	1	0.0765644	0.0444612	0.160165	0.214629	0.0490939	0.040804
Hydroxyurea	ARC15	1	1	-0.335398	0.0651105	0.00673883	0.00508671	0.0768539	0.0368462		MMS	ARC15	1	1	-0.140794	0.0198654	0.00209245	0.00312185	0.0126106	0.0360384		Benomyl	ARC15	1	1	-0.196308	0.0429357	0.0102442	0.00608195	0.0497522	0.0294922		Rapamycin	ARC15	1	1	0.120862	0.0455225	0.0566855	0.136635	0.0530818	0.0295345
Hydroxyurea	arc15-10	1	1	-0.137881	0.0755552	0.142065	0.0559527	0.0923087	0.0112245		MMS	arc15-10	1	1	0.416383	0.101794	0.0149697	0.0109671	0.123168	0.0334457		Benomyl	arc15-10	1	1	-0.252365	0.115201	0.0936234	0.032988	0.140641	0.0195208		Rapamycin	arc15-10	1	1	-0.0464552	0.0705198	0.546043	0.403079	0.0859998	0.0138125
Hydroxyurea	ARC35	1	1	-0.11258	0.0128046	0.000923048	0.00129476	0.0141321	0.0117755		MMS	ARC35	1	1	-0.0437101	0.0426319	0.363179	0.120208	0.0507797	0.0210452		Benomyl	ARC35	1	1	0.117109	0.0213528	0.00538266	0.0039638	0.0252589	0.0117343		Rapamycin	ARC35	1	1	0.00541723	0.0163755	0.757389	0.470588	1.6822e-06	0.0347377
Hydroxyurea	arc35-5	1	1	0.0903715	0.0513529	0.15325	0.0595973	0.0622377	0.0156978		MMS	arc35-5	1	1	-0.0692184	0.0156863	0.0115765	0.00921083	0.0181503	0.0109071		Benomyl	arc35-5	1	1	-0.0299481	0.0256199	0.307338	0.0879322	0.0280505	0.0243562		Rapamycin	arc35-5	1	1	0.00152717	0.0515652	0.977792	0.52934	0.0628652	0.0104533
Hydroxyurea	arc35-6	1	1	-0.117429	0.0299804	0.0172935	0.0103125	0.0356272	0.015389		MMS	arc35-6	1	1	-0.0225298	0.0594803	0.7241	0.202696	0.0721644	0.0172474		Benomyl	arc35-6	1	1	-0.612968	0.0673699	0.000809235	0.00118982	0.0817791	0.0189914		Rapamycin	arc35-6	1	1	-0.0373982	0.0236518	0.188991	0.233854	0.0267472	0.019264
Hydroxyurea	ARC40	1	1	-0.0801315	0.0686956	0.308227	0.105206	0.07603	0.0624037		MMS	ARC40	1	1	-0.158347	0.0236404	0.00258466	0.00353397	0.0275453	0.0154491		Benomyl	ARC40	1	1	-0.782542	0.0301939	1.31674e-05	0.000142781	0.0360926	0.0139462		Rapamycin	ARC40	1	1	0.104472	0.0424121	0.0694469	0.149106	0.0508088	0.0187061
Hydroxyurea	ARH1	1	1	-0.460049	0.0427333	0.00042211	0.000745602	0.0511893	0.0188837		MMS	ARH1	1	1	0.102823	0.024769	0.0142454	0.0106158	0.024897	0.0300197		Benomyl	ARH1	1	1	0.00373656	0.0355637	0.921381	0.213597	0.0429608	0.0124348		Rapamycin	ARH1	1	1	-0.0561628	0.0288333	0.123262	0.190421	0.0342021	0.0152238
Hydroxyurea	ARP2	1	1	-0.180252	0.0248506	0.00191805	0.00212733	0.0291068	0.0154071		MMS	ARP2	1	1	-0.129417	0.0340804	0.0191464	0.0130893	0.0387031	0.027071		Benomyl	ARP2	1	1	0.0486065	0.0316751	0.199686	0.0619161	0.0365731	0.0224078		Rapamycin	ARP2	1	1	-0.00808332	0.0316438	0.810975	0.485125	0.0311658	0.0399008
Hydroxyurea	arp2-14	1	0.944444	-0.251686	0.120496	0.104979	0.0434674	0.146422	0.0319141		MMS	arp2-14	1	1	-0.266592	0.06608	0.0156767	0.0113146	0.080164	0.0192538		Benomyl	arp2-14	1	1	-0.284358	0.0550287	0.0066637	0.00456607	0.0658922	0.0245232		Rapamycin	arp2-14	1	1	-0.176376	0.107843	0.177286	0.226518	0.131876	0.0127173
Hydroxyurea	ARP3	1	1	0.0258122	0.0346427	0.497611	0.156694	0.0378502	0.0332056		MMS	ARP3	1	1	0.102206	0.0264398	0.0180611	0.0126108	0.0261147	0.0331641		Benomyl	ARP3	1	1	0.046177	0.00987482	0.00947418	0.00574733	0.00648588	0.0176806		Rapamycin	ARP3	1	1	0.0482569	0.0173846	0.0500306	0.127926	3.08723e-06	0.0368782
Hydroxyurea	arp3-31	1	1	-0.330768	0.042725	0.00149954	0.00179198	0.0495501	0.0291335		MMS	arp3-31	1	1	-0.297264	0.0502356	0.00408467	0.00486646	0.0579872	0.0356195		Benomyl	arp3-31	1	1	-0.346245	0.062172	0.00509299	0.00386808	0.0740115	0.0310002		Rapamycin	arp3-31	1	1	-0.06121	0.0317489	0.126114	0.192206	0.0360915	0.0250635
Hydroxyurea	arp3-D11A	1	1	-0.337403	0.0629862	0.00585895	0.00466414	0.0762563	0.0201896		MMS	arp3-D11A	1	1	-0.0381372	0.096718	0.713469	0.200464	0.11679	0.0342755		Benomyl	arp3-D11A	1	1	-0.46962	0.0683754	0.00235371	0.00225163	0.0831753	0.0168524		Rapamycin	arp3-D11A	1	1	-0.0546909	0.0503534	0.338491	0.307848	0.06091	0.0167178
Hydroxyurea	arp3-F306G	1	1	0.131294	0.0374508	0.0247665	0.0135735	0.0446454	0.018218		MMS	arp3-F306G	1	1	-0.0886502	0.0632879	0.233894	0.0864871	0.0759979	0.0264023		Benomyl	arp3-F306G	1	1	0.108104	0.0327939	0.0300329	0.0137847	0.0364725	0.0291332		Rapamycin	arp3-F306G	1	1	-0.0665489	0.0235268	0.0474106	0.126214	0.0277749	0.013284
Hydroxyurea	arp3-G15C	1	0.944444	-0.888655	0.0351863	1.45944e-05	9.23096e-05	0.0395015	0.0298367		MMS	arp3-G15C	1	1	-0.462939	0.0596965	0.00148998	0.00249612	0.0724073	0.0175518		Benomyl	arp3-G15C	1	0.5	-1.00464	0.0277449	3.4725e-06	9.88327e-05	0.0337956	0.00613172		Rapamycin	arp3-G15C	1	1	-0.26764	0.030217	0.00089726	0.0190593	0.0363985	0.0115859
Hydroxyurea	arp3-G302Y	1	1	-0.410485	0.0406471	0.000541015	0.000890359	0.0490581	0.0146536		MMS	arp3-G302Y	1	1	-0.0244055	0.0868883	0.79273	0.216898	0.103273	0.0444642		Benomyl	arp3-G302Y	1	1	-1.04357	0.0369672	9.36942e-06	0.000123148	0.0437381	0.0202614		Rapamycin	arp3-G302Y	1	1	0.00277146	0.0637314	0.967398	0.52634	0.0774852	0.0163025
Hydroxyurea	arp3-H161A	1	1	-0.779364	0.0250329	6.34235e-06	6.1616e-05	0.0264207	0.0269396		MMS	arp3-H161A	1	1	-0.286646	0.0485845	0.00412903	0.0048883	0.0572916	0.0278399		Benomyl	arp3-H161A	1	0.777778	-0.855991	0.028899	7.73589e-06	0.000123148	0.0298893	0.0328338		Rapamycin	arp3-H161A	1	1	-0.129857	0.0229943	0.00484212	0.0440685	0.0229532	0.0282624
Hydroxyurea	ARP4	1	1	-0.554908	0.0491477	0.000350673	0.000647771	0.0591551	0.0192812		MMS	ARP4	1	1	-0.253519	0.0468879	0.00566604	0.00573444	0.0564487	0.0182693		Benomyl	ARP4	1	1	-0.597221	0.0466211	0.000214042	0.000562382	0.0561819	0.0176537		Rapamycin	ARP4	1	1	-0.604348	0.0495806	0.000260023	0.00803395	0.060028	0.0158749
Hydroxyurea	arp4-G161D	1	1	-0.112301	0.0420807	0.0558806	0.026128	0.0463323	0.0390957		MMS	arp4-G161D	1	1	-0.480271	0.0240936	3.73729e-05	0.000310495	0.0203958	0.0369363		Benomyl	arp4-G161D	1	1	-0.673838	0.0182615	3.22071e-06	9.88327e-05	0.0161601	0.0267811		Rapamycin	arp4-G161D	1	1	0.0619671	0.0250411	0.0686061	0.149106	0.0236057	0.0339127
Hydroxyurea	ARP7	1	0	NA	NA	NA	NA	NA	NA		MMS	ARP7	1	0	NA	NA	NA	NA	NA	NA		Benomyl	ARP7	1	0	NA	NA	NA	NA	NA	NA		Rapamycin	ARP7	1	0	NA	NA	NA	NA	NA	NA
Hydroxyurea	arp7-E411K	1	1	0.0483618	0.0211349	0.0840194	0.0364727	0.0242079	0.015875		MMS	arp7-E411K	1	1	-0.0797542	0.0267939	0.040877	0.0228008	0.030567	0.020678		Benomyl	arp7-E411K	1	1	-0.0244187	0.0569759	0.6903	0.170411	0.0678357	0.0283394		Rapamycin	arp7-E411K	1	1	-0.0257749	0.0151939	0.165049	0.218419	0.0170783	0.0127997
Hydroxyurea	arp9-1	1	1	0.0232802	0.0353087	0.545708	0.169499	0.0406261	0.0256658		MMS	arp9-1	1	1	-0.00846376	0.0364784	0.827909	0.222554	0.0431457	0.0200848		Benomyl	arp9-1	1	1	-0.359167	0.0371725	0.000641887	0.00102735	0.0420835	0.0300833		Rapamycin	arp9-1	1	1	-0.0258037	0.0257639	0.373239	0.324714	0.0288218	0.0222468
Hydroxyurea	ASK1	1	1	4.22289e-06	0.0193957	0.999837	0.274764	0.0223399	0.0139874		MMS	ASK1	1	1	0.0320609	0.0310249	0.359803	0.119493	0.036931	0.0154842		Benomyl	ASK1	1	1	0.0674316	0.0333121	0.112952	0.0384249	0.0392013	0.0195807		Rapamycin	ASK1	1	1	0.08431	0.0396947	0.100891	0.177666	0.0481322	0.0118488
Hydroxyurea	ask1-2	1	1	-0.137221	0.048477	0.0473141	0.0227929	0.0450083	0.067066		MMS	ask1-2	1	1	-0.167266	0.0528896	0.0341009	0.0200462	0.0642907	0.013712		Benomyl	ask1-2	1	1	-0.136919	0.0472849	0.0443124	0.0187148	0.0571975	0.0157079		Rapamycin	ask1-2	1	1	0.0333017	0.0347751	0.392479	0.334313	0.0387977	0.030432
Hydroxyurea	ask1-3	1	1	-0.491455	0.0402227	0.000257605	0.000540447	0.0449792	0.0347998		MMS	ask1-3	1	1	-0.214909	0.0140374	0.000106175	0.000573098	0.00787178	0.026473		Benomyl	ask1-3	1	1	-0.0274344	0.0558624	0.649076	0.162172	0.0629569	0.0463898		Rapamycin	ask1-3	1	1	-0.00772453	0.0129012	0.581599	0.417018	1.07957e-06	0.0273675
Hydroxyurea	ATM1	2	0.972222	-0.0574504	0.0624911	0.409942	0.133661	1.71223e-06	0.187473		MMS	ATM1	2	0.972222	0.00398762	0.0629174	0.952506	0.247639	1.62607e-06	0.188752		Benomyl	ATM1	2	0.972222	-0.0451108	0.075332	0.581551	0.14841	0.0470229	0.194441		Rapamycin	ATM1	2	0.972222	-0.0530026	0.0621455	0.441786	0.356084	1.60917e-06	0.186436
Hydroxyurea	ATP16	1	1	0.00866071	0.00616084	0.23251	0.0833747	6.12603e-07	0.0130691		MMS	ATP16	1	1	0.00047893	0.0530073	0.993224	0.255518	0.0639268	0.0195979		Benomyl	ATP16	1	1	-0.569424	0.031996	5.85739e-05	0.000279342	0.0380906	0.0159426		Rapamycin	ATP16	1	1	0.0211648	0.0186054	0.31882	0.299052	0.0214202	0.0134628
Hydroxyurea	AVO1	2	1	0.150918	0.0348307	0.0123215	0.00804979	0.0371638	0.0513		MMS	AVO1	2	1	-0.027775	0.0582968	0.658619	0.189389	0.0679218	0.0539115		Benomyl	AVO1	2	1	-0.686758	0.0175673	2.55779e-06	9.88327e-05	0.016295	0.034414		Rapamycin	AVO1	2	1	0.0136936	0.0524847	0.807046	0.484157	0.0613218	0.047219
Hydroxyurea	BBP1	2	1	0.00141817	0.0157379	0.932531	0.260776	1.68844e-06	0.0472138		MMS	BBP1	2	1	-0.0108258	0.0372909	0.786011	0.215765	0.0406466	0.0510161		Benomyl	BBP1	2	1	0.0217786	0.0330845	0.546323	0.140798	1.37151e-06	0.0992536		Rapamycin	BBP1	2	1	-0.0321323	0.0199873	0.183194	0.23021	1.30018e-06	0.0599619
Hydroxyurea	bbp1-1	1	1	-0.0422089	0.0348796	0.292848	0.10094	0.0406959	0.0224981		MMS	bbp1-1	1	1	-0.0786879	0.046992	0.169345	0.0676115	0.0550957	0.0288189		Benomyl	bbp1-1	1	1	-0.0865149	0.0316581	0.0522924	0.021213	0.0376432	0.0160945		Rapamycin	bbp1-1	1	1	0.109916	0.0273077	0.0157978	0.0789584	0.032074	0.0164159
Hydroxyurea	bbp1-2	1	1	-0.259135	0.0522481	0.00770778	0.00565052	0.0628257	0.0210519		MMS	bbp1-2	1	1	-0.228158	0.0701266	0.0312718	0.0187925	0.0848311	0.0232561		Benomyl	bbp1-2	1	1	-0.615374	0.036477	7.23711e-05	0.000310795	0.0426412	0.0230815		Rapamycin	bbp1-2	1	1	0.0283113	0.0567162	0.643862	0.440297	0.068573	0.0191958
Hydroxyurea	BCD1	1	1	-0.129473	0.0087233	0.000119986	0.0003228	0.0030585	0.0177304		MMS	BCD1	1	1	-0.0824487	0.0336697	0.0705399	0.0345903	0.0262396	0.0550986		Benomyl	BCD1	1	1	-0.0273629	0.0404641	0.53598	0.138626	0.0482215	0.0198021		Rapamycin	BCD1	1	1	0.024118	0.011679	0.10783	0.180411	0.00838393	0.020073
Hydroxyurea	BCP1	1	1	0.129613	0.0168702	0.0015435	0.00183614	0.0183309	0.0165121		MMS	BCP1	1	1	0.0501801	0.01669	0.0396828	0.0223377	0.0128433	0.0275436		Benomyl	BCP1	1	1	-0.00419443	0.0197535	0.842225	0.198429	0.0232537	0.0115627		Rapamycin	BCP1	1	1	0.016244	0.0378831	0.690157	0.456962	0.0458837	0.0119219
Hydroxyurea	bcp1-ts	1	1	-0.154379	0.0125927	0.000254246	0.000540447	0.011729	0.017346		MMS	bcp1-ts	1	1	-0.00880687	0.0275218	0.764989	0.211192	0.0306426	0.0243231		Benomyl	bcp1-ts	1	1	-0.172252	0.0616156	0.0490312	0.0202928	0.0745276	0.0205199		Rapamycin	bcp1-ts	1	1	0.0647468	0.0204797	0.0341344	0.114453	0.0241474	0.0117507
Hydroxyurea	BDP1	1	1	0.0380046	0.0233575	0.179049	0.067334	0.0274922	0.0136971		MMS	BDP1	1	1	-0.0389602	0.0323992	0.295481	0.103157	0.0383423	0.0176999		Benomyl	BDP1	1	1	0.116485	0.017415	0.00259819	0.00240799	0.0189465	0.0169668		Rapamycin	BDP1	1	1	0.0556999	0.0229117	0.0718982	0.15022	0.0273778	0.0106594
Hydroxyurea	bet1-1	1	1	-0.0471856	0.0281304	0.168771	0.0644418	0.0325617	0.0194968		MMS	bet1-1	1	1	0.0760326	0.0299143	0.0638665	0.0317943	0.0341348	0.0230506		Benomyl	bet1-1	1	1	0.128022	0.0274518	0.00956437	0.00578586	0.0315811	0.0199774		Rapamycin	bet1-1	1	1	-0.0149836	0.0263172	0.599569	0.42306	0.0306537	0.0172549
Hydroxyurea	BET2	2	1	-0.543452	0.0272767	3.74471e-05	0.000158429	0.0306338	0.0326437		MMS	BET2	2	1	-0.276325	0.0281943	0.000607518	0.00157789	0.0203178	0.0683914		Benomyl	BET2	2	1	-0.3852	0.0531937	0.00192999	0.00198868	0.0638915	0.0311981		Rapamycin	BET2	2	1	-0.0369007	0.0177977	0.106825	0.180411	0.0107665	0.0464253
Hydroxyurea	bet2-1	1	1	0.166629	0.0377927	0.0116094	0.00771915	0.044692	0.0208609		MMS	bet2-1	1	1	0.120106	0.0948105	0.273965	0.0977303	0.114729	0.0310264		Benomyl	bet2-1	1	1	0.170594	0.0389696	0.0118971	0.00683476	0.0460017	0.0220309		Rapamycin	bet2-1	1	1	-0.0279974	0.0402069	0.524564	0.394092	0.0480347	0.0187795
Hydroxyurea	BET3	2	1	-0.156378	0.0428866	0.0218423	0.0122816	0.0506194	0.0343424		MMS	BET3	2	1	-0.00323964	0.017231	0.86002	0.229427	0.00964318	0.0459806		Benomyl	BET3	2	1	0.0291863	0.0239998	0.290802	0.0842451	0.0265441	0.0309258		Rapamycin	BET3	2	1	-0.0373062	0.025473	0.216902	0.251026	0.0293402	0.0259761
Hydroxyurea	BET4	1	1	-0.000947908	0.0283261	0.974908	0.270373	0.0284681	0.0343418		MMS	BET4	1	1	-0.0620323	0.0202698	0.0376462	0.0215121	0.0210604	0.0227654		Benomyl	BET4	1	1	0.0870933	0.0219762	0.0166348	0.00890766	0.024125	0.0206698		Rapamycin	BET4	1	1	0.0302682	0.0213837	0.229856	0.256786	1.3923e-06	0.0453617
Hydroxyurea	BET5	2	1	0.118092	0.0280166	0.013531	0.00856276	0.0332106	0.0211348		MMS	BET5	2	1	0.0417491	0.0230448	0.14427	0.05976	0.0250027	0.0320742		Benomyl	BET5	2	1	-0.000754041	0.0107286	0.947342	0.218216	0.00949512	0.0222484		Rapamycin	BET5	2	1	0.00744915	0.00909303	0.458665	0.362805	1.2647e-06	0.0272791
Hydroxyurea	BFR2	1	1	-0.00452232	0.0284709	0.881492	0.250917	0.0342981	0.0108895		MMS	BFR2	1	1	0.117063	0.0365373	0.0327779	0.019408	0.0363087	0.0453037		Benomyl	BFR2	1	1	0.0453266	0.0517874	0.430851	0.116325	0.062815	0.0152173		Rapamycin	BFR2	1	1	-0.00835953	0.041798	0.851238	0.4937	0.0506586	0.0127641
Hydroxyurea	BIG1	1	1	-0.480916	0.0257102	4.80914e-05	0.000191668	0.0304256	0.0140509		MMS	BIG1	1	1	-0.381405	0.0363601	0.000466919	0.00135615	0.0417709	0.0267367		Benomyl	BIG1	1	1	0.0708178	0.0293137	0.0730898	0.0275191	0.0349146	0.0144826		Rapamycin	BIG1	1	1	-0.00970488	0.0454617	0.841397	0.491582	0.0547714	0.0173414
Hydroxyurea	BLANK	1	0	NA	NA	NA	NA	NA	NA		MMS	blank	1	0	NA	NA	NA	NA	NA	NA		Benomyl	blank	1	0	NA	NA	NA	NA	NA	NA		Rapamycin	blank	1	0	NA	NA	NA	NA	NA	NA
Hydroxyurea	BLANK	459	NA	NA	NA	NA	NA	NA	NA		MMS	BLANK	459	NA	NA	NA	NA	NA	NA	NA		Benomyl	BLANK	459	NA	NA	NA	NA	NA	NA	NA		Rapamycin	BLANK	459	NA	NA	NA	NA	NA	NA	NA
Hydroxyurea	bms1-1	1	1	0.225797	0.0341726	0.00271911	0.00272206	0.0377016	0.0314757		MMS	bms1-1	1	1	0.232107	0.0397139	0.00427391	0.00497125	0.0419427	0.0426591		Benomyl	bms1-1	1	1	0.0225957	0.023893	0.397847	0.108941	0.0246469	0.0273226		Rapamycin	bms1-1	1	1	0.00485471	0.0366198	0.900935	0.506671	0.0425636	0.0244862
Hydroxyurea	BOS1	2	1	-0.652386	0.0367152	5.89388e-05	0.000216224	0.0400405	0.0501261		MMS	BOS1	2	1	-0.301695	0.0378149	0.0013377	0.00238771	0.0446256	0.030349		Benomyl	BOS1	2	1	-0.473092	0.0500661	0.000699511	0.00107537	0.060013	0.0308242		Rapamycin	BOS1	2	1	-0.0484392	0.0298186	0.179601	0.22833	0.0340952	0.0320536
Hydroxyurea	bos1-1	1	1	-0.26004	0.0304748	0.00103515	0.00138622	0.0303002	0.037748		MMS	bos1-1	1	1	-0.0145902	0.0355005	0.702147	0.198076	0.0419228	0.0199674		Benomyl	bos1-1	1	1	-0.00500719	0.0596755	0.937162	0.216331	0.0721736	0.0199543		Rapamycin	bos1-1	1	1	0.0653992	0.0268016	0.0711994	0.150193	0.0312521	0.0173896
Hydroxyurea	BRF1	1	0	NA	NA	NA	NA	NA	NA		MMS	BRF1	1	0	NA	NA	NA	NA	NA	NA		Benomyl	BRF1	1	0	NA	NA	NA	NA	NA	NA		Rapamycin	BRF1	1	0	NA	NA	NA	NA	NA	NA
Hydroxyurea	brf1-W107R	1	1	-0.0392951	0.0293465	0.251598	0.0890629	0.0351959	0.0126187		MMS	brf1-W107R	1	1	-0.0134049	0.0222052	0.578618	0.171405	0.0261869	0.0127106		Benomyl	brf1-W107R	1	1	-0.189374	0.0265668	0.00204782	0.00207045	0.0308293	0.0180206		Rapamycin	brf1-W107R	1	1	0.0607964	0.0217726	0.0491943	0.12758	0.0261731	0.00883762
Hydroxyurea	BRL1	1	1	-0.564222	0.0275418	3.35317e-05	0.000147824	0.0301738	0.0261173		MMS	BRL1	1	1	-0.3426	0.064745	0.00612215	0.00607089	0.077286	0.0307288		Benomyl	BRL1	1	1	-0.251189	0.0342636	0.00184266	0.00192587	0.039173	0.0260656		Rapamycin	BRL1	1	1	-0.508495	0.108132	0.00929104	0.0607355	0.13163	0.02524
Hydroxyurea	brl1-2221	1	1	0.218089	0.0288948	0.00165084	0.00193747	0.0344358	0.0141291		MMS	brl1-2221	1	1	0.361391	0.0438445	0.00118154	0.00219683	0.0504998	0.0316203		Benomyl	brl1-2221	1	1	0.386243	0.0466087	0.00115758	0.00140922	0.0538418	0.0328454		Rapamycin	brl1-2221	1	1	0.0279363	0.0275038	0.367203	0.321674	0.0325645	0.0149239
Hydroxyurea	brl1-3231	1	1	0.386426	0.0175987	2.54579e-05	0.000128418	2.55494e-06	0.0373324		MMS	brl1-3231	1	1	0.306354	0.0397754	0.00152905	0.00254421	0.0480276	0.014121		Benomyl	brl1-3231	1	1	0.417854	0.0231023	5.49382e-05	0.000279342	0.0263296	0.0179439		Rapamycin	brl1-3231	1	1	0.0868929	0.0213599	0.0152475	0.0771773	0.0254904	0.0101895
Hydroxyurea	brl1-C371R	1	1	0.0859156	0.0207079	0.0142728	0.00896724	0.0160441	0.0340211		MMS	brl1-C371R	1	1	0.291448	0.0275681	0.000452962	0.00134172	0.0278201	0.033138		Benomyl	brl1-C371R	1	1	0.347988	0.0271422	0.000213338	0.000562382	0.0239393	0.0399485		Rapamycin	brl1-C371R	1	1	0.0872982	0.025659	0.0272209	0.101299	0.0258165	0.0310362
Hydroxyurea	brl1-C371S	1	1	0.0703819	0.0231085	0.0381877	0.0190776	0.0264939	0.0172401		MMS	brl1-C371S	1	1	0.294906	0.0651323	0.010595	0.00866016	0.0785325	0.0242461		Benomyl	brl1-C371S	1	1	0.244641	0.0511133	0.00873546	0.00543605	0.0610495	0.023988		Rapamycin	brl1-C371S	1	1	0.0707029	0.0292337	0.0728782	0.15053	0.0348026	0.0145633
Hydroxyurea	brl1-K405I	1	1	-0.373704	0.0265942	0.000148822	0.000366542	0.0299107	0.0223312		MMS	brl1-K405I	1	1	0.233573	0.0613784	0.0190141	0.0130534	0.0740672	0.022249		Benomyl	brl1-K405I	1	1	0.0170544	0.0334311	0.636816	0.159753	0.0404783	0.0106725		Rapamycin	brl1-K405I	1	1	-0.0492238	0.0292473	0.16766	0.219444	0.0353057	0.0104808
Hydroxyurea	BRN1	1	1	0.124984	0.0423254	0.0418471	0.0206718	0.0511789	0.0142702		MMS	BRN1	1	1	-0.0760305	0.0247235	0.0371035	0.0212514	0.0290368	0.0148738		Benomyl	BRN1	1	1	0.00985238	0.0284046	0.746177	0.18091	0.0341481	0.0115078		Rapamycin	BRN1	1	1	0.0429215	0.0401494	0.345272	0.31154	0.0483877	0.0151589
Hydroxyurea	BRX1	2	1	-0.212008	0.0141741	0.000116383	0.00032178	2.89562e-06	0.0425222		MMS	BRX1	2	1	0.0931795	0.0217781	0.0128621	0.00981874	0.0130041	0.0570433		Benomyl	BRX1	2	1	0.0636025	0.0434501	0.217091	0.0661708	0.0497708	0.0461348		Rapamycin	BRX1	2	1	-0.0959765	0.0313102	0.0374629	0.115208	0.0331886	0.0470539
Hydroxyurea	BUR6	1	1	0.0479709	0.0143792	0.0289399	0.0153046	1.56288e-06	0.0305029		MMS	BUR6	1	1	-0.142023	0.0635408	0.0890996	0.0412594	0.0770555	0.018862		Benomyl	BUR6	1	1	-0.0476668	0.00965155	0.00782363	0.00506482	0.0101413	0.0105191		Rapamycin	BUR6	1	1	-0.00549353	0.0108867	0.640364	0.439523	0.0123981	0.00849719
Hydroxyurea	cak1-23	1	1	0.0612845	0.0469343	0.26167	0.0919459	0.0561863	0.0210243		MMS	cak1-23	1	1	-0.0717626	0.0310991	0.082254	0.0387103	0.0367494	0.017339		Benomyl	cak1-23	1	1	-0.358717	0.0357807	0.000556503	0.000935573	0.0427256	0.0168736		Rapamycin	cak1-23	1	1	0.0590445	0.0425896	0.237906	0.259433	0.050986	0.0190713
Hydroxyurea	CBF2	1	1	-0.457172	0.0382346	0.000280332	0.000565252	0.0464964	0.00962936		MMS	CBF2	1	1	-0.0434432	0.0381936	0.318863	0.109528	0.0459521	0.0151523		Benomyl	CBF2	1	1	0.013676	0.0332594	0.702008	0.17232	0.0399609	0.0136827		Rapamycin	CBF2	1	1	0.0681444	0.0243578	0.048929	0.12758	0.0286605	0.0143381
Hydroxyurea	cbf2-1	1	1	0.179713	0.00974544	5.0883e-05	0.000194329	2.88864e-06	0.0206732		MMS	cbf2-1	1	1	0.111881	0.0276876	0.0155935	0.0112893	0.0330776	0.0129357		Benomyl	cbf2-1	1	1	-0.260851	0.00790408	5.02731e-06	0.000106349	0.00290572	0.0159939		Rapamycin	cbf2-1	1	1	-0.000300623	0.0113742	0.98018	0.52934	0.011132	0.0145058
Hydroxyurea	cbf2-2	1	1	0.136461	0.0352345	0.0179488	0.0106038	0.0421132	0.0163108		MMS	cbf2-2	1	1	0.0689769	0.0334403	0.108123	0.0474285	0.0367275	0.0313916		Benomyl	cbf2-2	1	1	-0.105944	0.0368594	0.0452728	0.0190278	0.0436889	0.0196877		Rapamycin	cbf2-2	1	1	0.00905516	0.0316537	0.789029	0.479437	0.0380445	0.0129094
Hydroxyurea	cbf2-42	1	1	0.117732	0.0228191	0.00670091	0.00508172	0.0236819	0.0257042		MMS	cbf2-42	1	1	0.00769621	0.0244256	0.768447	0.212027	0.0260805	0.0253805		Benomyl	cbf2-42	1	1	-0.415431	0.0312668	0.000185467	0.000525489	0.0371197	0.0162984		Rapamycin	cbf2-42	1	1	0.0436348	0.0221392	0.120042	0.188965	0.0256605	0.0151747
Hydroxyurea	CBF5	1	1	-0.323019	0.0606243	0.00597246	0.00473459	0.0719478	0.0317717		MMS	CBF5	1	1	-0.0398702	0.037836	0.351434	0.117902	0.0448682	0.0200635		Benomyl	CBF5	1	1	-0.109234	0.0481085	0.0856737	0.0308127	0.0582326	0.0155508		Rapamycin	CBF5	1	1	-0.0632567	0.0482757	0.260262	0.272168	0.0582083	0.0179668
Hydroxyurea	CBK1	1	1	0.0561046	0.017751	0.0341626	0.017353	0.0116827	0.0317565		MMS	CBK1	1	1	-0.0577571	0.0689258	0.449204	0.141524	0.0823455	0.0321889		Benomyl	CBK1	1	1	0.0106708	0.0605577	0.868691	0.203559	0.0728667	0.0239567		Rapamycin	CBK1	1	1	0.018166	0.0423706	0.690192	0.456962	0.0503109	0.022026
Hydroxyurea	CCA1	1	1	0.0799643	0.0260037	0.0371077	0.0186467	0.0298303	0.0193218		MMS	CCA1	1	1	-0.00481547	0.0347546	0.896496	0.237096	0.0395799	0.0271251		Benomyl	CCA1	1	1	-0.0565474	0.029329	0.1261	0.0419439	0.0348266	0.0152375		Rapamycin	CCA1	1	1	0.0731189	0.0511298	0.225926	0.254864	0.0623019	0.0109354
Hydroxyurea	cca1-1	1	1	0.181371	0.0384384	0.00918191	0.00646568	0.0435899	0.0307986		MMS	cca1-1	1	1	0.190852	0.0614204	0.0359657	0.0208183	0.0751119	0.00712185		Benomyl	cca1-1	1	1	0.249027	0.0477718	0.00645906	0.00448198	0.0572543	0.0208687		Rapamycin	cca1-1	1	1	-0.0321041	0.0377551	0.443048	0.356686	0.0460472	0.00731233
Hydroxyurea	CCL1	1	1	-0.0724243	0.0433669	0.170234	0.0648088	0.0525756	0.0130582		MMS	CCL1	1	1	-0.0859848	0.031644	0.0531374	0.0277476	0.0379316	0.0137705		Benomyl	CCL1	1	1	0.0640424	0.0435815	0.215638	0.0658205	0.0528846	0.0125186		Rapamycin	CCL1	1	1	-0.106226	0.0329921	0.0322886	0.111426	0.0399888	0.0100422
Hydroxyurea	ccl1-ts4	1	1	0.0289077	0.0134586	0.0982132	0.0413845	0.0128869	0.0178013		MMS	ccl1-ts4	1	1	0.0471156	0.0125598	0.0199246	0.0135091	0.00798873	0.0227686		Benomyl	ccl1-ts4	1	1	0.154547	0.0176672	0.000941153	0.00128613	0.0181464	0.0204136		Rapamycin	ccl1-ts4	1	1	0.0178002	0.008726	0.110956	0.182704	0.00835509	0.0115422
Hydroxyurea	CCT2	1	1	-0.063926	0.0466114	0.24213	0.0863809	0.0565702	0.013275		MMS	CCT2	1	1	0.152234	0.0184139	0.0011681	0.0021968	0.0210386	0.0140697		Benomyl	CCT2	1	1	-0.389428	0.0212728	5.23783e-05	0.000273718	0.0249423	0.0130398		Rapamycin	CCT2	1	1	0.0124136	0.0228886	0.616379	0.429177	0.0260238	0.0180493
Hydroxyurea	CCT3	1	1	0.137028	0.0355854	0.0182918	0.0107579	0.0413153	0.0240327		MMS	CCT3	1	1	0.0109585	0.0280317	0.715776	0.200997	0.0310839	0.0252462		Benomyl	CCT3	1	1	-0.675635	0.02587	1.27719e-05	0.000142044	0.0275235	0.0271852		Rapamycin	CCT3	1	1	0.0647624	0.0503046	0.267393	0.275111	0.0601214	0.0233176
Hydroxyurea	CCT4	1	1	0.0515387	0.0155308	0.0294205	0.0154343	0.00367941	0.0323236		MMS	CCT4	1	1	0.00508163	0.0187686	0.79998	0.218106	0.00948392	0.0362677		Benomyl	CCT4	1	1	-0.856	0.0431161	3.79755e-05	0.000239325	0.0495453	0.031643		Rapamycin	CCT4	1	1	0.0466598	0.0171586	0.053024	0.132151	0.00752572	0.0339849
Hydroxyurea	cct4-1	1	1	-0.150991	0.0396891	0.0190324	0.0110699	0.0460242	0.0270893		MMS	cct4-1	1	1	-0.18721	0.045881	0.0150943	0.0110091	0.0546779	0.0224449		Benomyl	cct4-1	1	1	-0.825515	0.0464131	5.87108e-05	0.000279342	0.0555934	0.0205405		Rapamycin	cct4-1	1	1	-0.0538581	0.0410299	0.259547	0.272168	0.0497144	0.0126879
Hydroxyurea	cct6-18	1	1	0.367671	0.0263445	0.000152881	0.000373038	0.0300924	0.0201615		MMS	cct6-18	1	1	-0.0204648	0.0704107	0.785766	0.215765	0.0855951	0.0181646		Benomyl	cct6-18	1	1	-0.91409	0.0327492	9.80142e-06	0.000125037	0.0361075	0.0302495		Rapamycin	cct6-18	1	1	0.100006	0.024824	0.0157521	0.0789584	0.0295628	0.0122952
Hydroxyurea	CCT8	1	1	0.0130544	0.0126878	0.361675	0.120622	0.0121295	0.0168236		MMS	CCT8	1	1	-0.0553124	0.0101643	0.0055364	0.00569721	0.00878971	0.0152688		Benomyl	CCT8	1	1	0.0106488	0.0185817	0.597268	0.15203	0.0148952	0.0298018		Rapamycin	CCT8	1	1	0.135189	0.0437967	0.0366908	0.115208	0.0528068	0.0163093
Hydroxyurea	CDC1	1	1	-0.300351	0.0296048	0.000531454	0.000882726	0.0357829	0.0101364		MMS	CDC1	1	1	0.223795	0.0330524	0.00248259	0.00343265	0.039861	0.0122217		Benomyl	CDC1	1	1	-0.0584968	0.0432891	0.247968	0.073971	0.0528235	0.00785988		Rapamycin	CDC1	1	1	-0.234737	0.0468486	0.00743484	0.054147	0.0572494	0.00663995
Hydroxyurea	cdc10-1	1	1	0.0462021	0.0282643	0.177463	0.0668814	0.0333175	0.0162715		MMS	cdc10-1	1	1	0.0114618	0.0266082	0.688838	0.19544	0.0306666	0.0190965		Benomyl	cdc10-1	1	1	-0.0491716	0.0654695	0.494387	0.129804	0.0764305	0.0419917		Rapamycin	cdc10-1	1	1	-0.0192673	0.0170491	0.321605	0.300144	0.0197115	0.0119328
Hydroxyurea	cdc10-2	1	1	0.158833	0.0175709	0.000829746	0.00119498	1.15186e-06	0.0372736		MMS	cdc10-2	1	1	0.0400381	0.032515	0.28563	0.101157	0.038982	0.0140966		Benomyl	cdc10-2	1	1	-0.0671493	0.0229134	0.0427893	0.0181955	0.0272084	0.0119039		Rapamycin	cdc10-2	1	1	-0.0156127	0.00691451	0.0868757	0.167548	0.00582765	0.0106425
Hydroxyurea	cdc10-4	1	1	0.206797	0.0416066	0.00764998	0.00562082	0.0471635	0.033419		MMS	cdc10-4	1	1	0.151062	0.0256273	0.00414284	0.0048883	0.0272938	0.0268434		Benomyl	cdc10-4	1	1	0.188147	0.0376234	0.00748617	0.00493473	0.0434681	0.0264842		Rapamycin	cdc10-4	1	1	0.113905	0.019028	0.0039155	0.039632	0.0195473	0.0219775
Hydroxyurea	cdc10-5	1	1	-0.188696	0.0479973	0.017083	0.0102422	0.0546394	0.0375559		MMS	cdc10-5	1	1	0.331292	0.0702613	0.00920463	0.00793012	0.0816728	0.0469422		Benomyl	cdc10-5	1	1	-0.0933256	0.0543995	0.161387	0.0515463	0.0624261	0.0403212		Rapamycin	cdc10-5	1	1	0.184166	0.0475363	0.0179292	0.0821499	0.0500463	0.0515244
Hydroxyurea	CDC11	1	1	-0.219187	0.0346672	0.00320185	0.00303199	0.0405643	0.0217206		MMS	CDC11	1	1	-0.342992	0.016468	3.14002e-05	0.000279958	0.0189955	0.0117425		Benomyl	CDC11	1	1	-0.0184854	0.0175264	0.351045	0.0979811	0.0184599	0.018973		Rapamycin	CDC11	1	1	0.00858746	0.0292894	0.783956	0.47802	0.0352298	0.011704
Hydroxyurea	cdc1-1	1	1	-0.0689552	0.0272943	0.0649158	0.0296393	0.026386	0.0355492		MMS	cdc1-1	1	1	-0.0836548	0.0277094	0.0392016	0.0221686	0.0326005	0.0163332		Benomyl	cdc1-1	1	1	0.159192	0.0468691	0.027365	0.0129544	0.0566038	0.0165291		Rapamycin	cdc1-1	1	1	0.0352322	0.0207826	0.165268	0.218419	0.0238485	0.0154071
Hydroxyurea	cdc11-1	1	1	0.0690743	0.0300339	0.0829503	0.0361434	0.0332915	0.027096		MMS	cdc11-1	1	1	0.0241997	0.0521191	0.666567	0.19078	0.0609178	0.0330278		Benomyl	cdc11-1	1	1	-0.0274757	0.0266685	0.361102	0.100336	0.0316119	0.0142301		Rapamycin	cdc11-1	1	1	0.0107296	0.0265089	0.706368	0.460793	0.0317097	0.0120721
Hydroxyurea	cdc11-2	1	1	0.0590213	0.0498347	0.301843	0.103497	0.06033	0.0160184		MMS	cdc11-2	1	1	0.106393	0.0518981	0.109686	0.0479004	0.0625459	0.0196067		Benomyl	cdc11-2	1	1	-0.118442	0.0498136	0.0761786	0.0283669	0.0601933	0.0172218		Rapamycin	cdc11-2	1	1	-0.0254895	0.0537125	0.659852	0.447423	0.0651735	0.015489
Hydroxyurea	cdc11-3	1	1	0.104129	0.0281588	0.0208734	0.0119034	0.0320418	0.0220933		MMS	cdc11-3	1	1	0.13997	0.0166801	0.00110347	0.00214939	0.0176403	0.0178456		Benomyl	cdc11-3	1	1	0.0629229	0.00910762	0.00230245	0.00223167	0.00757826	0.0141767		Rapamycin	cdc11-3	1	1	0.0504801	0.0143365	0.0244258	0.0957871	0.0164801	0.0104941
Hydroxyurea	cdc11-4	1	1	0.00940834	0.0199943	0.662473	0.199392	0.0236984	0.0106833		MMS	cdc11-4	1	1	-0.10578	0.018914	0.00501587	0.00536398	0.0194409	0.0218171		Benomyl	cdc11-4	1	1	-0.0433242	0.0274806	0.190032	0.0592982	0.0324874	0.0152331		Rapamycin	cdc11-4	1	1	-0.000532529	0.028575	0.986024	0.530809	0.0341473	0.0132768
Hydroxyurea	cdc11-5	1	1	-0.0217626	0.0461018	0.661488	0.19921	0.0554028	0.0188628		MMS	cdc11-5	1	1	0.0840689	0.0531263	0.188715	0.0735173	0.0642878	0.0173794		Benomyl	cdc11-5	1	1	-0.79114	0.062037	0.000217844	0.000565795	0.0744632	0.0261604		Rapamycin	cdc11-5	1	1	0.0872369	0.0715323	0.289628	0.284494	0.0868546	0.0198679
Hydroxyurea	cdc1-2	1	1	0.0060973	0.0279328	0.837892	0.24152	0.0262616	0.0379745		MMS	cdc1-2	1	1	-0.0333676	0.0584938	0.598891	0.17624	0.0663231	0.0469104		Benomyl	cdc1-2	1	1	0.0227891	0.0202606	0.323603	0.091576	2.24738e-06	0.0429793		Rapamycin	cdc1-2	1	1	-0.0110418	0.0282033	0.715383	0.46165	0.0205636	0.0480712
Hydroxyurea	cdc12-1	1	1	0.0100471	0.0496267	0.849443	0.244179	0.0599481	0.0173577		MMS	cdc12-1	1	1	0.0194265	0.0401506	0.653795	0.188892	0.0426767	0.0423131		Benomyl	cdc12-1	1	1	-0.212095	0.0495653	0.0128567	0.00729908	0.0579684	0.0312127		Rapamycin	cdc12-1	1	1	-0.0695072	0.0400238	0.157454	0.214054	0.048568	0.011491
Hydroxyurea	CDC123	1	1	0.0750479	0.0288149	0.059766	0.0276978	0.0277544	0.0377549		MMS	CDC123	1	1	0.0769259	0.041127	0.134761	0.0563443	0.0496405	0.0147952		Benomyl	CDC123	1	1	0.0740657	0.0234425	0.0342018	0.015331	0.0272224	0.0158051		Rapamycin	CDC123	1	1	-0.0298344	0.0220645	0.247723	0.264757	0.0259072	0.0133134
Hydroxyurea	cdc123-4	1	1	-0.0889528	0.0241638	0.0211808	0.0120517	0.0280594	0.0162942		MMS	cdc123-4	1	1	0.0455514	0.0318251	0.225595	0.0840807	0.0351981	0.0290007		Benomyl	cdc123-4	1	1	0.0377583	0.0314776	0.296515	0.0854555	0.0365217	0.0213839		Rapamycin	cdc123-4	1	1	-0.0715548	0.0280079	0.0629833	0.141761	0.0331212	0.015458
Hydroxyurea	cdc12-td	1	1	-0.17815	0.0285008	0.00333999	0.00309705	0.0339729	0.0138879		MMS	cdc12-td	1	1	0.0472294	0.0326179	0.221196	0.0828817	0.0383976	0.0190932		Benomyl	cdc12-td	1	1	0.133972	0.0265055	0.00720834	0.00480269	0.0302438	0.0204294		Rapamycin	cdc12-td	1	1	0.0290786	0.0264885	0.333943	0.307024	0.0317114	0.0118549
Hydroxyurea	CDC13	1	1	0.0484175	0.0349765	0.238489	0.0852856	0.039475	0.028814		MMS	CDC13	1	1	-0.0584237	0.0366608	0.186242	0.0729011	0.0384226	0.0402391		Benomyl	CDC13	1	1	-0.019753	0.0383195	0.633398	0.159397	0.0414109	0.0382512		Rapamycin	CDC13	1	1	0.044739	0.0374111	0.297788	0.288892	0.0432559	0.0261712
Hydroxyurea	cdc13-1	1	0.333333	-0.187243	0.251806	0.498424	0.156856	0.308235	0.0174182		MMS	cdc13-1	1	0.333333	-0.16819	0.256852	0.548333	0.16472	0.314533	0.00928084		Benomyl	cdc13-1	1	0.333333	-0.0299149	0.326122	0.931324	0.215212	0.399318	0.0153724		Rapamycin	cdc13-1	1	0.333333	-0.0751782	0.298206	0.813386	0.486126	0.365201	0.0073927
Hydroxyurea	CDC14	1	1	-0.704186	0.0208	4.54081e-06	5.74722e-05	0.0190627	0.0292699		MMS	CDC14	1	1	-0.0163567	0.0382523	0.690957	0.195707	0.0441594	0.0271003		Benomyl	CDC14	1	1	-0.054813	0.024621	0.0899832	0.0319913	0.0284267	0.0174256		Rapamycin	CDC14	1	1	-0.0638195	0.0608656	0.353567	0.315672	0.0740572	0.0147436
Hydroxyurea	cdc1-4	1	0	NA	NA	NA	NA	NA	NA		MMS	cdc1-4	1	0	NA	NA	NA	NA	NA	NA		Benomyl	cdc1-4	1	0	NA	NA	NA	NA	NA	NA		Rapamycin	cdc1-4	1	0	NA	NA	NA	NA	NA	NA
Hydroxyurea	cdc14-1	1	1	0.0661826	0.0222083	0.0407353	0.0202369	0.0251823	0.0178043		MMS	cdc14-1	1	1	-0.0475321	0.0307135	0.196632	0.075819	0.0365212	0.0156061		Benomyl	cdc14-1	1	1	-0.022147	0.024845	0.423087	0.114812	0.0285732	0.018123		Rapamycin	cdc14-1	1	1	-0.0425345	0.0208774	0.111278	0.182704	0.0248853	0.0101764
Hydroxyurea	cdc14-2	1	1	-0.0829704	0.0258575	0.0326277	0.0167484	0.021854	0.0396984		MMS	cdc14-2	1	1	-0.203732	0.0572483	0.0236124	0.0152469	0.06419	0.0488576		Benomyl	cdc14-2	1	1	-0.22718	0.0358248	0.00316687	0.00279187	0.0370773	0.0406347		Rapamycin	cdc14-2	1	1	0.0259729	0.0517111	0.641868	0.439523	0.0546699	0.0553783
Hydroxyurea	cdc14-3	1	1	-0.102609	0.0358477	0.0458196	0.0222908	0.039408	0.0335229		MMS	cdc14-3	1	1	0.172856	0.051976	0.0292228	0.018043	0.061067	0.0311323		Benomyl	cdc14-3	1	1	-0.199247	0.0576697	0.0259366	0.0124307	0.0701544	0.0141833		Rapamycin	cdc14-3	1	1	0.0062943	0.0333598	0.859531	0.496814	0.0400725	0.0138038
Hydroxyurea	cdc14-8	1	1	-0.186649	0.0340701	0.0054044	0.0044231	0.0395261	0.0231632		MMS	cdc14-8	1	1	0.00549532	0.0353114	0.883867	0.234514	0.0392167	0.0315783		Benomyl	cdc14-8	1	1	0.283968	0.0327831	0.000977321	0.00130081	0.0359224	0.031065		Rapamycin	cdc14-8	1	1	-0.0931425	0.0141444	0.0027537	0.0326956	0.0151397	0.0145829
Hydroxyurea	CDC15	1	1	-0.000720182	0.021788	0.975215	0.270373	0.0254343	0.0139826		MMS	CDC15	1	1	0.0650039	0.0131537	0.00780637	0.00718911	1.48085e-06	0.0279032		Benomyl	CDC15	1	1	-0.054231	0.0138004	0.0171078	0.00911592	0.0124718	0.0197583		Rapamycin	CDC15	1	1	-0.0150737	0.0147458	0.364461	0.320349	0.0162364	0.0136972
Hydroxyurea	cdc15-1	1	1	0.218098	0.0449426	0.00832243	0.00599731	0.0529874	0.0258123		MMS	cdc15-1	1	1	-0.0216493	0.0362953	0.582974	0.172521	0.0412243	0.0288055		Benomyl	cdc15-1	1	1	0.11182	0.0447733	0.0669478	0.0254943	0.0531837	0.0231388		Rapamycin	cdc15-1	1	1	0.00408008	0.0364473	0.91626	0.51112	0.044226	0.0104888
Hydroxyurea	cdc15-2	1	1	-0.17494	0.0605674	0.0446365	0.0218237	0.073602	0.0160026		MMS	cdc15-2	1	1	-0.190988	0.03371	0.0047857	0.00523253	0.0407136	0.0118684		Benomyl	cdc15-2	1	1	-0.31705	0.0386325	0.00120128	0.00143144	0.0461417	0.0181371		Rapamycin	cdc15-2	1	1	-0.141839	0.0111319	0.000218583	0.00702995	0.0120815	0.0109429
Hydroxyurea	CDC16	1	1	0.119824	0.0211284	0.0047686	0.00404145	0.0173757	0.0332129		MMS	CDC16	1	1	0.00492182	0.0349642	0.894858	0.236918	0.037008	0.0373156		Benomyl	CDC16	1	1	-0.107495	0.0320992	0.0286001	0.0133675	0.0359826	0.0274296		Rapamycin	CDC16	1	1	0.053999	0.0274905	0.12096	0.18903	0.0300573	0.0262765
Hydroxyurea	cdc1-6	1	1	-0.137339	0.03725	0.0210749	0.0120045	0.0412341	0.0338127		MMS	cdc1-6	1	1	-0.120357	0.046378	0.0603564	0.0307008	0.0474088	0.0541883		Benomyl	cdc1-6	1	1	0.0735753	0.0590384	0.280683	0.0815977	0.0683834	0.0406948		Rapamycin	cdc1-6	1	1	0.0156071	0.0463229	0.753113	0.470224	0.051926	0.0395886
Hydroxyurea	cdc16-1	1	0.666667	-0.339994	0.263215	0.266044	0.0929843	0.322197	0.0183209		MMS	cdc16-1	1	0.666667	-0.327366	0.268737	0.290099	0.101796	0.328958	0.0186742		Benomyl	cdc16-1	1	0.666667	-0.162744	0.315866	0.633559	0.159397	0.386656	0.0215285		Rapamycin	cdc16-1	1	0.666667	-0.149467	0.299253	0.643674	0.440297	0.366433	0.0129107
Hydroxyurea	CDC19	1	1	-0.0349825	0.0234627	0.210229	0.0766423	0.0284746	0.00669671		MMS	CDC19	1	1	-0.178415	0.0209549	0.00104388	0.00207967	0.0252283	0.00815981		Benomyl	CDC19	1	1	0.0812756	0.0303045	0.0551161	0.0219322	0.0366565	0.010077		Rapamycin	CDC19	1	1	-0.0145141	0.0390991	0.729304	0.463129	0.0476623	0.00801512
Hydroxyurea	cdc19-1	1	1	-0.00907956	0.0117935	0.484316	0.153429	0.0130658	0.0106648		MMS	cdc19-1	1	1	0.113464	0.0151527	0.00170109	0.00276486	0.0129177	0.0230785		Benomyl	cdc19-1	1	1	0.0664098	0.0253067	0.0585408	0.0230413	0.029448	0.0167441		Rapamycin	cdc19-1	1	1	-0.003558	0.0150015	0.824172	0.488279	0.0172371	0.0110157
Hydroxyurea	CDC20	1	1	-0.0100743	0.0288583	0.744619	0.219581	0.0346706	0.0118932		MMS	CDC20	1	1	-0.020437	0.0289196	0.518755	0.158354	0.0348198	0.0112384		Benomyl	CDC20	1	1	0.000465246	0.0203245	0.982834	0.22413	0.0230101	0.0164463		Rapamycin	CDC20	1	1	0.0363149	0.0294551	0.285121	0.283897	0.0353849	0.0121631
Hydroxyurea	cdc20-1	1	1	-0.316659	0.0221729	0.00013964	0.000347433	0.0172828	0.0362806		MMS	cdc20-1	1	1	-0.113939	0.0290297	0.0171761	0.0120961	0.028318	0.0372359		Benomyl	cdc20-1	1	1	0.330193	0.0317783	0.000484451	0.000853177	0.0304577	0.0419686		Rapamycin	cdc20-1	1	1	-0.0791045	0.0140407	0.004884	0.0440685	2.22933e-06	0.0297848
Hydroxyurea	cdc20-2	1	1	0.0608032	0.0274173	0.0908444	0.0388411	0.0283413	0.0311927		MMS	cdc20-2	1	1	-0.0318853	0.0709474	0.676404	0.192585	0.0815341	0.0520335		Benomyl	cdc20-2	1	1	-0.0196774	0.0251198	0.477209	0.126057	0.017618	0.0436845		Rapamycin	cdc20-2	1	1	0.0328676	0.028765	0.316941	0.298113	0.0204015	0.0497469
Hydroxyurea	cdc20-3	1	1	-0.369554	0.038884	0.000684112	0.00104329	0.0462416	0.0197222		MMS	cdc20-3	1	1	-0.148386	0.0385179	0.0182654	0.0127173	0.0438382	0.0301823		Benomyl	cdc20-3	1	1	0.286313	0.0308106	0.00074607	0.0011218	0.0363616	0.0174729		Rapamycin	cdc20-3	1	1	0.0315149	0.0397259	0.472	0.367484	0.0478997	0.0147825
Hydroxyurea	CDC21	1	1	-0.105397	0.0202453	0.00648944	0.00501389	0.017318	0.0307357		MMS	CDC21	1	1	-0.115752	0.0612733	0.131887	0.0556161	0.0731613	0.0289329		Benomyl	CDC21	1	1	-0.0925405	0.0406882	0.0853139	0.0307088	0.0449092	0.0374083		Rapamycin	CDC21	1	1	-0.0252353	0.0590553	0.691148	0.457001	0.0706104	0.0271366
Hydroxyurea	cdc2-1	1	1	-0.698609	0.0457606	0.000107364	0.000315197	0.0452516	0.0572716		MMS	cdc2-1	1	1	-0.454643	0.0466559	0.000621159	0.00157789	0.0546805	0.0287333		Benomyl	cdc2-1	1	1	-0.358464	0.0742279	0.00846603	0.00534507	0.0894006	0.0285772		Rapamycin	cdc2-1	1	1	-0.0472456	0.0504551	0.402086	0.337359	0.0606202	0.0207674
Hydroxyurea	cdc21-1	1	0.5	-0.477378	0.0118073	2.23634e-06	4.8006e-05	0.0113255	0.0155742		MMS	cdc21-1	1	1	-0.186864	0.0191406	0.000616728	0.00157789	0.0158882	0.0298553		Benomyl	cdc21-1	1	1	0.164327	0.0346153	0.0089892	0.00553833	0.0405487	0.0214335		Rapamycin	cdc21-1	1	1	-0.0183268	0.0141611	0.26527	0.273754	0.0143236	0.0169384
Hydroxyurea	cdc21-ts	1	1	0.0827352	0.00961444	0.00100222	0.00134815	0.0046674	0.0187247		MMS	cdc21-ts	1	1	0.185621	0.0297358	0.00335648	0.00424625	0.0304978	0.0344764		Benomyl	cdc21-ts	1	1	-0.132588	0.00842102	9.50605e-05	0.000371456	1.33526e-06	0.0178637		Rapamycin	cdc21-ts	1	1	0.0231556	0.0155335	0.210301	0.246748	0.0162129	0.0172404
Hydroxyurea	cdc2-2	1	1	-0.138381	0.0234492	0.00412557	0.00368708	0.0258786	0.0215709		MMS	cdc2-2	1	1	-0.169356	0.0548823	0.036724	0.0211504	0.0646086	0.0321172		Benomyl	cdc2-2	1	1	0.0546042	0.0281688	0.124596	0.0415392	0.0335587	0.0138601		Rapamycin	cdc2-2	1	1	-0.00585692	0.0287873	0.84871	0.493238	0.0342022	0.0148264
Hydroxyurea	CDC23	1	1	0.116753	0.0425319	0.0516363	0.0244706	0.0515948	0.0124209		MMS	CDC23	1	1	-0.0321865	0.0415526	0.481818	0.150065	0.0499456	0.0169147		Benomyl	CDC23	1	1	0.0157189	0.0465028	0.752344	0.181894	0.056642	0.010311		Rapamycin	CDC23	1	1	0.0957234	0.0510192	0.133864	0.199014	0.0621625	0.0109903
Hydroxyurea	cdc23-1	1	1	-0.25941	0.0239474	0.000412056	0.000733588	0.0274569	0.0178607		MMS	cdc23-1	1	1	-0.258671	0.0205724	0.000230252	0.000862752	0.0245863	0.00954153		Benomyl	cdc23-1	1	1	0.0841895	0.0217176	0.0178934	0.00947632	0.0254477	0.0134043		Rapamycin	cdc23-1	1	1	-0.0141239	0.0308385	0.670732	0.451218	0.0374831	0.00803837
Hydroxyurea	cdc23-4	1	1	0.0742672	0.011024	0.0025297	0.00260729	0.00374728	0.0224666		MMS	cdc23-4	1	1	0.0148967	0.0450124	0.757295	0.209657	0.0547267	0.011509		Benomyl	cdc23-4	1	1	0.223498	0.0148962	0.000114975	0.000419072	0.00985068	0.0265976		Rapamycin	cdc23-4	1	1	0.0158263	0.018416	0.438584	0.354624	0.0218444	0.00972825
Hydroxyurea	CDC24	1	1	-0.48362	0.0311795	0.000100848	0.000305816	0.0374685	0.0127691		MMS	CDC24	1	1	0.0570104	0.112245	0.638243	0.185254	0.132392	0.064125		Benomyl	CDC24	1	1	-0.145386	0.0261606	0.00513185	0.00386808	0.0311378	0.0130767		Rapamycin	CDC24	1	1	-0.0187507	0.0295999	0.560837	0.407577	0.0352298	0.014808
Hydroxyurea	cdc24-1	1	1	0.056482	0.0352308	0.184154	0.068859	0.0419949	0.017168		MMS	cdc24-1	1	1	0.0959474	0.0619239	0.196204	0.0757732	0.0749211	0.0203976		Benomyl	cdc24-1	1	1	0.112351	0.0378941	0.0413536	0.0177241	0.045602	0.0149399		Rapamycin	cdc24-1	1	1	-0.00834816	0.0420635	0.85236	0.493789	0.0505621	0.0171008
Hydroxyurea	cdc24-11	1	1	0.0300855	0.025051	0.296016	0.101832	0.0301461	0.00988126		MMS	cdc24-11	1	1	0.224432	0.0242969	0.000763533	0.00171013	0.0274076	0.0200751		Benomyl	cdc24-11	1	1	-0.102102	0.0267479	0.0188235	0.00983675	0.0325008	0.00711421		Rapamycin	cdc24-11	1	1	0.011615	0.0307724	0.725014	0.463085	0.0374502	0.00732606
Hydroxyurea	cdc24-2	1	1	-0.00334544	0.0236863	0.894509	0.25321	0.023411	0.0296726		MMS	cdc24-2	1	1	0.0644265	0.0354222	0.143074	0.0593648	0.0387317	0.0338508		Benomyl	cdc24-2	1	1	0.244027	0.031096	0.00142432	0.00161177	0.0312939	0.0375951		Rapamycin	cdc24-2	1	1	0.0303897	0.0304946	0.37538	0.324714	0.0293766	0.0399463
Hydroxyurea	cdc24-3	1	1	0.0603774	0.037794	0.185386	0.0692211	0.0412974	0.0362124		MMS	cdc24-3	1	1	0.0737437	0.045194	0.178075	0.0703062	0.0495935	0.0425755		Benomyl	cdc24-3	1	1	-0.486365	0.0506212	0.000655996	0.00103091	0.0562804	0.0450424		Rapamycin	cdc24-3	1	1	0.006017	0.03803	0.881952	0.50265	0.0361122	0.0509507
Hydroxyurea	cdc24-4	1	1	0.0334389	0.0527546	0.560609	0.173169	0.0633524	0.0219802		MMS	cdc24-4	1	1	-0.00217785	0.027406	0.940479	0.245292	0.0326101	0.0137706		Benomyl	cdc24-4	1	1	0.201915	0.0627651	0.0323728	0.0147184	0.0734014	0.0395512		Rapamycin	cdc24-4	1	1	0.0497239	0.0184181	0.0541098	0.133446	0.0205117	0.0162586
Hydroxyurea	cdc24-5	1	1	0.120647	0.0175677	0.00235467	0.00245452	0.0170116	0.0228173		MMS	cdc24-5	1	1	0.196547	0.0326974	0.00385632	0.00469701	0.0390459	0.0154042		Benomyl	cdc24-5	1	1	-0.0899338	0.0284886	0.0342882	0.015331	0.0335944	0.0163232		Rapamycin	cdc24-5	1	1	0.0364911	0.0178166	0.109921	0.181903	0.0200152	0.0150537
Hydroxyurea	cdc24-H	1	1	-0.0164328	0.0233291	0.520038	0.162392	0.0271429	0.0154565		MMS	cdc24-H	1	1	0.217326	0.0304519	0.00203871	0.00307744	0.0333092	0.0290592		Benomyl	cdc24-H	1	1	-0.184475	0.0382228	0.00848398	0.00534861	0.0421757	0.0351856		Rapamycin	cdc24-H	1	1	-0.00901156	0.0239456	0.725778	0.463085	0.0287385	0.0101267
Hydroxyurea	CDC25	2	1	-0.0816224	0.0202317	0.0156766	0.00964142	0.0167998	0.0446149		MMS	CDC25	2	1	-0.0888348	0.0378021	0.0785153	0.0374347	0.0440673	0.0347762		Benomyl	CDC25	2	1	0.0723005	0.0251896	0.0454569	0.0190866	0.027531	0.0341013		Rapamycin	CDC25	2	1	-0.0239159	0.0206565	0.311374	0.295603	0.0162546	0.0474864
Hydroxyurea	cdc25-1	1	1	-0.141741	0.012613	0.000357156	0.000655132	0.00669505	0.0241127		MMS	cdc25-1	1	1	0.153723	0.035677	0.0125586	0.00967735	0.0423064	0.0189295		Benomyl	cdc25-1	1	1	-0.639618	0.0173837	3.25759e-06	9.88327e-05	3.49066e-06	0.0368763		Rapamycin	cdc25-1	1	1	-0.018298	0.0133194	0.241466	0.261081	0.0137667	0.0151577
Hydroxyurea	cdc25-2	1	1	-0.103105	0.0188045	0.00538801	0.00441658	0.02067	0.0175926		MMS	cdc25-2	1	1	-0.41651	0.0155464	1.15385e-05	0.000226549	0.016904	0.0151782		Benomyl	cdc25-2	1	1	-0.153867	0.0159745	0.000649669	0.00103091	0.0182746	0.0121015		Rapamycin	cdc25-2	1	1	-0.0365016	0.0270418	0.248403	0.265052	0.0321247	0.0139523
Hydroxyurea	cdc26-1	1	1	0.170951	0.0171847	0.000573495	0.000921303	0.0180149	0.0188494		MMS	cdc26-1	1	1	0.0691507	0.0221907	0.0356572	0.0207868	0.0179529	0.0353412		Benomyl	cdc26-1	1	1	0.0275446	0.0124985	0.0922574	0.0325862	0.0135799	0.0122357		Rapamycin	cdc26-1	1	1	0.0200197	0.0272378	0.503108	0.383673	0.03299	0.00857439
Hydroxyurea	CDC27	1	1	-0.0557303	0.0370913	0.207383	0.0757503	0.0447065	0.0139615		MMS	CDC27	1	1	0.047495	0.0152545	0.0357506	0.0207919	0.0152602	0.018669		Benomyl	CDC27	1	1	0.0256339	0.0122816	0.105166	0.0362309	0.00981013	0.0197499		Rapamycin	CDC27	1	1	-0.000625957	0.0307504	0.984734	0.530453	0.036504	0.0160478
Hydroxyurea	cdc2-7	1	1	-0.671655	0.044997	0.000117332	0.000322128	0.0478929	0.0472242		MMS	cdc2-7	1	1	-0.692559	0.0295222	1.95739e-05	0.000276165	0.034586	0.0182605		Benomyl	cdc2-7	1	1	0.194121	0.0692815	0.048716	0.0201816	0.0811431	0.0429777		Rapamycin	cdc2-7	1	1	-0.0773116	0.0182283	0.0132498	0.0738225	0.0193879	0.0191713
Hydroxyurea	cdc27-1	1	1	-0.0375115	0.0236553	0.187978	0.0699896	0.0274617	0.0159888		MMS	cdc27-1	1	1	0.0325908	0.0234674	0.237229	0.0875528	0.0271738	0.0162169		Benomyl	cdc27-1	1	1	-0.0177868	0.0293403	0.577086	0.147586	0.0352108	0.0124273		Rapamycin	cdc27-1	1	1	-0.0148383	0.0211516	0.521645	0.392524	0.0248941	0.0124138
Hydroxyurea	cdc27-2	1	1	-0.125799	0.0327657	0.0184698	0.0108504	0.0385335	0.0194081		MMS	cdc27-2	1	1	0.023288	0.0146795	0.187829	0.0733467	0.00353999	0.0305303		Benomyl	cdc27-2	1	1	0.0411635	0.0317773	0.264893	0.0779123	0.0313301	0.0399921		Rapamycin	cdc27-2	1	1	-0.000838853	0.017515	0.964097	0.525549	0.018512	0.0187725
Hydroxyurea	CDC28	1	1	-0.459027	0.0200483	2.15577e-05	0.000116592	0.0201519	0.0242982		MMS	CDC28	1	1	-0.052182	0.0286129	0.142261	0.0590774	0.0340282	0.014505		Benomyl	CDC28	1	1	-0.0639095	0.0325645	0.1212	0.0406781	0.039189	0.0128332		Rapamycin	CDC28	1	1	0.0313448	0.0225221	0.2364	0.25862	0.0266697	0.012198
Hydroxyurea	cdc28-1	1	1	0.0254604	0.0180308	0.230788	0.0828707	0.0201765	0.0155473		MMS	cdc28-1	1	1	-0.0933808	0.0140263	0.00264384	0.00357505	0.0138845	0.0175207		Benomyl	cdc28-1	1	1	0.106251	0.0391365	0.0532684	0.0213932	0.0470444	0.0159055		Rapamycin	cdc28-1	1	1	0.0875459	0.0082141	0.000438913	0.0111879	0.007321	0.0119512
Hydroxyurea	cdc28-13	1	1	0.034735	0.0331865	0.354333	0.11855	0.0398988	0.0134279		MMS	cdc28-13	1	1	-0.00365836	0.0395853	0.93081	0.243158	0.0480517	0.0111616		Benomyl	cdc28-13	1	1	-0.228804	0.0167026	0.000164496	0.00048869	0.0198288	0.00870912		Rapamycin	cdc28-13	1	1	0.0250784	0.0115709	0.0960931	0.17341	0.0128932	0.0101873
Hydroxyurea	cdc28-4	1	1	-0.00652439	0.0330126	0.852969	0.24479	0.0400418	0.00970577		MMS	cdc28-4	1	1	-0.0960497	0.027825	0.0260089	0.016473	0.0336708	0.00910405		Benomyl	cdc28-4	1	1	-0.507745	0.031775	8.96719e-05	0.000362435	0.0373565	0.0188918		Rapamycin	cdc28-4	1	1	0.0322981	0.0252892	0.270646	0.276505	0.0306044	0.00824955
Hydroxyurea	cdc28-td	1	1	0.160516	0.0335411	0.00873943	0.0062209	0.0394623	0.0197668		MMS	cdc28-td	1	1	0.0379387	0.0275833	0.241001	0.0886779	0.032101	0.0182301		Benomyl	cdc28-td	1	1	-0.514297	0.075313	0.00240494	0.00226765	0.0891655	0.040899		Rapamycin	cdc28-td	1	1	-0.0203973	0.0344519	0.585661	0.418166	0.0417839	0.0101746
Hydroxyurea	CDC3	2	1	-0.0714909	0.0330113	0.0962779	0.0407467	0.0371892	0.0388522		MMS	CDC3	2	1	-0.16428	0.0570621	0.0450595	0.0244394	0.0668137	0.0502025		Benomyl	CDC3	2	1	-0.0515499	0.025542	0.113725	0.0386274	0.026999	0.0387019		Rapamycin	CDC3	2	1	-0.0454752	0.0350427	0.264164	0.273712	0.037042	0.0530965
Hydroxyurea	CDC31	1	1	0.000440654	0.0157906	0.979074	0.270618	0.0161703	0.0183741		MMS	CDC31	1	1	-0.0506332	0.0244122	0.106734	0.0469452	0.0290186	0.0124722		Benomyl	CDC31	1	1	0.0336172	0.0382921	0.429559	0.116086	0.0463412	0.0124805		Rapamycin	CDC31	1	1	-0.031319	0.0398366	0.475719	0.369416	0.0478578	0.0164378
Hydroxyurea	cdc3-1	1	0.666667	-0.185947	0.218859	0.443399	0.142853	0.267879	0.0164519		MMS	cdc3-1	1	0.5	-0.223114	0.217398	0.36276	0.12015	0.266073	0.0171603		Benomyl	cdc3-1	1	0.5	-0.280685	0.192783	0.219112	0.0665999	0.235824	0.0201232		Rapamycin	cdc3-1	1	0.666667	-0.0913615	0.229434	0.710819	0.460969	0.280813	0.0176309
Hydroxyurea	cdc31-1	1	0.333333	-0.0399984	0.0812044	0.648133	0.196542	0.0993606	0.00749109		MMS	cdc31-1	1	0.333333	-0.0114075	0.0966737	0.911756	0.239623	0.11813	0.0138469		Benomyl	cdc31-1	1	0.166667	-0.073824	0.073824	0.373901	0.103237	0.0903603	0.00547491		Rapamycin	cdc31-1	1	0.333333	-0.0150781	0.0943454	0.88077	0.50265	0.115406	0.00995808
Hydroxyurea	cdc31-2	1	1	-0.278328	0.0377985	0.00181226	0.00205139	0.045203	0.0173012		MMS	cdc31-2	1	1	-0.227762	0.0394085	0.00445168	0.00505634	0.0463941	0.0230522		Benomyl	cdc31-2	1	1	-0.592456	0.0400779	0.000121902	0.000433393	0.0474213	0.0219482		Rapamycin	cdc31-2	1	1	0.0163981	0.0367495	0.678534	0.453662	0.0441403	0.0152406
Hydroxyurea	cdc31-5	1	1	-0.139076	0.0217448	0.00306831	0.00293735	0.0236037	0.0213625		MMS	cdc31-5	1	1	0.000595969	0.0328851	0.986409	0.254165	0.035737	0.0321717		Benomyl	cdc31-5	1	1	-0.621368	0.0353818	6.1737e-05	0.000284871	0.0371188	0.0387299		Rapamycin	cdc31-5	1	1	0.0921066	0.00870892	0.000452267	0.0112471	0.0057668	0.0155414
Hydroxyurea	CDC33	2	1	-0.17055	0.023907	0.00204171	0.00222683	0.0279241	0.0215723		MMS	CDC33	2	1	0.0562955	0.019834	0.0469467	0.0251572	0.0229272	0.0196603		Benomyl	CDC33	2	1	-0.320027	0.035874	0.000872956	0.00124896	0.0415185	0.0352108		Rapamycin	CDC33	2	1	-0.13138	0.0430243	0.0378938	0.115208	0.0507854	0.0344219
Hydroxyurea	cdc3-3	1	1	0.242025	0.018662	0.000203948	0.000458348	1.53761e-06	0.0395881		MMS	cdc3-3	1	1	0.105245	0.0500702	0.103425	0.0459429	0.059631	0.0247803		Benomyl	cdc3-3	1	1	0.322083	0.0223059	0.000133721	0.000460319	0.0104771	0.0436999		Rapamycin	cdc3-3	1	1	0.02024	0.0254234	0.470538	0.367352	0.0304402	0.0113466
Hydroxyurea	cdc33-E72G	1	1	-0.14885	0.037247	0.01618	0.00983753	0.0447714	0.015153		MMS	cdc33-E72G	1	1	-0.19984	0.0125355	9.05061e-05	0.000528873	0.0139647	0.0110494		Benomyl	cdc33-E72G	1	1	-0.325659	0.0205339	9.23762e-05	0.000364248	0.0236162	0.0149739		Rapamycin	cdc33-E72G	1	1	0.00194891	0.0079099	0.817509	0.488018	0.00754258	0.0105298
Hydroxyurea	CDC34	1	1	0.144713	0.0345776	0.0138604	0.00873958	0.038911	0.0289491		MMS	CDC34	1	1	0.126777	0.0290592	0.0120365	0.00946821	0.0346982	0.0137141		Benomyl	CDC34	1	1	0.137116	0.014841	0.000762924	0.00113715	0.0164582	0.0133619		Rapamycin	CDC34	1	1	0.0446564	0.0173309	0.0615417	0.141583	0.0190915	0.0160672
Hydroxyurea	cdc34-1	1	1	0.18175	0.0213033	0.00103581	0.00138622	0.0240073	0.0176974		MMS	cdc34-1	1	1	0.0543586	0.0251671	0.0968995	0.0438374	0.0300514	0.0118732		Benomyl	cdc34-1	1	1	-0.00353195	0.0221773	0.881182	0.205929	0.0259201	0.0140604		Rapamycin	cdc34-1	1	1	0.0172338	0.0127712	0.248518	0.265052	0.0148475	0.00852168
Hydroxyurea	cdc34-2	1	1	-0.0401101	0.0209004	0.127402	0.0510313	0.0197554	0.0281938		MMS	cdc34-2	1	1	-0.0566311	0.0483143	0.306189	0.10614	0.0564878	0.0305219		Benomyl	cdc34-2	1	1	0.0207969	0.0303666	0.531056	0.137599	0.0360767	0.0156526		Rapamycin	cdc34-2	1	1	-0.030126	0.0181283	0.171885	0.22156	0.0212313	0.0112498
Hydroxyurea	cdc35-1	1	1	0.0495587	0.0158272	0.0351434	0.0177617	0.0167408	0.0169259		MMS	cdc35-1	1	1	0.251784	0.0136394	5.06725e-05	0.000371237	0.0106372	0.0223093		Benomyl	cdc35-1	1	1	0.0854187	0.03647	0.0791908	0.0291087	0.0434017	0.01828		Rapamycin	cdc35-1	1	1	0.0167725	0.0155032	0.340173	0.308551	0.017913	0.0109061
Hydroxyurea	CDC36	1	1	-0.105455	0.0295958	0.0235189	0.0130013	0.03358	0.0236377		MMS	CDC36	1	1	-0.0678915	0.0596045	0.318273	0.109479	0.0678031	0.0468549		Benomyl	CDC36	1	1	0.10186	0.0415808	0.0704697	0.0266251	0.0468526	0.0345664		Rapamycin	CDC36	1	1	-0.0814509	0.0378054	0.0974906	0.173779	0.0442577	0.0235664
Hydroxyurea	cdc36-16	1	1	0.0487367	0.0193384	0.0653429	0.0298084	2.91095e-06	0.041023		MMS	cdc36-16	1	1	0.0115188	0.0493082	0.826758	0.222366	0.0554131	0.0415813		Benomyl	cdc36-16	1	1	-0.512941	0.0394456	0.00020181	0.000547082	0.0445222	0.0324822		Rapamycin	cdc36-16	1	1	-0.0377434	0.0242305	0.194306	0.237547	0.0284794	0.0144499
Hydroxyurea	CDC37	1	1	-0.570815	0.0262401	2.64203e-05	0.000128883	0.0313173	0.0124945		MMS	CDC37	1	1	-0.0424585	0.0143374	0.0414971	0.023068	0.0107445	0.024056		Benomyl	CDC37	1	1	-0.0370785	0.0144341	0.0620567	0.0240541	0.0165138	0.0109284		Rapamycin	CDC37	1	1	0.0250989	0.0215343	0.308567	0.295121	0.0258221	0.00929675
Hydroxyurea	cdc37-1	1	1	0.10139	0.0318788	0.0335198	0.0171059	0.0373359	0.0197799		MMS	cdc37-1	1	1	-0.282506	0.0362368	0.00146031	0.00246324	0.0425414	0.021901		Benomyl	cdc37-1	1	1	-1.02152	0.030704	4.86771e-06	0.000106349	0.0362073	0.0175896		Rapamycin	cdc37-1	1	1	0.0933826	0.0328161	0.0466014	0.125379	0.0385082	0.0199352
Hydroxyurea	cdc37-ts	1	1	0.146772	0.0441336	0.0292246	0.0153725	0.0522249	0.0241379		MMS	cdc37-ts	1	1	0.0329455	0.0626608	0.626845	0.182714	0.0724901	0.0436374		Benomyl	cdc37-ts	1	1	-0.893617	0.0444332	3.60789e-05	0.000239325	0.0531358	0.0203507		Rapamycin	cdc37-ts	1	1	0.017598	0.0464721	0.724168	0.463085	0.0553357	0.0230729
Hydroxyurea	CDC39	1	1	-0.0263334	0.0282227	0.403611	0.132007	0.0308733	0.0269234		MMS	CDC39	1	1	-0.127345	0.0349046	0.0218029	0.0144623	0.0374268	0.0357797		Benomyl	CDC39	1	1	-0.020356	0.00995264	0.110279	0.0377226	1.02819e-06	0.0211127		Rapamycin	CDC39	1	1	0.0458542	0.00952494	0.00855959	0.058573	7.62704e-07	0.0202055
Hydroxyurea	cdc39-1	1	1	0.0622352	0.0239487	0.0601308	0.0278177	0.0223144	0.0329716		MMS	cdc39-1	1	1	0.140966	0.0191589	0.00181762	0.00288874	0.0178847	0.0263098		Benomyl	cdc39-1	1	1	0.0337938	0.0254631	0.255139	0.0756418	0.0278519	0.0242996		Rapamycin	cdc39-1	1	1	0.0488964	0.0250255	0.122413	0.190117	0.0276315	0.0229724
Hydroxyurea	CDC4	1	1	0.143872	0.0554267	0.0603197	0.0278805	0.0629387	0.0440531		MMS	CDC4	1	1	-0.0154861	0.0554502	0.793876	0.217091	0.0643541	0.0375752		Benomyl	CDC4	1	1	-0.172361	0.063236	0.052677	0.0212937	0.0769018	0.0159026		Rapamycin	CDC4	1	1	0.0990341	0.0543966	0.142779	0.204494	0.0633115	0.0359224
Hydroxyurea	cdc40-ts	1	1	-0.387563	0.0261547	0.000120756	0.000323214	0.0284637	0.0254513		MMS	cdc40-ts	1	1	0.0952767	0.0260554	0.0216433	0.0143852	0.0250829	0.034169		Benomyl	cdc40-ts	1	1	-0.421081	0.0144697	8.30077e-06	0.000123148	3.1528e-06	0.0306949		Rapamycin	cdc40-ts	1	1	0.0037306	0.016406	0.831268	0.488487	0.0175256	0.0170225
Hydroxyurea	cdc4-1	1	0.944444	-0.306085	0.0565446	0.0056426	0.00454342	0.0662167	0.0351266		MMS	cdc4-1	1	1	-0.157142	0.0819278	0.127557	0.0543034	0.0990519	0.0277649		Benomyl	cdc4-1	1	1	0.0498495	0.0731181	0.532817	0.137973	0.0888951	0.0187401		Rapamycin	cdc4-1	1	1	-0.140716	0.0502227	0.0487198	0.12758	0.0608837	0.0151642
Hydroxyurea	CDC42	2	1	-0.197472	0.0377906	0.0064037	0.00498361	0.0444401	0.0316804		MMS	CDC42	2	1	-0.0635124	0.0304943	0.105692	0.0466122	0.0348098	0.033148		Benomyl	CDC42	2	1	0.0171111	0.0342639	0.643723	0.161392	0.0387142	0.039666		Rapamycin	CDC42	2	1	-0.0632577	0.0450647	0.233077	0.256786	0.0532461	0.0355888
Hydroxyurea	cdc4-2	1	1	-0.138749	0.0163222	0.00105029	0.0013914	0.00989154	0.0300889		MMS	cdc4-2	1	1	-0.0450212	0.0491476	0.411475	0.13174	0.0541939	0.0453738		Benomyl	cdc4-2	1	1	-0.0147966	0.0823471	0.866134	0.203069	0.0989449	0.0338296		Rapamycin	cdc4-2	1	1	0.0517639	0.029132	0.15023	0.20897	0.0260542	0.0422203
Hydroxyurea	cdc42-1	1	1	0.153079	0.0234696	0.0028533	0.00280839	0.0258804	0.0216639		MMS	cdc42-1	1	1	0.00723004	0.0272013	0.803532	0.218113	0.0308835	0.0216384		Benomyl	cdc42-1	1	1	-0.00309453	0.0422304	0.945103	0.217816	0.0508221	0.0166339		Rapamycin	cdc42-1	1	1	0.0234047	0.029063	0.465786	0.365321	0.0338378	0.0191302
Hydroxyurea	cdc4-3	1	1	0.221162	0.0412147	0.00582251	0.00465633	0.0425261	0.0471013		MMS	cdc4-3	1	1	0.117108	0.0431156	0.0531978	0.0277496	0.0516583	0.0189619		Benomyl	cdc4-3	1	1	0.32107	0.104092	0.0367714	0.0161921	0.126437	0.0282732		Rapamycin	cdc4-3	1	1	0.0936615	0.036386	0.0617101	0.141583	0.0434366	0.0172487
Hydroxyurea	cdc43-2	1	1	-0.0600203	0.0139608	0.0126536	0.0081953	0.00756562	0.0265584		MMS	cdc43-2	1	1	-0.446667	0.0127969	4.02031e-06	0.00020157	1.75693e-06	0.0271463		Benomyl	cdc43-2	1	1	-0.138711	0.0644787	0.097842	0.0342519	0.0775625	0.0257083		Rapamycin	cdc43-2	1	1	0.0147163	0.0141229	0.356241	0.317226	1.53455e-06	0.0299593
Hydroxyurea	CDC45	1	1	0.139977	0.0241037	0.00437463	0.00383453	0.0247241	0.0279393		MMS	CDC45	1	1	0.15322	0.0270223	0.00477197	0.00523253	0.0290645	0.0274171		Benomyl	CDC45	1	1	0.198471	0.0120347	7.91659e-05	0.000333295	0.00818381	0.0212328		Rapamycin	CDC45	1	1	-0.000854419	0.0272994	0.976531	0.529332	0.032168	0.0157898
Hydroxyurea	cdc45-27	1	1	-0.0222091	0.0287795	0.483351	0.153215	0.032125	0.0251221		MMS	cdc45-27	1	1	0.0489569	0.0206003	0.0762779	0.0365282	0.0198023	0.0270792		Benomyl	cdc45-27	1	1	0.160507	0.0480703	0.0288625	0.0134322	0.0563709	0.0294172		Rapamycin	cdc45-27	1	1	0.00567342	0.016973	0.754973	0.470588	0.0153627	0.0242554
Hydroxyurea	cdc46-1	1	1	-0.0404378	0.0244265	0.173167	0.0655605	0.028511	0.0156942		MMS	cdc46-1	1	1	0.0818054	0.0522478	0.192472	0.0747434	0.0631553	0.0178464		Benomyl	cdc46-1	1	1	-0.018746	0.0311392	0.579629	0.148149	0.0357696	0.0229136		Rapamycin	cdc46-1	1	1	-0.00331777	0.0221981	0.888422	0.504099	0.0254039	0.016773
Hydroxyurea	cdc47-ts	1	1	-0.527088	0.0460278	0.000331846	0.000625761	0.0539608	0.0282528		MMS	cdc47-ts	1	1	-0.735404	0.0480349	0.000106175	0.000573098	0.0579763	0.0173003		Benomyl	cdc47-ts	1	1	0.0655801	0.0360522	0.143038	0.0464035	0.0412771	0.0271576		Rapamycin	cdc47-ts	1	1	-0.00386297	0.0323337	0.910662	0.509332	0.0386228	0.0151477
Hydroxyurea	CDC48	1	1	0.0244235	0.0270247	0.417236	0.135702	0.0274781	0.0319588		MMS	CDC48	1	1	-0.01871	0.0262369	0.515169	0.157455	0.0252093	0.0345133		Benomyl	CDC48	1	1	-0.0499709	0.0488282	0.36397	0.100923	0.0551323	0.0401268		Rapamycin	CDC48	1	1	0.0102905	0.0372091	0.795821	0.481555	0.0410563	0.0342562
Hydroxyurea	cdc48-1	1	1	-0.108008	0.0176199	0.00358895	0.00327444	0.0186951	0.0186695		MMS	cdc48-1	1	1	-0.205297	0.0156726	0.000196108	0.000826315	0.00414584	0.0324618		Benomyl	cdc48-1	1	1	0.547806	0.0539936	0.000531371	0.000903832	0.0640504	0.0284874		Rapamycin	cdc48-1	1	1	-0.0497338	0.0115011	0.0124058	0.0710617	0.0102548	0.0167261
Hydroxyurea	cdc48-2	1	1	0.129241	0.0330552	0.017396	0.0103471	0.0390782	0.0183194		MMS	cdc48-2	1	1	-0.055317	0.026505	0.105182	0.0464774	0.0298346	0.0221588		Benomyl	cdc48-2	1	1	0.107743	0.0394867	0.0525189	0.0212496	0.0468563	0.0207324		Rapamycin	cdc48-2	1	1	0.0163016	0.0236151	0.527969	0.395241	0.0273914	0.0160831
Hydroxyurea	cdc48-3	1	1	0.0793635	0.0276402	0.0454089	0.0221189	0.0332613	0.0109076		MMS	cdc48-3	1	1	0.0539659	0.0396438	0.245066	0.0898952	0.0458674	0.0275839		Benomyl	cdc48-3	1	1	0.192158	0.0379629	0.00717185	0.00478573	0.0459753	0.0120045		Rapamycin	cdc48-3	1	1	0.0519336	0.024747	0.103819	0.179481	0.0295266	0.0118484
Hydroxyurea	cdc48-4601	1	1	-0.017611	0.0167705	0.352921	0.118153	0.0186387	0.0149474		MMS	cdc48-4601	1	1	0.143474	0.0369751	0.0178368	0.0124719	0.0417888	0.0302208		Benomyl	cdc48-4601	1	1	0.134726	0.0169797	0.0013659	0.00156732	0.0191582	0.0140099		Rapamycin	cdc48-4601	1	1	-0.058721	0.0279883	0.103881	0.179481	0.0305279	0.0270037
Hydroxyurea	cdc48-9	1	1	0.101108	0.0528533	0.128304	0.0512429	0.0632086	0.0241791		MMS	cdc48-9	1	1	0.0379419	0.0552281	0.529838	0.160937	0.0657422	0.0275594		Benomyl	cdc48-9	1	1	-0.0573098	0.0548054	0.354728	0.098717	0.0654586	0.0257268		Rapamycin	cdc48-9	1	1	-0.0570138	0.0798276	0.51456	0.38978	0.0971742	0.0186409
Hydroxyurea	CDC5	1	1	-0.530022	0.031616	7.41948e-05	0.000249509	0.0350239	0.0286018		MMS	CDC5	1	1	-0.205691	0.028888	0.00205641	0.00307744	0.0294645	0.0339243		Benomyl	CDC5	1	1	-0.0411181	0.0414212	0.377054	0.103986	0.0456139	0.0384558		Rapamycin	CDC5	1	1	-0.0203954	0.0568563	0.737938	0.464505	0.067597	0.028962
Hydroxyurea	cdc5-1	1	0.944444	-0.357598	0.0934939	0.0187008	0.0109497	0.113011	0.0319455		MMS	cdc5-1	1	1	-0.198756	0.128581	0.197058	0.0759239	0.156612	0.0285803		Benomyl	cdc5-1	1	0.888889	-0.21578	0.157797	0.243282	0.0728739	0.192434	0.030952		Rapamycin	cdc5-1	1	1	-0.134876	0.102928	0.26024	0.272168	0.125568	0.019288
Hydroxyurea	CDC53	1	1	0.0957594	0.0296622	0.0320262	0.016488	0.0356267	0.0123091		MMS	CDC53	1	1	-0.0775749	0.032162	0.0733955	0.0356346	0.0379834	0.0180709		Benomyl	CDC53	1	1	-0.0615019	0.0328768	0.134726	0.044337	0.0397823	0.0107751		Rapamycin	CDC53	1	1	-0.013365	0.0309149	0.687798	0.456962	0.037585	0.00793106
Hydroxyurea	cdc53-1	1	1	0.0248656	0.0330126	0.493226	0.155593	0.0397811	0.0125149		MMS	cdc53-1	1	1	-0.117974	0.0308506	0.0187135	0.0129011	0.0367593	0.0151382		Benomyl	cdc53-1	1	1	-0.602936	0.061382	0.00060229	0.000997091	0.0726359	0.0335706		Rapamycin	cdc53-1	1	1	0.0912797	0.0370449	0.0693904	0.149106	0.0448467	0.0119075
Hydroxyurea	CDC6	1	1	-0.134593	0.0263677	0.00696091	0.00520937	0.029194	0.0239117		MMS	CDC6	1	1	0.0819376	0.0409466	0.115973	0.0501109	0.048548	0.0217734		Benomyl	CDC6	1	1	0.108135	0.0226168	0.00876785	0.00544838	0.0262444	0.0153468		Rapamycin	CDC6	1	1	-0.0770572	0.0622692	0.283585	0.283196	0.0759807	0.0113728
Hydroxyurea	CDC60	2	1	0.0026452	0.0184782	0.893091	0.253084	1.05974e-06	0.0554345		MMS	CDC60	2	1	-0.0298867	0.0189226	0.189387	0.0737203	0.015807	0.0415139		Benomyl	CDC60	2	1	0.0858348	0.0180223	0.00888746	0.00549124	0.0161139	0.0369494		Rapamycin	CDC60	2	1	0.0271019	0.0096472	0.048351	0.12758	0.00532772	0.0258323
Hydroxyurea	cdc60-ts	1	0.666667	-0.0766499	0.329482	0.827461	0.239597	0.403439	0.0149249		MMS	cdc60-ts	1	0.666667	-0.236161	0.278668	0.444466	0.140442	0.341139	0.017959		Benomyl	cdc60-ts	1	0.666667	0.00629466	0.354449	0.986682	0.224653	0.43384	0.0265197		Rapamycin	cdc60-ts	1	0.666667	-0.115863	0.307512	0.725476	0.463085	0.376599	0.00750986
Hydroxyurea	cdc6-1	1	1	-0.260094	0.0184366	0.000146535	0.000362613	0.0198233	0.0187267		MMS	cdc6-1	1	1	-0.549404	0.0589612	0.000738278	0.00169948	0.0715037	0.0174815		Benomyl	cdc6-1	1	1	0.0684702	0.0250615	0.0523305	0.021213	0.0292137	0.0163109		Rapamycin	cdc6-1	1	1	0.0578643	0.0148099	0.017436	0.0804425	0.0165436	0.0128812
Hydroxyurea	CDC7	1	1	-0.740078	0.013937	7.5282e-07	3.03798e-05	0.0147431	0.0148997		MMS	CDC7	1	1	-0.143472	0.0203237	0.0021238	0.00315301	0.0225721	0.0181722		Benomyl	CDC7	1	1	-0.169508	0.036366	0.00958128	0.00578801	0.0441393	0.0103127		Rapamycin	CDC7	1	1	-0.0376142	0.0252313	0.21028	0.246748	0.025222	0.0309249
Hydroxyurea	cdc7-1	1	1	-0.0501416	0.0470695	0.346786	0.116396	0.0566733	0.0182848		MMS	cdc7-1	1	1	-0.520159	0.0233097	2.38759e-05	0.000276165	0.0263468	0.0190416		Benomyl	cdc7-1	1	1	-0.152059	0.0903459	0.167649	0.0533111	0.11018	0.0176589		Rapamycin	cdc7-1	1	1	-0.0694682	0.039939	0.156956	0.213947	0.0486034	0.00954918
Hydroxyurea	cdc7-4	1	1	0.176522	0.0257276	0.00236276	0.00245452	0.0301686	0.0157528		MMS	cdc7-4	1	1	0.0240926	0.0242525	0.37674	0.122955	0.0249061	0.0280334		Benomyl	cdc7-4	1	1	-0.135296	0.0409823	0.0298961	0.0137699	0.0489069	0.0195533		Rapamycin	cdc7-4	1	1	-0.0258964	0.026471	0.383323	0.329264	0.0315193	0.013146
Hydroxyurea	CDC8	1	1	-0.514652	0.014805	4.08635e-06	5.74722e-05	0.0149645	0.0177352		MMS	CDC8	1	1	-0.347937	0.0327516	0.000444479	0.00133848	0.0394504	0.0125703		Benomyl	CDC8	1	1	-0.233653	0.0303023	0.00152256	0.00168469	0.0365316	0.0113299		Rapamycin	CDC8	1	1	-0.38753	0.115596	0.028504	0.10492	0.141493	0.00841201
Hydroxyurea	cdc8-1	1	1	-0.814546	0.0327353	1.54843e-05	9.23096e-05	0.0386814	0.0182608		MMS	cdc8-1	1	1	-0.145847	0.0349776	0.0140343	0.0105172	0.0420587	0.0140944		Benomyl	cdc8-1	1	1	0.284745	0.0355927	0.00132383	0.00153529	0.0430258	0.0121292		Rapamycin	cdc8-1	1	1	-0.0368103	0.0324382	0.319855	0.299197	0.0392819	0.0102884
Hydroxyurea	cdc8-2	1	0.944444	-0.741608	0.0369252	3.62743e-05	0.000155983	0.0419069	0.0294455		MMS	cdc8-2	1	1	-0.0331505	0.0318958	0.357344	0.118837	0.0363697	0.0246936		Benomyl	cdc8-2	1	1	0.503135	0.0660788	0.001597	0.0017317	0.0779393	0.0377526		Rapamycin	cdc8-2	1	1	0.0272711	0.0324967	0.448587	0.358642	0.0385267	0.0172989
Hydroxyurea	CDC9	1	1	0.0567884	0.0128454	0.0115028	0.0076677	0.013266	0.0146479		MMS	CDC9	1	1	0.0279001	0.0133631	0.105086	0.0464774	0.0113177	0.020477		Benomyl	CDC9	1	1	-0.0111609	0.0206946	0.618289	0.156372	0.024628	0.0103724		Rapamycin	CDC9	1	1	0.0157538	0.022451	0.521546	0.392524	0.0256797	0.0170255
Hydroxyurea	cdc9-1	1	1	0.163045	0.0482002	0.0277174	0.014722	0.0519239	0.0486459		MMS	cdc9-1	1	1	0.152783	0.0659009	0.0812821	0.0384002	0.0783068	0.0338723		Benomyl	cdc9-1	1	1	0.271562	0.0337497	0.00129511	0.00151413	0.0363289	0.0341515		Rapamycin	cdc9-1	1	1	0.0294976	0.0323711	0.413721	0.343276	0.0356604	0.0300083
Hydroxyurea	CDS1	1	1	-0.35605	0.0390288	0.000801003	0.00116403	0.0439866	0.0324058		MMS	CDS1	1	1	-0.475773	0.0570546	0.00113027	0.00216035	0.0682516	0.0259549		Benomyl	CDS1	1	1	-0.430437	0.0209431	3.31023e-05	0.000231578	0.022105	0.0225362		Rapamycin	CDS1	1	1	-0.532078	0.0832025	0.00306986	0.0347782	0.101086	0.0222927
Hydroxyurea	CEF1	2	1	-0.0506588	0.0256943	0.11995	0.0484427	0.0268616	0.0401561		MMS	CEF1	2	1	0.0325372	0.076777	0.693516	0.196205	0.0919225	0.0485173		Benomyl	CEF1	2	1	0.0178735	0.0442846	0.707147	0.173358	0.052382	0.0344517		Rapamycin	CEF1	2	1	-0.0164759	0.0268549	0.572707	0.412965	0.0302498	0.0316283
Hydroxyurea	cef1-13	1	1	0.171561	0.0268015	0.00305886	0.00293366	0.0141877	0.0512697		MMS	cef1-13	1	1	0.039261	0.0633822	0.56917	0.16963	0.0685534	0.0630804		Benomyl	cef1-13	1	1	-0.806266	0.0232354	4.11566e-06	0.000103789	4.5764e-06	0.0492898		Rapamycin	cef1-13	1	1	0.0437438	0.0401852	0.337545	0.307561	0.0411363	0.0468001
Hydroxyurea	CEG1	1	1	0.128145	0.0486751	0.0580249	0.0270102	0.0593018	0.0105626		MMS	CEG1	1	1	0.0757087	0.0533944	0.229194	0.0851283	0.0650694	0.0112797		Benomyl	CEG1	1	1	-0.547631	0.0857955	0.00309127	0.00273635	0.104896	0.0106879		Rapamycin	CEG1	1	1	0.108728	0.0606492	0.14748	0.207982	0.0735795	0.0176239
Hydroxyurea	ceg1-3	1	1	-0.361331	0.0284149	0.000220303	0.000487651	0.0323662	0.0221496		MMS	ceg1-3	1	1	-0.194314	0.059897	0.0315503	0.0188861	0.0729705	0.0130514		Benomyl	ceg1-3	1	1	0.0133142	0.0304835	0.684824	0.169191	0.036494	0.0136442		Rapamycin	ceg1-3	1	1	-0.0446911	0.0301584	0.212502	0.248472	0.0363886	0.010976
Hydroxyurea	ceg1-34	1	1	-0.122986	0.0334513	0.021268	0.0120882	0.0346508	0.0378606		MMS	ceg1-34	1	1	-0.116925	0.0489781	0.075389	0.0362085	0.0585362	0.0227027		Benomyl	ceg1-34	1	1	-0.305759	0.0520955	0.00420861	0.00334331	0.0627905	0.0196167		Rapamycin	ceg1-34	1	1	0.00356305	0.00930164	0.721165	0.462195	0.00919678	0.0116447
Hydroxyurea	ceg1-C354	1	1	-0.0879461	0.0251814	0.0250659	0.0136551	0.0286683	0.0196939		MMS	ceg1-C354	1	1	-0.0732887	0.0330427	0.0908139	0.0418558	0.0380331	0.0239508		Benomyl	ceg1-C354	1	1	-0.0626496	0.0297559	0.103017	0.0356322	0.0348836	0.0182691		Rapamycin	ceg1-C354	1	1	0.0419709	0.0301258	0.235994	0.25862	0.0351953	0.0191813
Hydroxyurea	ceg1-ts	1	1	-0.0857002	0.0233585	0.0214116	0.0121279	0.0277952	0.0117289		MMS	ceg1-ts	1	1	-0.354255	0.0220127	8.71928e-05	0.000527229	0.0240691	0.0210369		Benomyl	ceg1-ts	1	1	0.358033	0.0252351	0.000143296	0.000468222	0.0296711	0.0149844		Rapamycin	ceg1-ts	1	1	-0.110297	0.0244266	0.0106955	0.0649958	0.0293629	0.00992094
Hydroxyurea	CEP3	2	1	0.066807	0.0279209	0.0749461	0.0332074	0.0328159	0.0235569		MMS	CEP3	2	1	0.047352	0.0183624	0.0614084	0.0310429	0.00601406	0.0530809		Benomyl	CEP3	2	1	0.0388467	0.043262	0.41998	0.114208	0.0497343	0.0447591		Rapamycin	CEP3	2	1	0.0867422	0.0231278	0.0199375	0.0847013	0.0267386	0.0228985
Hydroxyurea	cep3-1	1	1	0.182395	0.0234932	0.00148352	0.00178094	0.0270338	0.0170644		MMS	cep3-1	1	1	0.171533	0.146961	0.307962	0.106679	0.178929	0.0337855		Benomyl	cep3-1	1	1	-0.22919	0.0227727	0.000548245	0.000928891	0.0243755	0.0234776		Rapamycin	cep3-1	1	1	0.082087	0.0255384	0.0324573	0.111426	0.0296706	0.017144
Hydroxyurea	cep3-2	1	1	0.117221	0.0291186	0.0157904	0.00968868	0.034945	0.0123314		MMS	cep3-2	1	1	-0.0607841	0.0560782	0.339367	0.11498	0.0661734	0.0318537		Benomyl	cep3-2	1	1	0.0556457	0.0299632	0.136854	0.0449009	0.0355754	0.0155964		Rapamycin	cep3-2	1	1	-0.0725434	0.0326287	0.0902802	0.170239	0.0376608	0.0231478
Hydroxyurea	CET1	1	1	-0.0969475	0.0257008	0.0195679	0.0112932	0.0306032	0.0127563		MMS	CET1	1	1	-0.050275	0.0116651	0.0125472	0.00967735	0.00453276	0.0234668		Benomyl	CET1	1	1	0.0971276	0.0194937	0.00758384	0.00498397	0.0219792	0.0161484		Rapamycin	CET1	1	1	-0.0163398	0.010799	0.20481	0.243669	0.0116139	0.0109606
Hydroxyurea	cet1-1	1	1	0.058987	0.0172674	0.0268764	0.0143874	0.0191151	0.0156708		MMS	cet1-1	1	1	0.190947	0.0189057	0.000540771	0.0015168	0.0162573	0.0285573		Benomyl	cet1-1	1	1	0.378377	0.0324835	0.000310501	0.000679731	0.0306576	0.0439163		Rapamycin	cet1-1	1	1	0.0249417	0.00866758	0.0451228	0.124249	0.00709061	0.0136836
Hydroxyurea	cet1-15	1	1	0.0111801	0.0207281	0.618253	0.189121	0.0177392	0.0314549		MMS	cet1-15	1	1	0.0278137	0.041365	0.538174	0.162463	0.0440279	0.04341		Benomyl	cet1-15	1	1	0.416696	0.0482126	0.000985634	0.00130338	0.0544566	0.0395407		Rapamycin	cet1-15	1	1	-0.0274161	0.0191609	0.225719	0.254864	2.50023e-06	0.0406463
Hydroxyurea	cet1-2	1	1	-0.0733133	0.0187341	0.0173445	0.0103282	3.15141e-06	0.039741		MMS	cet1-2	1	1	0.02544	0.0216084	0.304336	0.105572	4.90283e-06	0.0458384		Benomyl	cet1-2	1	1	-0.0322321	0.04461	0.509954	0.132903	0.0464717	0.049763		Rapamycin	cet1-2	1	1	0.0187862	0.0334357	0.604201	0.425151	0.0289057	0.0502408
Hydroxyurea	CFD1	1	1	-0.0222249	0.0202542	0.334132	0.112799	0.0241906	0.00951329		MMS	CFD1	1	1	-0.0459891	0.0409525	0.324287	0.111003	0.0493497	0.0155178		Benomyl	CFD1	1	1	0.0675127	0.0263713	0.0626325	0.0242124	0.0316148	0.0114464		Rapamycin	CFD1	1	1	-0.0445852	0.0171625	0.0601852	0.141161	0.019641	0.0129682
Hydroxyurea	CFT1	1	1	0.114841	0.0349167	0.0302438	0.0157559	0.0421419	0.0125878		MMS	CFT1	1	1	0.00879443	0.0214429	0.702725	0.198125	0.00375606	0.0450197		Benomyl	CFT1	1	1	0.084218	0.0185315	0.0104605	0.00616457	0.0200986	0.0182623		Rapamycin	CFT1	1	1	0.0749594	0.0188425	0.0164258	0.0797909	0.0222999	0.0102873
Hydroxyurea	CFT2	2	1	-0.00338847	0.0279575	0.909376	0.256343	1.45809e-06	0.0838724		MMS	CFT2	2	1	0.0529833	0.050393	0.352396	0.118021	0.0507587	0.0860022		Benomyl	CFT2	2	1	0.154213	0.0224991	0.00237185	0.00225284	0.00683406	0.0653886		Rapamycin	CFT2	2	1	-0.00911039	0.0233483	0.716279	0.46178	0.0215599	0.046014
Hydroxyurea	cft2-1	1	1	-0.0362304	0.0563708	0.555397	0.171695	0.060785	0.0567012		MMS	cft2-1	1	1	0.249872	0.0851367	0.0426032	0.0234402	0.0972155	0.0653041		Benomyl	cft2-1	1	1	0.00266287	0.043381	0.953999	0.2194	0.0430683	0.0538886		Rapamycin	cft2-1	1	1	0.0109943	0.0401496	0.797771	0.481778	0.0353519	0.0592005
Hydroxyurea	CHS2	1	1	0.0502847	0.0382424	0.258862	0.0910201	0.0448781	0.0232171		MMS	CHS2	1	1	0.0561759	0.0329296	0.163215	0.0656681	0.0374562	0.0258983		Benomyl	CHS2	1	1	0.0303304	0.0186148	0.178567	0.0561246	0.0180032	0.0242273		Rapamycin	CHS2	1	1	-0.0742959	0.0241156	0.036902	0.115208	0.0272992	0.0195265
Hydroxyurea	CIA1	1	1	0.0760076	0.0385131	0.119682	0.0483716	0.0460763	0.0174812		MMS	CIA1	1	1	0.0273686	0.0211161	0.264666	0.095424	0.02457	0.0139806		Benomyl	CIA1	1	1	0.0409102	0.0353134	0.311118	0.0887794	0.0421486	0.0167971		Rapamycin	CIA1	1	1	-0.0495953	0.0133549	0.0205885	0.0860233	0.0139144	0.0148915
Hydroxyurea	cic1-2	1	1	-0.0263822	0.0416454	0.560823	0.173169	0.0461093	0.0377667		MMS	cic1-2	1	1	-0.272649	0.0602305	0.0106034	0.00866016	0.0726689	0.0219636		Benomyl	cic1-2	1	1	-0.15514	0.0258846	0.00389797	0.00316612	0.0266786	0.0296617		Rapamycin	cic1-2	1	1	0.0019859	0.0181104	0.917964	0.51112	0.0159304	0.026732
Hydroxyurea	CKS1	1	1	-0.409034	0.0516025	0.00137109	0.00167667	0.0607865	0.0299618		MMS	CKS1	1	1	-0.0733729	0.0294941	0.0676499	0.0333731	0.0281025	0.0393106		Benomyl	CKS1	1	1	0.0710682	0.0267916	0.0568256	0.0224273	0.0264358	0.0336675		Rapamycin	CKS1	1	1	0.0120329	0.057634	0.84482	0.492781	0.0680881	0.0322429
Hydroxyurea	cks1-35	1	1	-0.357903	0.0478867	0.00171324	0.00198407	0.0568529	0.0249474		MMS	cks1-35	1	1	0.047126	0.0699063	0.53718	0.162363	0.0829648	0.0366266		Benomyl	cks1-35	1	1	-0.619054	0.0499658	0.000243947	0.000597796	0.0578615	0.0345068		Rapamycin	cks1-35	1	1	0.04334	0.0479516	0.417198	0.344434	0.0582588	0.0128394
Hydroxyurea	cks1-38	1	1	0.0258494	0.0236768	0.336289	0.113308	0.0266402	0.0198382		MMS	cks1-38	1	1	-0.23468	0.0270299	0.00096863	0.00199134	0.0287899	0.0283055		Benomyl	cks1-38	1	1	-0.722515	0.0401064	5.5815e-05	0.000279342	0.0451521	0.0334997		Rapamycin	cks1-38	1	1	0.035707	0.0332619	0.343489	0.31048	0.0393684	0.0181375
Hydroxyurea	CLF1	2	1	-0.605276	0.0329211	5.1489e-05	0.000194329	0.0389192	0.0258059		MMS	CLF1	2	1	0.0155513	0.0329527	0.66157	0.190015	0.0391341	0.0241672		Benomyl	CLF1	2	1	0.0420812	0.0328548	0.269476	0.0788684	0.0386912	0.0270714		Rapamycin	CLF1	2	1	0.0120739	0.0338549	0.739382	0.464521	0.0410265	0.0147078
Hydroxyurea	clf1-1	1	1	0.014394	0.0903401	0.88113	0.250917	0.109725	0.0246454		MMS	clf1-1	1	1	0.00155529	0.142742	0.991828	0.255293	0.170785	0.0647054		Benomyl	clf1-1	1	1	-0.562858	0.121932	0.00990963	0.00593676	0.143721	0.0702563		Rapamycin	clf1-1	1	1	-0.0713895	0.095464	0.496139	0.380636	0.116515	0.0168198
Hydroxyurea	CMD1	1	1	-0.0163705	0.0161021	0.366804	0.121945	0.00842741	0.0308819		MMS	CMD1	1	1	-0.123688	0.0418974	0.0418793	0.0232017	0.0494362	0.0238211		Benomyl	CMD1	1	1	-0.616108	0.0228625	1.1273e-05	0.000128673	0.02671	0.0145552		Rapamycin	CMD1	1	1	0.106038	0.043925	0.0732315	0.15053	0.0525384	0.0200366
Hydroxyurea	cmd1-1	1	1	0.172124	0.0498604	0.026004	0.0139918	0.0564738	0.040242		MMS	cmd1-1	1	1	-0.102568	0.0507848	0.113541	0.04919	0.0617114	0.0134549		Benomyl	cmd1-1	1	1	0.0743896	0.0460068	0.181201	0.0567879	0.0529227	0.0335018		Rapamycin	cmd1-1	1	1	0.0845427	0.0434326	0.123449	0.190421	0.0523545	0.0163023
Hydroxyurea	cmd1-3	1	1	0.0936102	0.0329568	0.0468493	0.0226314	0.0399829	0.00958094		MMS	cmd1-3	1	1	0.0165408	0.0346972	0.658437	0.189389	0.0411066	0.0186624		Benomyl	cmd1-3	1	1	0.203594	0.0707462	0.0451123	0.0189787	0.0859023	0.0196216		Rapamycin	cmd1-3	1	1	0.0633604	0.0378489	0.169436	0.220354	0.0457986	0.0124043
Hydroxyurea	cmd1-8	1	1	0.19391	0.0338221	0.00458384	0.00396167	0.0397214	0.0203551		MMS	cmd1-8	1	1	0.161146	0.0313076	0.00675764	0.00656836	0.0358947	0.0233551		Benomyl	cmd1-8	1	1	0.0565298	0.0228407	0.0685812	0.0260249	0.025092	0.0214203		Rapamycin	cmd1-8	1	1	0.0173874	0.0292274	0.58393	0.417808	0.0348434	0.014209
Hydroxyurea	CNS1	1	1	-0.0378673	0.0191165	0.118683	0.0480421	0.0207581	0.0187558		MMS	CNS1	1	1	0.0111429	0.0326542	0.750096	0.208369	0.0384166	0.0192568		Benomyl	CNS1	1	1	-0.0627965	0.0529743	0.301464	0.0865054	0.0639646	0.0188107		Rapamycin	CNS1	1	1	-0.0257131	0.0241613	0.347204	0.312594	0.0274327	0.019217
Hydroxyurea	cns1-1	1	1	0.401587	0.0632029	0.00314388	0.00298248	0.0769807	0.0140586		MMS	cns1-1	1	1	0.151457	0.0353825	0.012842	0.00981874	0.0420047	0.0184515		Benomyl	cns1-1	1	1	-0.50761	0.0771047	0.00275638	0.0025276	0.0897069	0.0510989		Rapamycin	cns1-1	1	1	-0.0841246	0.0145598	0.00445633	0.0413062	0.0165175	0.0116391
Hydroxyurea	COF1	2	1	-0.0615524	0.021165	0.0437564	0.0214533	0.00789417	0.060479		MMS	COF1	2	1	-0.131938	0.0201912	0.00283391	0.0037808	0.0161215	0.0459319		Benomyl	COF1	2	1	-0.711127	0.0216776	5.14901e-06	0.000106349	0.0233651	0.0308822		Rapamycin	COF1	2	1	0.060844	0.01857	0.0306025	0.108351	0.0202715	0.0252588
Hydroxyurea	cof1-5	1	1	0.0823777	0.0191535	0.0126363	0.00819424	0.020387	0.0200986		MMS	cof1-5	1	1	-0.0730177	0.0151349	0.00849547	0.00751303	1.0469e-06	0.032106		Benomyl	cof1-5	1	1	0.234534	0.0376769	0.00339137	0.00291282	0.0390566	0.0425644		Rapamycin	cof1-5	1	1	0.0292882	0.0138649	0.102212	0.178526	0.0144263	0.0155145
Hydroxyurea	cof1-8	1	1	-0.0470562	0.0126038	0.0202355	0.0116401	0.0127319	0.0151179		MMS	cof1-8	1	1	0.000452656	0.0173514	0.980437	0.253018	0.0103341	0.0321628		Benomyl	cof1-8	1	1	-0.0913732	0.010626	0.00100503	0.00131302	0.00987536	0.0146811		Rapamycin	cof1-8	1	1	-0.00101306	0.0136477	0.944392	0.519173	0.0159503	0.00865603
Hydroxyurea	COG2	1	1	0.019578	0.0380633	0.634119	0.19285	0.042678	0.0324875		MMS	COG2	1	1	-0.0999075	0.0183951	0.00557548	0.00570157	0.0204462	0.0163883		Benomyl	COG2	1	1	-0.0535415	0.0209121	0.0626179	0.0242124	0.0245224	0.0128018		Rapamycin	COG2	1	1	0.0654842	0.0265003	0.0688675	0.149106	0.0314818	0.0136704
Hydroxyurea	cog2-1	1	1	-0.00476439	0.0124274	0.720943	0.213801	0.013265	0.0129265		MMS	cog2-1	1	1	-0.0423214	0.0238284	0.150368	0.0614052	0.0281422	0.0133836		Benomyl	cog2-1	1	1	0.115122	0.0150466	0.00156804	0.00172229	0.0170827	0.0119724		Rapamycin	cog2-1	1	1	-0.0059723	0.0168777	0.74131	0.465315	0.0199178	0.00957635
Hydroxyurea	cog3-1	1	1	-0.437048	0.0519185	0.00109026	0.0014299	0.0579401	0.045373		MMS	cog3-1	1	1	-0.344425	0.0440808	0.00144801	0.00245939	0.0530698	0.01717		Benomyl	cog3-1	1	1	0.0127596	0.0390805	0.760418	0.183134	0.0469328	0.0162707		Rapamycin	cog3-1	1	1	-0.0291084	0.0366675	0.47172	0.367484	0.0445061	0.0103878
Hydroxyurea	cog3-2	1	1	0.0134641	0.0253095	0.622915	0.189884	0.0296939	0.0154072		MMS	cog3-2	1	1	0.109142	0.0669215	0.178248	0.0703062	0.0810792	0.0207774		Benomyl	cog3-2	1	1	0.227491	0.0266232	0.00102964	0.00132598	0.0316844	0.0133372		Rapamycin	cog3-2	1	1	0.00857257	0.0104892	0.459655	0.363031	0.010539	0.0127239
Hydroxyurea	COG4	2	1	0.00846322	0.0372175	0.831263	0.240402	1.94696e-06	0.111653		MMS	COG4	2	1	-0.0647825	0.0392436	0.174128	0.0692638	1.61616e-06	0.117731		Benomyl	COG4	2	1	0.0537754	0.0348833	0.198032	0.0616173	1.36052e-06	0.10465		Rapamycin	COG4	2	1	-0.0193199	0.0363281	0.623017	0.431542	1.85323e-06	0.108984
Hydroxyurea	cop1-1	1	1	0.0323622	0.0581594	0.607569	0.186179	0.069706	0.0253874		MMS	cop1-1	1	1	-0.018094	0.0679662	0.803228	0.218113	0.0801125	0.0391566		Benomyl	cop1-1	1	1	0.0358417	0.0617701	0.592867	0.151087	0.0708139	0.0461102		Rapamycin	cop1-1	1	1	-0.0153467	0.0565412	0.799497	0.481778	0.0676459	0.0256548
Hydroxyurea	crm1-1	1	1	0.462464	0.0562121	0.00119	0.00151895	0.0669111	0.0280677		MMS	crm1-1	1	1	0.228758	0.0711839	0.0324768	0.0192995	0.0838408	0.0414047		Benomyl	crm1-1	1	1	0.124329	0.0243357	0.00693938	0.00468975	0.0265071	0.0236039		Rapamycin	crm1-1	1	1	-0.0510993	0.0165852	0.0368948	0.115208	0.00973456	0.0308791
Hydroxyurea	CSE1	1	1	0.129424	0.0458653	0.0477397	0.0229348	0.0519311	0.0370915		MMS	CSE1	1	1	0.0069782	0.0446397	0.883351	0.234504	0.0535344	0.0192186		Benomyl	CSE1	1	1	0.0466087	0.0470992	0.378396	0.104273	0.0565761	0.0194919		Rapamycin	CSE1	1	1	0.124626	0.0345571	0.0226294	0.0904825	0.0414152	0.0151068
Hydroxyurea	CSE4	1	0	NA	NA	NA	NA	NA	NA		MMS	CSE4	1	0	NA	NA	NA	NA	NA	NA		Benomyl	CSE4	1	0	NA	NA	NA	NA	NA	NA		Rapamycin	CSE4	1	0	NA	NA	NA	NA	NA	NA
Hydroxyurea	cse4-1	1	1	0.181328	0.051236	0.0240333	0.0132453	0.0619308	0.0175147		MMS	cse4-1	1	1	0.0969564	0.0511801	0.13108	0.0554191	0.0600748	0.0309896		Benomyl	cse4-1	1	1	0.240375	0.0631425	0.0189911	0.00990132	0.0737241	0.0404429		Rapamycin	cse4-1	1	1	0.00347768	0.0555622	0.953095	0.523587	0.0675346	0.0144724
Hydroxyurea	CSL4	2	1	-0.57004	0.024067	1.88396e-05	0.000105143	1.05923e-06	0.0722009		MMS	CSL4	2	0.944444	-0.257925	0.0760697	0.0275138	0.0172042	0.0620571	0.170214		Benomyl	CSL4	2	1	-0.217892	0.0277952	0.00143008	0.00161177	0.0150878	0.0747484		Rapamycin	CSL4	2	1	-0.538382	0.0314224	6.80682e-05	0.00266933	0.0238702	0.0739429
Hydroxyurea	CTF13	2	1	-0.0715691	0.0295284	0.0724696	0.0323285	0.0325066	0.0388237		MMS	CTF13	2	1	0.0804057	0.120277	0.54041	0.162938	0.144324	0.0722657		Benomyl	CTF13	2	1	-0.0150046	0.0338471	0.680466	0.168462	0.0348934	0.054821		Rapamycin	CTF13	2	1	-0.0687215	0.0329148	0.105085	0.180379	0.036468	0.0420831
Hydroxyurea	ctf13-30	1	1	0.0735034	0.0157512	0.00954311	0.00668414	0.0142897	0.0224471		MMS	ctf13-30	1	1	0.0919953	0.0357516	0.061771	0.03113	0.0422117	0.0201573		Benomyl	ctf13-30	1	1	0.137855	0.0288915	0.00883056	0.00546387	0.0346612	0.01233		Rapamycin	ctf13-30	1	1	0.0348599	0.00562297	0.00344269	0.0369492	0.00177739	0.011524
Hydroxyurea	ctf8-162	1	1	0.0394676	0.0208824	0.131751	0.0524019	4.76028e-06	0.0442982		MMS	ctf8-162	1	1	-0.235949	0.0716328	0.0301059	0.0184031	0.0862036	0.0282397		Benomyl	ctf8-162	1	1	0.149113	0.0526394	0.0472139	0.0197289	0.0630737	0.0231126		Rapamycin	ctf8-162	1	1	0.0127702	0.0191117	0.540593	0.401166	0.0224605	0.011412
Hydroxyurea	ctf8-9	1	1	-0.0646106	0.0180085	0.0230073	0.0127859	0.0193722	0.0182629		MMS	ctf8-9	1	1	-0.214729	0.0373272	0.00452794	0.0050874	0.0442952	0.0195891		Benomyl	ctf8-9	1	1	0.135855	0.0421522	0.0321901	0.0146507	0.050384	0.0194936		Rapamycin	ctf8-9	1	1	0.0082475	0.0145565	0.601276	0.423678	0.016642	0.0110747
Hydroxyurea	CTR86	1	1	-0.508837	0.0420681	0.000267986	0.000549173	0.0484448	0.0303817		MMS	CTR86	1	1	-0.256696	0.0261967	0.000607987	0.00157789	0.026951	0.0301517		Benomyl	CTR86	1	1	0.0856842	0.0501156	0.162492	0.0518231	0.0558591	0.0440609		Rapamycin	CTR86	1	1	0.0210271	0.041741	0.640914	0.439523	0.0477775	0.031501
Hydroxyurea	CUS1	2	1	0.0404608	0.00636413	0.0031371	0.00298144	0.00275126	0.0178634		MMS	CUS1	2	1	0.0461665	0.0426438	0.339883	0.11498	0.0512483	0.0246602		Benomyl	CUS1	2	1	0.0358727	0.0129949	0.0508227	0.0208157	0.0150486	0.0126908		Rapamycin	CUS1	2	1	0.0254583	0.00897126	0.0469739	0.125379	0.00863766	0.0166342
Hydroxyurea	cus1-3	1	1	0.0365615	0.0245966	0.211358	0.0770005	0.029133	0.0132764		MMS	cus1-3	1	1	0.0446584	0.0955317	0.664493	0.19052	0.116596	0.0168603		Benomyl	cus1-3	1	1	-0.229791	0.0308428	0.00173379	0.00183418	0.0371795	0.0115677		Rapamycin	cus1-3	1	1	-0.0594393	0.0299472	0.118151	0.186827	0.0348554	0.0197753
Hydroxyurea	CWC2	1	1	-0.0925988	0.0177377	0.00642549	0.00498483	0.0170856	0.0232391		MMS	CWC2	1	1	0.0395135	0.0296838	0.253942	0.0923326	0.0349455	0.0173637		Benomyl	CWC2	1	1	-0.000763247	0.0167211	0.965781	0.221405	0.018141	0.0164588		Rapamycin	CWC2	1	1	0.0406687	0.0289162	0.232327	0.256786	0.0345078	0.0137947
Hydroxyurea	CWC22	1	1	0.0562214	0.0148432	0.0193074	0.0112045	0.0151707	0.0173493		MMS	CWC22	1	1	0.104737	0.022013	0.00891858	0.00777573	0.0237949	0.0219542		Benomyl	CWC22	1	1	0.0359731	0.0290982	0.28399	0.0824486	0.0349905	0.0117111		Rapamycin	CWC22	1	1	0.0128508	0.0503783	0.811236	0.485125	0.0612918	0.012281
Hydroxyurea	CWC24	2	1	-0.0852443	0.0267242	0.0332231	0.016971	0.0308595	0.0267165		MMS	CWC24	2	1	-0.00525222	0.0223084	0.825432	0.222131	0.0241824	0.0311488		Benomyl	CWC24	2	1	0.0472559	0.0129231	0.0216433	0.0108276	0.0119561	0.0254042		Rapamycin	CWC24	2	1	-0.0607258	0.0564056	0.342263	0.309647	0.0678531	0.0317807
Hydroxyurea	CWC25	2	1	-0.0337996	0.0104229	0.03159	0.0163115	0.0112538	0.0147598		MMS	CWC25	2	1	0.0577594	0.0132585	0.0120962	0.00949526	0.0152768	0.0134836		Benomyl	CWC25	2	1	0.0484264	0.0115923	0.013947	0.00780247	0.00699313	0.0302658		Rapamycin	CWC25	2	1	-0.00811944	0.00904905	0.420299	0.345666	0.00980492	0.012655
Hydroxyurea	CYR1	1	1	0.0234719	0.0244162	0.390828	0.128628	0.0283363	0.0165481		MMS	CYR1	1	1	-0.080526	0.023514	0.0266675	0.016825	0.027226	0.0162581		Benomyl	CYR1	1	1	0.0780724	0.0380611	0.109536	0.037528	0.0421538	0.0344687		Rapamycin	CYR1	1	1	0.0869875	0.034922	0.0674185	0.147511	0.0412022	0.0198769
Hydroxyurea	DAD2	1	1	0.0865868	0.0220919	0.0172566	0.010311	1.17003e-06	0.0468641		MMS	DAD2	1	1	0.036016	0.0219541	0.176242	0.0698785	0.0233964	0.0229511		Benomyl	DAD2	1	1	0.13616	0.0416177	0.0307403	0.0140647	0.0501349	0.0159263		Rapamycin	DAD2	1	1	0.0657783	0.0113703	0.00443603	0.0413062	0.00988409	0.0169909
Hydroxyurea	dad2-9	1	1	0.0650049	0.0310097	0.10409	0.0432023	0.0245345	0.0502134		MMS	dad2-9	1	1	-0.139313	0.0481308	0.0443639	0.0241155	0.0580334	0.0179153		Benomyl	dad2-9	1	1	-0.00608501	0.046354	0.901897	0.209641	0.0502042	0.0459102		Rapamycin	dad2-9	1	1	0.00158977	0.0330455	0.963936	0.525549	0.0388474	0.0196637
Hydroxyurea	DAM1	1	1	0.0158051	0.0336971	0.663467	0.199577	0.0407019	0.0118233		MMS	DAM1	1	1	0.125152	0.0344549	0.022114	0.0145898	0.0374614	0.0336464		Benomyl	DAM1	1	1	-0.000520455	0.0346357	0.988731	0.225001	0.0418751	0.0117369		Rapamycin	DAM1	1	1	0.1576	0.0473943	0.0292334	0.106073	0.057373	0.0152638
Hydroxyurea	dam1-1	1	1	-0.0474492	0.019123	0.0681187	0.0308618	0.0217304	0.0151317		MMS	dam1-1	1	1	-0.0882739	0.0669768	0.257922	0.0935482	0.0793174	0.0362317		Benomyl	dam1-1	1	1	-0.576412	0.0262172	2.5328e-05	0.000197436	0.0301512	0.0191248		Rapamycin	dam1-1	1	1	-0.039035	0.0252398	0.196871	0.23868	0.0300763	0.0123676
Hydroxyurea	dam1-11	1	1	0.114996	0.0537792	0.0992767	0.0416653	0.0644339	0.0236589		MMS	dam1-11	1	1	0.0325873	0.0478156	0.532958	0.161485	0.0574663	0.0195294		Benomyl	dam1-11	1	1	0.158345	0.0611609	0.0607489	0.0236954	0.0737217	0.0229843		Rapamycin	dam1-11	1	1	-0.0241085	0.0493099	0.650496	0.443644	0.0590845	0.0216489
Hydroxyurea	dam1-19	1	1	-0.435182	0.0143129	6.97025e-06	6.40647e-05	0.0160736	0.0121154		MMS	dam1-19	1	1	-0.14796	0.0331583	0.0111411	0.00899252	0.0300936	0.0472309		Benomyl	dam1-19	1	1	-0.161455	0.0116249	0.000155826	0.000470108	0.0121093	0.0129698		Rapamycin	dam1-19	1	1	0.0345125	0.0134539	0.0622911	0.141583	0.0157344	0.00847445
Hydroxyurea	dam1-5	1	1	0.0734635	0.0192072	0.0187013	0.0109497	0.0216996	0.0157322		MMS	dam1-5	1	1	0.121572	0.0219405	0.00518716	0.00548738	0.0155888	0.0379105		Benomyl	dam1-5	1	1	0.174794	0.0253699	0.00232629	0.00224223	0.0298274	0.0150768		Rapamycin	dam1-5	1	1	-0.0259203	0.0182509	0.228569	0.256786	0.0218349	0.00828451
Hydroxyurea	dam1-9	1	1	0.0190512	0.0240313	0.472283	0.150369	0.0286852	0.0114126		MMS	dam1-9	1	1	0.0611231	0.014726	0.0142522	0.0106158	1.0806e-06	0.0312385		Benomyl	dam1-9	1	1	0.153789	0.0121894	0.000227201	0.000576294	9.73126e-07	0.0258576		Rapamycin	dam1-9	1	1	0.0245492	0.0131776	0.135936	0.200497	0.0154124	0.00829417
Hydroxyurea	dbf2-1	1	1	0.142871	0.0609028	0.0788691	0.034595	0.0704873	0.0422584		MMS	dbf2-1	1	1	0.150367	0.0662826	0.0858624	0.0400247	0.0784379	0.0362314		Benomyl	dbf2-1	1	1	-0.20038	0.0653845	0.0374882	0.0164078	0.0797913	0.011753		Rapamycin	dbf2-1	1	1	-0.0368834	0.0617039	0.582204	0.417159	0.0750346	0.0155755
Hydroxyurea	dbf2-2	1	1	0.128085	0.0191866	0.00261709	0.00266077	0.0177304	0.0267106		MMS	dbf2-2	1	1	0.0271238	0.0227456	0.298975	0.103948	0.0227109	0.0279423		Benomyl	dbf2-2	1	1	-0.150228	0.0281934	0.00597138	0.004239	0.0331641	0.0166528		Rapamycin	dbf2-2	1	1	-0.0274463	0.0198401	0.238747	0.259794	0.0210095	0.0211457
Hydroxyurea	dbf2-3	1	1	-0.237536	0.0229705	0.000493527	0.000835192	0.0255914	0.0202396		MMS	dbf2-3	1	1	-0.0243513	0.0355426	0.530903	0.161161	0.0428655	0.0131299		Benomyl	dbf2-3	1	1	-0.261602	0.0290762	0.000844873	0.0012256	0.0349642	0.0117019		Rapamycin	dbf2-3	1	1	0.0164363	0.0242851	0.535648	0.400108	0.0288067	0.0128248
Hydroxyurea	DBF4	1	1	-0.0620126	0.0219269	0.0474336	0.0228295	0.0246394	0.0184999		MMS	DBF4	1	1	-0.118595	0.0339386	0.025023	0.0159722	0.0381055	0.0287598		Benomyl	DBF4	1	1	-0.0351105	0.0179005	0.121357	0.0406781	0.0160998	0.0257743		Rapamycin	DBF4	1	1	0.0291885	0.0287279	0.367073	0.321674	0.0332878	0.0197375
Hydroxyurea	dbf4-1	1	1	-0.177766	0.0122619	0.000131625	0.000336838	0.010916	0.0178639		MMS	dbf4-1	1	1	-0.247423	0.0351455	0.00214585	0.00315665	0.0423358	0.0134703		Benomyl	dbf4-1	1	1	-0.0867119	0.0295025	0.0424254	0.018094	0.0322145	0.0283456		Rapamycin	dbf4-1	1	1	0.0216604	0.015471	0.234083	0.257189	0.017362	0.013144
Hydroxyurea	dbf4-2	1	1	-0.0377638	0.0137715	0.0517894	0.024521	0.0159175	0.00966119		MMS	dbf4-2	1	1	-0.036456	0.0228632	0.186044	0.0728817	0.0269212	0.013342		Benomyl	dbf4-2	1	1	0.0194424	0.0262923	0.500668	0.131215	0.0309245	0.0155505		Rapamycin	dbf4-2	1	1	0.052748	0.020949	0.0655012	0.14572	0.0248924	0.0107686
Hydroxyurea	dbf4-3	1	1	0.100363	0.0274409	0.0216292	0.0121985	0.0319839	0.0178773		MMS	dbf4-3	1	1	0.0332873	0.018414	0.144932	0.0599333	0.0212363	0.0131496		Benomyl	dbf4-3	1	1	0.0945012	0.0134941	0.00218842	0.0021721	0.0151281	0.011525		Rapamycin	dbf4-3	1	1	0.00573756	0.0157155	0.73353	0.463723	0.0186845	0.00800376
Hydroxyurea	dbf4-4	1	1	-0.228145	0.0424054	0.00576827	0.00461999	0.0484221	0.0325248		MMS	dbf4-4	1	1	-0.0539416	0.03459	0.193899	0.0751196	0.0391072	0.0282133		Benomyl	dbf4-4	1	1	-0.305146	0.0375074	0.00124183	0.00145576	0.0449804	0.0161528		Rapamycin	dbf4-4	1	1	-0.0557342	0.0329804	0.166309	0.218517	0.0393777	0.0155842
Hydroxyurea	dbf4-ts	1	1	-0.048442	0.0191257	0.0644707	0.0294874	0.0198495	0.0215419		MMS	dbf4-ts	1	1	0.0220455	0.0513857	0.690006	0.19555	0.0623425	0.0149155		Benomyl	dbf4-ts	1	1	-0.142308	0.028091	0.00715054	0.00477886	0.0334634	0.0138412		Rapamycin	dbf4-ts	1	1	0.0306514	0.0467945	0.548211	0.403657	0.05692	0.0115807
Hydroxyurea	DBP10	1	1	-0.0385835	0.0287791	0.251101	0.0889469	0.031761	0.0264723		MMS	DBP10	1	1	0.0758583	0.0335495	0.0865765	0.0403193	0.0394919	0.0196529		Benomyl	DBP10	1	1	0.0599162	0.0304954	0.120893	0.0406482	0.035706	0.0189766		Rapamycin	DBP10	1	1	0.0331311	0.0325167	0.365865	0.321306	0.0390964	0.0131308
Hydroxyurea	DBP2	2	1	-0.0687443	0.0180469	0.0189531	0.0110478	0.0187282	0.0287528		MMS	DBP2	2	1	-0.0174928	0.0126601	0.239213	0.0880861	3.77471e-06	0.0379802		Benomyl	DBP2	2	1	0.00400398	0.0158628	0.813162	0.193367	0.016872	0.023594		Rapamycin	DBP2	2	1	-0.0453257	0.00863301	0.006296	0.0505466	0.00566216	0.0218724
Hydroxyurea	DBP5	1	1	0.00115307	0.035473	0.975626	0.270373	0.0420664	0.0188081		MMS	DBP5	1	1	-0.0644227	0.0186437	0.0259249	0.0164411	0.0209749	0.0156306		Benomyl	DBP5	1	1	0.170943	0.0186679	0.000789533	0.00116878	0.0210044	0.0156413		Rapamycin	DBP5	1	1	0.108117	0.0401313	0.0544276	0.133722	0.0415014	0.0456097
Hydroxyurea	dbp5-1	1	1	0.249698	0.0459361	0.0055586	0.00450711	0.0546021	0.0234822		MMS	dbp5-1	1	1	-0.0248002	0.0741076	0.7547	0.209366	0.0899272	0.0212833		Benomyl	dbp5-1	1	1	0.258032	0.040609	0.00314367	0.00277706	0.0483236	0.0203812		Rapamycin	dbp5-1	1	1	-0.154224	0.0406897	0.0192648	0.0832448	0.0489849	0.0158701
Hydroxyurea	dbp5-2	1	1	-0.050885	0.0384777	0.256562	0.0903325	0.0456631	0.020175		MMS	dbp5-2	1	1	0.0649524	0.0358798	0.1445	0.059805	0.0410359	0.0272266		Benomyl	dbp5-2	1	1	0.204819	0.0400939	0.00694152	0.00468975	0.0483412	0.0149408		Rapamycin	dbp5-2	1	1	-0.121023	0.025849	0.00943411	0.0607355	0.0301727	0.0166008
Hydroxyurea	DBP6	1	1	-0.598959	0.0296197	3.53053e-05	0.000153071	0.0356865	0.0112871		MMS	DBP6	1	1	-0.327192	0.0390826	0.0011134	0.00215026	0.0470863	0.0149047		Benomyl	DBP6	1	1	0.0334513	0.03478	0.390618	0.107232	0.0416022	0.0158491		Rapamycin	DBP6	1	1	-0.0384822	0.0332009	0.310907	0.295491	0.0401089	0.0115827
Hydroxyurea	DBP9	1	1	-0.598127	0.0283925	3.00121e-05	0.000138111	0.0338757	0.0135979		MMS	DBP9	1	1	-0.506168	0.0341289	0.00012034	0.000584665	0.0412009	0.0122053		Benomyl	DBP9	1	1	0.0719853	0.0278792	0.0611954	0.0238053	0.0333236	0.0128935		Rapamycin	DBP9	1	1	-0.164611	0.0833696	0.119556	0.188699	0.101933	0.0103186
Hydroxyurea	DCP1	1	1	-0.00363924	0.0182743	0.851862	0.244607	0.0215759	0.0103061		MMS	DCP1	1	1	-0.178618	0.0186398	0.00066272	0.00163467	0.0211247	0.0149913		Benomyl	DCP1	1	1	-0.0698115	0.0136911	0.00698735	0.00470147	0.0154514	0.0112815		Rapamycin	DCP1	1	1	-0.0805816	0.0409211	0.12028	0.188965	0.0469605	0.0303239
Hydroxyurea	dcp2-7	1	1	0.148927	0.0172504	0.000989863	0.00134184	0.0180297	0.0190759		MMS	dcp2-7	1	1	0.10679	0.0216545	0.00786403	0.00720168	0.0248411	0.0160898		Benomyl	dcp2-7	1	1	-0.201385	0.0227597	0.00090074	0.00126998	0.0263392	0.0158032		Rapamycin	dcp2-7	1	1	0.0113872	0.04791	0.823808	0.488279	0.0576885	0.0185809
Hydroxyurea	dcp2-7?	1	1	0.115149	0.0345522	0.0290349	0.0153222	0.0401922	0.0229365		MMS	dcp2-7?	1	1	-0.0133745	0.0707274	0.859222	0.229339	0.0856161	0.0228102		Benomyl	dcp2-7?	1	1	0.0242237	0.0349388	0.526264	0.136602	0.0411117	0.0205601		Rapamycin	dcp2-7?	1	1	-0.0604431	0.0384372	0.190935	0.234834	0.0456311	0.0200447
Hydroxyurea	DED1	2	1	0.060381	0.034921	0.158854	0.0614578	0.0379034	0.0485312		MMS	DED1	2	0.944444	0.0365801	0.111419	0.759145	0.209933	5.48903e-06	0.334258		Benomyl	DED1	2	0.972222	0.0331713	0.0741153	0.677637	0.167858	0.0338533	0.206304		Rapamycin	DED1	2	1	0.0294185	0.0344192	0.440881	0.355649	0.035813	0.0544674
Hydroxyurea	ded1-199	1	1	0.0605455	0.0278562	0.0954352	0.0404759	0.0319265	0.0208312		MMS	ded1-199	1	1	0.0161225	0.0180753	0.42282	0.135031	0.0146547	0.0287391		Benomyl	ded1-199	1	1	-0.0249355	0.0324593	0.485205	0.127702	0.0373091	0.0237768		Rapamycin	ded1-199	1	1	-0.0579061	0.0311873	0.13692	0.200562	0.0338595	0.0306191
Hydroxyurea	ded1-95	1	1	0.0655104	0.0164905	0.0165027	0.00998251	2.11801e-06	0.0349817		MMS	ded1-95	1	1	-0.156737	0.0344508	0.010421	0.00856122	0.0374203	0.0337643		Benomyl	ded1-95	1	1	-0.0867397	0.0127497	0.00243883	0.00228852	0.0141237	0.0115354		Rapamycin	ded1-95	1	1	-0.0543867	0.0246057	0.0915926	0.170301	0.0246359	0.0300616
Hydroxyurea	ded1-F144C	1	1	-0.127077	0.0325329	0.0174509	0.0103563	0.0388241	0.0155181		MMS	ded1-F144C	1	1	-0.222155	0.0324717	0.00238833	0.0033667	0.0386965	0.0158933		Benomyl	ded1-F144C	1	1	-0.0458538	0.048764	0.400293	0.109541	0.0567465	0.0322515		Rapamycin	ded1-F144C	1	1	0.0157795	0.0318643	0.646422	0.441456	0.038196	0.0138641
Hydroxyurea	DFR1	1	1	-0.038681	0.0207384	0.135584	0.0537227	0.0243839	0.0123145		MMS	DFR1	1	1	0.00544853	0.0215096	0.812518	0.219619	0.0207704	0.0280671		Benomyl	DFR1	1	1	0.0428676	0.0237422	0.145298	0.0470311	0.0271396	0.0180813		Rapamycin	DFR1	1	1	-0.0138162	0.0179433	0.484256	0.374921	0.0195419	0.017412
Hydroxyurea	dfr1-td	1	1	-0.0790066	0.0609565	0.264661	0.0927183	0.0741458	0.0150926		MMS	dfr1-td	1	1	0.0168887	0.0630897	0.802172	0.218113	0.0764089	0.0199103		Benomyl	dfr1-td	1	1	0.250143	0.0380605	0.00277377	0.00253818	0.0459107	0.0139761		Rapamycin	dfr1-td	1	1	-0.116522	0.0351114	0.0294159	0.106357	0.0422051	0.0142769
Hydroxyurea	DHR2	2	1	-0.0986489	0.031715	0.0358552	0.0180518	0.0362323	0.0342915		MMS	DHR2	2	1	-0.0759912	0.0342396	0.0906733	0.0418303	0.0382676	0.0420086		Benomyl	DHR2	2	1	0.0222415	0.0618553	0.737346	0.179069	0.0747569	0.0300516		Rapamycin	DHR2	2	1	-0.0144843	0.036613	0.712589	0.460969	0.0418416	0.0395001
Hydroxyurea	DIB1	2	1	-0.103104	0.0182572	0.00484228	0.00407755	1.48719e-06	0.0547717		MMS	DIB1	2	1	-0.0369337	0.0285039	0.264778	0.095424	0.0276124	0.0523218		Benomyl	DIB1	2	1	-0.5881	0.0491485	0.000279533	0.000638131	0.0559782	0.0542106		Rapamycin	DIB1	2	1	-0.0734902	0.0222579	0.0298842	0.107404	0.0132533	0.058351
Hydroxyurea	DIM1	2	1	0.0638658	0.0118579	0.00574587	0.00460909	0.00391179	0.034259		MMS	DIM1	2	1	0.0465243	0.0150861	0.0367913	0.0211504	0.0153098	0.0253374		Benomyl	DIM1	2	1	0.105754	0.0164036	0.00297917	0.0026643	1.17493e-06	0.0492109		Rapamycin	DIM1	2	1	-0.00463306	0.00758997	0.574564	0.4136	0.0024377	0.021973
Hydroxyurea	dim1-2	1	1	-0.15312	0.0263996	0.00439444	0.00384228	0.0314463	0.0130234		MMS	dim1-2	1	1	0.196149	0.0158779	0.000246741	0.000884045	0.0172334	0.0156048		Benomyl	dim1-2	1	1	0.0155171	0.0142644	0.33783	0.0949033	0.0146901	0.0163775		Rapamycin	dim1-2	1	1	-0.0949625	0.0183672	0.00665098	0.0506071	0.0213996	0.0120111
Hydroxyurea	DIP2	1	1	-0.463343	0.0266543	6.42821e-05	0.000228364	0.0310933	0.0172236		MMS	DIP2	1	1	-0.0804976	0.0197988	0.0152758	0.0111085	0.0193114	0.0254002		Benomyl	DIP2	1	1	-0.0265673	0.0110527	0.0740585	0.027835	0.0113305	0.012829		Rapamycin	DIP2	1	1	-0.00427802	0.0144635	0.782118	0.477736	0.0151917	0.01578
Hydroxyurea	DIS3	2	1	-0.115942	0.01209	0.000660756	0.00101357	0.0110475	0.02415		MMS	DIS3	2	0.972222	0.0529131	0.0554442	0.39395	0.127374	7.78837e-07	0.166333		Benomyl	DIS3	2	1	-0.0333403	0.0141172	0.0775203	0.0286159	0.0154805	0.018862		Rapamycin	DIS3	2	1	-0.106635	0.0324632	0.0303633	0.108246	0.0383009	0.0261335
Hydroxyurea	dis3-1	1	1	0.120519	0.0209102	0.00449642	0.00391706	0.0228926	0.0198831		MMS	dis3-1	1	1	0.205128	0.0621649	0.0299409	0.0183814	0.0749396	0.0232866		Benomyl	dis3-1	1	1	-0.00120731	0.012406	0.927156	0.214592	0.00969218	0.0202676		Rapamycin	dis3-1	1	1	-0.048012	0.0253786	0.131473	0.197422	0.0288536	0.0200184
Hydroxyurea	DML1	2	1	-0.291691	0.0435521	0.00258557	0.00264409	0.0517826	0.0313429		MMS	DML1	2	1	-0.00508431	0.0526741	0.927747	0.242616	0.0622698	0.0413031		Benomyl	DML1	2	1	-0.0876833	0.0373955	0.0789664	0.0290755	0.0433278	0.036359		Rapamycin	DML1	2	1	-0.0315567	0.0267455	0.303422	0.292826	0.0315596	0.0214903
Hydroxyurea	DNA2	1	1	-0.0260433	0.019027	0.242907	0.0865396	0.0223919	0.0111771		MMS	DNA2	1	1	-0.0240296	0.0270845	0.425092	0.135588	0.0196925	0.0462352		Benomyl	DNA2	1	1	-0.103278	0.02964	0.0252503	0.012213	0.0355599	0.0126438		Rapamycin	DNA2	1	1	-0.0489329	0.0249153	0.121002	0.18903	0.0298237	0.0111854
Hydroxyurea	dna2-2	1	1	-0.212134	0.0496616	0.0129338	0.0083459	0.0590357	0.0253489		MMS	dna2-2	1	1	-0.613408	0.0500443	0.000254414	0.000892004	0.0606087	0.0158012		Benomyl	dna2-2	1	1	-0.481221	0.0509665	0.000701641	0.00107537	0.060702	0.0251979		Rapamycin	dna2-2	1	1	0.0637175	0.0487451	0.261237	0.272168	0.0594793	0.00889055
Hydroxyurea	DOP1	1	1	-0.59971	0.0316068	4.54477e-05	0.000184824	0.0379395	0.0133138		MMS	DOP1	1	1	-0.301637	0.054606	0.00524547	0.00552503	0.0664008	0.0138198		Benomyl	DOP1	1	1	-0.28933	0.0465998	0.00342381	0.00292908	0.0566195	0.0124347		Rapamycin	DOP1	1	1	-0.591789	0.0847377	0.00221128	0.028915	0.103563	0.0116769
Hydroxyurea	DPB11	1	1	0.113953	0.0209106	0.00550815	0.00447312	1.40177e-06	0.044358		MMS	DPB11	1	1	0.0539374	0.0164289	0.0304124	0.0184983	1.9921e-06	0.0348509		Benomyl	DPB11	1	1	-0.00574508	0.0260388	0.83618	0.197449	0.0299392	0.0190265		Rapamycin	DPB11	1	1	0.0226317	0.0411713	0.611777	0.427532	0.0456822	0.0369764
Hydroxyurea	dpb11-1	1	1	0.106078	0.0600357	0.151985	0.0592812	0.0693435	0.0423525		MMS	dpb11-1	1	1	-0.0688997	0.0245222	0.0483324	0.0258152	0.0256387	0.0270924		Benomyl	dpb11-1	1	1	0.236165	0.0220494	0.000430574	0.000804989	0.0235813	0.0227939		Rapamycin	dpb11-1	1	1	0.0541998	0.0271039	0.116156	0.185246	0.0316807	0.0171701
Hydroxyurea	DPB2	2	1	0.056782	0.0120054	0.00910619	0.00642962	2.21253e-06	0.0360163		MMS	DPB2	2	1	-0.0273826	0.0268613	0.365649	0.120619	0.00475192	0.0797388		Benomyl	DPB2	2	1	0.0663055	0.0116396	0.00469214	0.00364074	0.00555384	0.0321599		Rapamycin	DPB2	2	1	-0.00292065	0.0102031	0.7889	0.479437	7.50255e-07	0.0306094
Hydroxyurea	dpb2-1	1	1	-0.241689	0.0361826	0.00261136	0.0026601	0.0423508	0.0225952		MMS	dpb2-1	1	1	0.112465	0.0244253	0.00999754	0.00834582	0.0284745	0.0158837		Benomyl	dpb2-1	1	1	0.16778	0.074353	0.0870136	0.0311655	0.0900578	0.0233762		Rapamycin	dpb2-1	1	1	-0.158014	0.0269182	0.00420609	0.0404579	0.0324252	0.0103186
Hydroxyurea	DPM1	1	1	-0.0538722	0.0311111	0.158384	0.0613212	0.0333649	0.0318733		MMS	DPM1	1	1	-0.143715	0.0288584	0.00759734	0.00703621	0.0275305	0.0383908		Benomyl	DPM1	1	1	-0.0784946	0.029257	0.0550606	0.0219322	0.0320381	0.027795		Rapamycin	DPM1	1	1	0.00818848	0.0291497	0.79271	0.480528	0.0321871	0.0267513
Hydroxyurea	dpm1-6	1	1	0.0117154	0.0353109	0.756713	0.22261	0.0426092	0.0128154		MMS	dpm1-6	1	1	-0.151755	0.0307592	0.00785239	0.00720168	0.0367664	0.0142221		Benomyl	dpm1-6	1	1	0.0248273	0.0643627	0.719326	0.17538	0.078245	0.0165721		Rapamycin	dpm1-6	1	1	0.0953128	0.0403521	0.0774912	0.156243	0.0490442	0.0105501
Hydroxyurea	DRE2	2	1	-0.053284	0.0339559	0.191681	0.0711662	0.0393481	0.0329762		MMS	DRE2	2	1	-0.0213142	0.0463987	0.669825	0.191266	0.0544279	0.0400143		Benomyl	DRE2	2	1	0.00348473	0.0259008	0.899473	0.209414	0.0293109	0.0297136		Rapamycin	DRE2	2	1	-0.000846701	0.0305204	0.979197	0.52934	0.0360188	0.0244809
Hydroxyurea	DRS1	1	1	-0.0386679	0.0276668	0.234759	0.0841236	0.0226187	0.0437004		MMS	DRS1	1	1	-0.14549	0.020904	0.00223983	0.00324316	0.0178326	0.0318182		Benomyl	DRS1	1	1	0.0538248	0.0415576	0.264952	0.0779123	0.0497104	0.018929		Rapamycin	DRS1	1	1	0.0313115	0.019547	0.184446	0.230867	0.022111	0.0158966
Hydroxyurea	DSL1	2	1	-0.608391	0.014915	2.1586e-06	4.8006e-05	0.014545	0.0270696		MMS	DSL1	2	1	-0.345689	0.0219371	9.4744e-05	0.000545301	0.0248835	0.0248193		Benomyl	DSL1	2	1	-0.155849	0.0382383	0.0151512	0.0083081	0.0433802	0.0432251		Rapamycin	DSL1	2	1	-0.0123304	0.0334288	0.730929	0.463626	0.0384144	0.0346895
Hydroxyurea	dsl1-DC30	1	1	-0.0374738	0.035111	0.345973	0.116198	0.0393169	0.0301674		MMS	dsl1-DC30	1	1	-0.524241	0.0162221	5.46628e-06	0.00020157	8.72674e-07	0.0344124		Benomyl	dsl1-DC30	1	1	-0.679888	0.0449889	0.000111751	0.000417851	0.0481716	0.0463303		Rapamycin	dsl1-DC30	1	1	0.0350565	0.02541	0.239804	0.260259	0.0161302	0.0460971
Hydroxyurea	DSN1	1	1	-0.0365859	0.0322356	0.319792	0.108682	0.0374239	0.021782		MMS	DSN1	1	1	-0.0100705	0.0365295	0.796448	0.217431	0.0418912	0.0272065		Benomyl	DSN1	1	1	0.111455	0.056173	0.118241	0.0399902	0.0685464	0.0101718		Rapamycin	DSN1	1	1	0.0179646	0.0454751	0.712972	0.460969	0.0543301	0.0212282
Hydroxyurea	dsn1-7	1	1	0.0590364	0.0332606	0.150565	0.0588585	0.0381477	0.0247478		MMS	dsn1-7	1	1	0.0579718	0.0344785	0.167981	0.0671998	0.0386789	0.0293472		Benomyl	dsn1-7	1	1	0.0554373	0.0315046	0.153278	0.049283	0.0368731	0.0196861		Rapamycin	dsn1-7	1	1	0.0125377	0.030685	0.703767	0.46072	0.0365732	0.0149755
Hydroxyurea	dsn1-8	1	1	0.0608091	0.0127617	0.00887273	0.00629842	0.0119142	0.0175222		MMS	dsn1-8	1	1	0.0748635	0.0292261	0.0625366	0.0313804	0.0319012	0.0281189		Benomyl	dsn1-8	1	1	0.0231572	0.0242713	0.394063	0.108041	0.0276289	0.0189966		Rapamycin	dsn1-8	1	1	0.0018965	0.00992422	0.857757	0.496507	0.00705033	0.0171489
Hydroxyurea	DUO1	1	1	-0.113426	0.0227292	0.007542	0.00555705	0.0262548	0.016026		MMS	DUO1	1	1	0.171716	0.0377528	0.01043	0.00856122	0.045399	0.0151822		Benomyl	DUO1	1	1	0.0121022	0.0210513	0.596151	0.151835	0.0236439	0.0178073		Rapamycin	DUO1	1	1	-0.1545	0.0506781	0.0380786	0.115208	0.0614561	0.0150551
Hydroxyurea	duo1-2	1	1	0.0988424	0.0285953	0.0258981	0.0139564	0.0313043	0.0271979		MMS	duo1-2	1	1	-0.201151	0.013363	0.000113502	0.000573098	0.0126136	0.0180625		Benomyl	duo1-2	1	1	-0.141932	0.0777848	0.142104	0.0462388	0.0946468	0.0187916		Rapamycin	duo1-2	1	1	-0.0522366	0.0123825	0.0134929	0.0745715	0.0102634	0.019338
Hydroxyurea	DUT1	1	1	-0.640226	0.0257015	1.5417e-05	9.23096e-05	0.0271229	0.0276691		MMS	DUT1	1	1	-0.522252	0.0376547	0.000156676	0.000725523	0.0448482	0.0186112		Benomyl	DUT1	1	1	-0.391495	0.0311974	0.000232034	0.00058175	0.0373266	0.0141394		Rapamycin	DUT1	1	1	-0.619006	0.0886428	0.00221201	0.028915	0.1083	0.0131293
Hydroxyurea	ebp2-1	1	1	-0.133137	0.0344311	0.0180428	0.0106336	0.0407502	0.0187882		MMS	ebp2-1	1	1	0.158648	0.0280029	0.00478636	0.00523253	0.028145	0.0339458		Benomyl	ebp2-1	1	1	0.030005	0.0387557	0.482022	0.127019	0.0464797	0.0166709		Rapamycin	ebp2-1	1	1	0.0247333	0.0170435	0.220353	0.253199	0.0203844	0.00778377
Hydroxyurea	ECM16	2	1	0.0292445	0.0165852	0.15263	0.0594441	0.0189835	0.0177027		MMS	ECM16	2	1	-0.0370608	0.0312351	0.301077	0.10459	0.0369753	0.0240346		Benomyl	ECM16	2	1	0.0666853	0.0264331	0.0651623	0.0250181	0.0303392	0.0276692		Rapamycin	ECM16	2	1	-0.010962	0.0168943	0.5518	0.405035	0.0193817	0.0177442
Hydroxyurea	ECM9	2	1	0.0773534	0.0189708	0.0151295	0.00941528	0.0223977	0.0151349		MMS	ECM9	2	1	0.0819814	0.0162765	0.00729851	0.00686305	0.0174425	0.0236405		Benomyl	ECM9	2	1	0.0406242	0.020671	0.120822	0.0406482	0.0222853	0.0294243		Rapamycin	ECM9	2	1	0.0744918	0.0193644	0.018352	0.0827953	0.0214608	0.024727
Hydroxyurea	ECO1	1	1	-0.164921	0.0361734	0.0103453	0.00708516	0.0425045	0.0216429		MMS	ECO1	1	1	0.169519	0.041156	0.014625	0.0108318	0.047442	0.0294953		Benomyl	ECO1	1	1	0.149172	0.0302937	0.00790568	0.00510037	0.0352571	0.0200129		Rapamycin	ECO1	1	1	0.0306684	0.053709	0.598543	0.422907	0.0644846	0.0224976
Hydroxyurea	eco1-1	1	1	0.117192	0.0352559	0.0292678	0.0153725	0.0424591	0.0136044		MMS	eco1-1	1	1	0.00357331	0.0248117	0.892451	0.236408	0.0298765	0.00961689		Benomyl	eco1-1	1	1	-0.0442749	0.0350358	0.274967	0.0802048	0.042524	0.00994607		Rapamycin	eco1-1	1	1	0.0137517	0.0182909	0.493971	0.380404	0.0217649	0.00918537
Hydroxyurea	EFB1	1	1	0.0710908	0.0214607	0.0295823	0.0154882	0.0187983	0.0318182		MMS	EFB1	1	1	0.197603	0.0394227	0.00742501	0.00694874	0.0436988	0.0355655		Benomyl	EFB1	1	1	-0.282434	0.0222235	0.00022081	0.000570084	0.0210539	0.0298777		Rapamycin	EFB1	1	1	-0.0994316	0.027185	0.0216261	0.0878454	0.028454	0.0299452
Hydroxyurea	efb1-4	1	0	NA	NA	NA	NA	NA	NA		MMS	efb1-4	1	0	NA	NA	NA	NA	NA	NA		Benomyl	efb1-4	1	0	NA	NA	NA	NA	NA	NA		Rapamycin	efb1-4	1	0	NA	NA	NA	NA	NA	NA
Hydroxyurea	emg1-1	1	1	0.148239	0.0146252	0.000533393	0.000882726	0.0129308	0.0214691		MMS	emg1-1	1	1	0.167374	0.0771863	0.0959782	0.0435343	0.0937513	0.0210213		Benomyl	emg1-1	1	1	-0.0237117	0.0175893	0.248916	0.074101	0.0176011	0.0215135		Rapamycin	emg1-1	1	1	0.0516799	0.0201197	0.0620694	0.141583	0.0218865	0.0196102
Hydroxyurea	ENP1	1	1	0.160118	0.0358352	0.0110903	0.00745102	2.08466e-06	0.0760179		MMS	ENP1	1	1	0.0950516	0.0989526	0.391161	0.126735	0.11712	0.0539529		Benomyl	ENP1	1	1	0.124608	0.0307835	0.0155027	0.00844746	0.0312576	0.0365131		Rapamycin	ENP1	1	1	-0.0366293	0.0266448	0.2412	0.26107	0.0281086	0.0287136
Hydroxyurea	enp1-1	1	1	0.0963236	0.0169758	0.00475964	0.00404039	0.0174437	0.0195947		MMS	enp1-1	1	1	0.181224	0.0373419	0.00832075	0.00745024	0.0421193	0.0308668		Benomyl	enp1-1	1	1	0.106157	0.0256107	0.014318	0.00797308	0.0268806	0.0279981		Rapamycin	enp1-1	1	1	0.0418689	0.0289186	0.221232	0.253289	0.0338369	0.0181239
Hydroxyurea	ENP2	1	1	0.00269883	0.016714	0.87955	0.250636	0.0188986	0.0136248		MMS	ENP2	1	1	-0.00630236	0.0139327	0.674468	0.192257	0.0145636	0.0154029		Benomyl	ENP2	1	1	0.0432577	0.0145568	0.0410773	0.0176405	0.015477	0.0153279		Rapamycin	ENP2	1	1	-0.0122942	0.0196284	0.565058	0.409562	0.0231293	0.0113512
Hydroxyurea	EPL1	1	1	-0.085007	0.0356686	0.0757215	0.0334662	0.0352176	0.0447692		MMS	EPL1	1	1	0.110664	0.0385196	0.0453343	0.0245613	0.0418532	0.037707		Benomyl	EPL1	1	1	0.00640985	0.0485788	0.901397	0.209641	0.0583981	0.0197115		Rapamycin	EPL1	1	1	-0.00346268	0.0435157	0.940399	0.517831	0.0496251	0.0336648
Hydroxyurea	ERB1	2	1	-0.0625556	0.0143973	0.0122054	0.00800389	0.0142197	0.0255411		MMS	ERB1	2	1	0.0409441	0.0394656	0.358117	0.119014	0.0466494	0.0309976		Benomyl	ERB1	2	1	0.0821307	0.0290923	0.0476777	0.0198653	0.0330825	0.0324127		Rapamycin	ERB1	2	1	0.0200924	0.0118895	0.166305	0.218517	0.0116395	0.0214328
Hydroxyurea	ERG1	1	1	0.031069	0.0213884	0.219983	0.0795351	0.0215505	0.0257938		MMS	ERG1	1	1	-0.0547167	0.0217281	0.065479	0.0324653	0.020884	0.0285669		Benomyl	ERG1	1	1	0.0581292	0.0426443	0.244531	0.0731471	0.0473077	0.0383323		Rapamycin	ERG1	1	1	0.0613526	0.0234562	0.0590702	0.140532	0.0249119	0.0247802
Hydroxyurea	ERG10	1	1	-0.0259056	0.0304907	0.443395	0.142853	0.0313738	0.0350801		MMS	ERG10	1	1	0.127923	0.0293738	0.0121095	0.00949526	0.0283744	0.0383064		Benomyl	ERG10	1	1	0.0842076	0.0408487	0.108274	0.0371837	0.0420087	0.0470594		Rapamycin	ERG10	1	1	0.00407776	0.0393967	0.922544	0.512604	0.0441196	0.0338353
Hydroxyurea	erg10-1	1	1	-0.327959	0.0188777	6.44366e-05	0.000228364	0.0192193	0.0222599		MMS	erg10-1	1	1	-0.0310833	0.0502586	0.569746	0.169698	0.0591683	0.0293937		Benomyl	erg10-1	1	1	0.184892	0.015055	0.000252489	0.000608415	1.66946e-06	0.0319364		Rapamycin	erg10-1	1	1	-0.0450377	0.0153496	0.0426383	0.120143	0.0171896	0.0131834
Hydroxyurea	ERG11	1	1	-0.0503668	0.0193298	0.0596916	0.0276878	1.24834e-06	0.0410047		MMS	ERG11	1	1	-0.0178906	0.025722	0.525011	0.159668	0.0284141	0.0235627		Benomyl	ERG11	1	1	0.168538	0.0190911	0.0009087	0.00127502	0.0204661	0.0195841		Rapamycin	ERG11	1	1	-0.0186346	0.0228494	0.460538	0.36315	0.0258395	0.0186113
Hydroxyurea	erg11-td	1	1	-0.668419	0.0480026	0.000154251	0.000374637	0.0564935	0.0281881		MMS	erg11-td	1	1	-0.383829	0.0563301	0.0024246	0.00338104	0.0686436	0.0119595		Benomyl	erg11-td	1	1	-0.114403	0.0588394	0.123762	0.0412928	0.0703027	0.0274219		Rapamycin	erg11-td	1	1	-0.198693	0.05403	0.0212513	0.0870194	0.0659257	0.00989965
Hydroxyurea	ERG12	2	1	-0.258757	0.0445675	0.00437826	0.00383453	0.0205168	0.123898		MMS	ERG12	2	1	0.231614	0.0373959	0.00345497	0.00434844	0.0440987	0.0302971		Benomyl	ERG12	2	1	-0.0454906	0.034959	0.263062	0.0774616	0.040825	0.031609		Rapamycin	ERG12	2	1	-0.13295	0.0351689	0.0194304	0.0832448	2.651e-06	0.105507
Hydroxyurea	ERG13	2	1	-0.558937	0.0090821	4.17523e-07	3.03798e-05	0.00802413	0.018869		MMS	ERG13	2	1	-0.189175	0.0155285	0.000260582	0.000896676	0.0157979	0.0259376		Benomyl	ERG13	2	1	-0.519516	0.00988446	7.84366e-07	9.88327e-05	0.00899089	0.0198572		Rapamycin	ERG13	2	0.638889	-0.789102	0.0123882	3.63859e-07	0.000180505	0.0119658	0.0228498
Hydroxyurea	ERG20	1	1	-0.730509	0.0189652	2.71349e-06	4.8006e-05	0.0176226	0.0262085		MMS	ERG20	1	1	-0.430776	0.0265289	8.41631e-05	0.000516622	0.0305199	0.0193033		Benomyl	ERG20	1	1	-0.376505	0.0337463	0.000367338	0.000737636	0.0403932	0.0151602		Rapamycin	ERG20	1	1	-0.462433	0.180911	0.0628953	0.141761	0.221269	0.0199907
Hydroxyurea	ERG25	1	1	0.0491542	0.0232846	0.102373	0.0426577	0.0264434	0.0184937		MMS	ERG25	1	1	2.28972e-05	0.019103	0.999101	0.256896	0.0202179	0.0203929		Benomyl	ERG25	1	1	0.00900697	0.0477807	0.859657	0.201769	0.0579456	0.0141559		Rapamycin	ERG25	1	1	-0.0276343	0.0266574	0.358454	0.317533	0.0317915	0.0128714
Hydroxyurea	ERG26	1	1	-0.159164	0.0379047	0.0137063	0.00865278	0.0407686	0.0384607		MMS	ERG26	1	1	0.261467	0.0285212	0.000786074	0.00172254	0.0186187	0.0511918		Benomyl	ERG26	1	1	-0.304554	0.0287138	0.000447251	0.000810172	0.0336408	0.0177499		Rapamycin	ERG26	1	1	-0.00626392	0.0287096	0.837966	0.490466	0.030211	0.0311605
Hydroxyurea	erg26-1	1	1	0.0790604	0.0318715	0.0681671	0.0308618	0.0374865	0.0188502		MMS	erg26-1	1	1	0.24508	0.0536293	0.0102616	0.00847311	0.0645273	0.0212398		Benomyl	erg26-1	1	1	-0.0473767	0.046312	0.364144	0.100923	0.054665	0.0262073		Rapamycin	erg26-1	1	1	0.0305982	0.0520031	0.587887	0.419169	0.0629887	0.0163314
Hydroxyurea	ERG29	2	1	-0.0298206	0.0372589	0.46834	0.149632	0.045164	0.0159788		MMS	ERG29	2	1	0.122469	0.0253737	0.00848222	0.00751303	0.0255174	0.0434464		Benomyl	ERG29	2	1	0.0758041	0.0213295	0.0237143	0.0115962	0.0228171	0.0311581		Rapamycin	ERG29	2	1	0.0280639	0.0175931	0.185905	0.231723	0.0205308	0.016018
Hydroxyurea	ERG8	2	1	-0.63546	0.0189461	4.71308e-06	5.74722e-05	0.02257	0.0131966		MMS	ERG8	2	1	0.081181	0.0189133	0.0127233	0.00977091	0.0212652	0.0224984		Benomyl	ERG8	2	1	-0.139006	0.0361381	0.0183571	0.00965116	0.0420688	0.0336886		Rapamycin	ERG8	2	1	-0.0364947	0.0161321	0.0864657	0.167288	0.0175244	0.0223508
Hydroxyurea	erg8-1	1	1	-0.00139239	0.0331872	0.968545	0.268983	0.0357889	0.0333723		MMS	erg8-1	1	1	-0.0750423	0.0576946	0.26324	0.0950092	0.0661833	0.0428756		Benomyl	erg8-1	1	1	-0.144807	0.0484423	0.040367	0.0175088	0.0582929	0.0191244		Rapamycin	erg8-1	1	1	-0.0263579	0.0342797	0.484834	0.375067	0.0412637	0.0134117
Hydroxyurea	ero1-1	1	1	0.16706	0.0390449	0.0128613	0.00831957	0.046435	0.0197892		MMS	ero1-1	1	1	-0.265612	0.0457757	0.00438784	0.00505634	0.0553578	0.0153597		Benomyl	ero1-1	1	1	0.175343	0.0477715	0.0213827	0.0107345	0.0576936	0.0168488		Rapamycin	ero1-1	1	1	0.0178498	0.040528	0.68238	0.454786	0.0488386	0.015353
Hydroxyurea	ESA1	1	1	-0.410294	0.0163655	1.50279e-05	9.23096e-05	0.0186814	0.0125798		MMS	ESA1	1	1	-0.232412	0.0197114	0.000296106	0.000988742	0.0227778	0.0138545		Benomyl	ESA1	1	1	-0.0445242	0.020895	0.100112	0.034738	0.0244455	0.0131135		Rapamycin	ESA1	1	0.888889	-0.458675	0.018612	1.60896e-05	0.00082025	0.0201293	0.018527
Hydroxyurea	esa1-1851	1	1	-0.333465	0.0223879	0.000118322	0.000322128	0.0253388	0.018147		MMS	esa1+A65-1851	1	1	-0.556132	0.0440739	0.000227089	0.000857446	0.0527971	0.01946		Benomyl	esa1-1851	1	1	-0.645792	0.0713345	0.000824998	0.0012089	0.0862098	0.0245429		Rapamycin	esa1-1851	1	1	-0.0154216	0.0461137	0.754858	0.470588	0.0558477	0.0145676
Hydroxyurea	esa1-D414	1	1	0.035586	0.021149	0.167736	0.0642955	0.0227272	0.0215216		MMS	esa1-D414	1	1	0.175333	0.0408641	0.0127398	0.00977091	0.0436111	0.0425283		Benomyl	esa1-D414	1	1	-0.399822	0.0251201	9.10807e-05	0.000362435	0.0282753	0.0210026		Rapamycin	esa1-D414	1	1	-0.0407719	0.057319	0.516171	0.389844	0.0682825	0.028233
Hydroxyurea	esa1-L254P	1	1	0.117465	0.0408064	0.0450772	0.0220011	0.0485213	0.0207435		MMS	esa1-L254P	1	1	-0.0856726	0.0639285	0.251263	0.0917663	0.0777356	0.0161983		Benomyl	esa1-L254P	1	1	0.0300034	0.0310586	0.388735	0.106851	0.0365089	0.0184973		Rapamycin	esa1-L254P	1	1	-0.048533	0.0326496	0.21135	0.247693	0.0361167	0.0297278
Hydroxyurea	ESF2	1	1	0.0467503	0.0632021	0.500545	0.157429	0.0748826	0.0339566		MMS	ESF2	1	1	0.139868	0.0356843	0.0172535	0.0121332	0.0430889	0.0126578		Benomyl	ESF2	1	1	0.103327	0.0277677	0.0204547	0.01043	0.0327034	0.0161605		Rapamycin	ESF2	1	1	0.00677167	0.0144651	0.664055	0.448987	0.0156229	0.0144688
Hydroxyurea	ESP1	1	0	NA	NA	NA	NA	NA	NA		MMS	ESP1	1	0	NA	NA	NA	NA	NA	NA		Benomyl	ESP1	1	0	NA	NA	NA	NA	NA	NA		Rapamycin	ESP1	1	0	NA	NA	NA	NA	NA	NA
Hydroxyurea	esp1-1	1	1	-0.149328	0.0256538	0.00433739	0.00381786	0.0285382	0.0227648		MMS	esp1-1	1	1	-0.190381	0.0320887	0.00404561	0.00484344	0.0339683	0.0342352		Benomyl	esp1-1	1	1	-0.211015	0.0377065	0.00500423	0.00382137	0.0407613	0.0375971		Rapamycin	esp1-1	1	1	0.00789763	0.0184168	0.690133	0.456962	0.0207131	0.0154662
Hydroxyurea	ESS1	1	1	-0.138138	0.0945042	0.217628	0.0789559	0.115489	0.0132923		MMS	ESS1	1	1	-0.0963324	0.0918342	0.353383	0.118241	0.112165	0.0144169		Benomyl	ESS1	1	1	-0.0324962	0.103418	0.769059	0.1846	0.126461	0.0122998		Rapamycin	ESS1	1	1	-0.155819	0.0902997	0.159507	0.214556	0.110285	0.0143176
Hydroxyurea	ess1-H164R	1	1	-0.0582534	0.027393	0.100595	0.0420838	0.0308894	0.022677		MMS	ess1-H164R	1	1	0.0752092	0.0347836	0.0966503	0.0437651	0.0377918	0.0340573		Benomyl	ess1-H164R	1	1	-0.146849	0.0458634	0.0328421	0.014885	0.0503138	0.043256		Rapamycin	ess1-H164R	1	1	0.0483104	0.0263667	0.14086	0.203718	0.0279866	0.0279046
Hydroxyurea	EXO70	1	1	0.0147496	0.0311409	0.660449	0.199126	0.0324005	0.0348498		MMS	EXO70	1	1	0.00689702	0.0309674	0.834665	0.223757	0.0318359	0.0357048		Benomyl	EXO70	1	1	0.124863	0.0405487	0.0369556	0.016252	0.0454863	0.0345239		Rapamycin	EXO70	1	1	0.0751297	0.0346633	0.0960875	0.17341	0.0342416	0.0434681
Hydroxyurea	exo70-29/37	1	1	0.053156	0.0104259	0.00699	0.00522369	0.00718269	0.0182858		MMS	exo70-29/37	1	1	0.151338	0.0402083	0.0197092	0.0133994	0.0455921	0.0322374		Benomyl	exo70-29/37	1	1	0.160385	0.0296591	0.00566346	0.00408052	0.0349533	0.0171256		Rapamycin	exo70-29/37	1	1	-0.0299431	0.0144798	0.107483	0.180411	0.0162815	0.0121751
Hydroxyurea	exo70-38	1	1	0.150702	0.0442489	0.0271326	0.014495	0.0523597	0.0242123		MMS	exo70-38	1	1	-0.0736471	0.0422818	0.156506	0.0634889	0.0483655	0.0320503		Benomyl	exo70-38	1	1	-0.00910456	0.0413853	0.836647	0.197449	0.0492763	0.0205646		Rapamycin	exo70-38	1	1	-0.0556211	0.0363643	0.200865	0.240378	0.040842	0.0307643
Hydroxyurea	EXO84	1	1	-0.150222	0.0493361	0.0382199	0.0190776	0.059786	0.0151698		MMS	EXO84	1	1	-0.0402314	0.0393456	0.364344	0.120413	0.0446176	0.0315303		Benomyl	EXO84	1	1	-0.0924865	0.0375515	0.0694728	0.0263324	0.045295	0.0138066		Rapamycin	EXO84	1	1	-0.0306561	0.0149873	0.110255	0.181903	0.0165769	0.0136527
Hydroxyurea	exo84-102	1	1	-0.167298	0.0206187	0.00125454	0.00157198	0.0225907	0.0195463		MMS	exo84-102	1	1	-0.153428	0.0179068	0.00101898	0.00204988	0.0183007	0.0209332		Benomyl	exo84-102	1	1	0.250141	0.0248872	0.000551043	0.000929999	0.0202016	0.0395332		Rapamycin	exo84-102	1	1	-0.0231747	0.0180473	0.268434	0.275427	0.0183751	0.0212774
Hydroxyurea	FAD1	1	0	NA	NA	NA	NA	NA	NA		MMS	FAD1	1	0	NA	NA	NA	NA	NA	NA		Benomyl	FAD1	1	0	NA	NA	NA	NA	NA	NA		Rapamycin	FAD1	1	0	NA	NA	NA	NA	NA	NA
Hydroxyurea	FAF1	1	1	-0.542662	0.0197994	1.05389e-05	7.92806e-05	0.0195733	0.0247938		MMS	FAF1	1	1	-0.310906	0.0161628	4.30442e-05	0.000343511	0.0163599	0.0193033		Benomyl	FAF1	1	1	-0.227257	0.0404374	0.00492816	0.00378326	0.048601	0.0164971		Rapamycin	FAF1	1	1	-0.236366	0.152162	0.195294	0.237908	0.186151	0.0152745
Hydroxyurea	FAL1	1	1	-0.0524117	0.0258396	0.112424	0.0460329	0.0245983	0.0344871		MMS	FAL1	1	1	-0.113553	0.0149456	0.00161007	0.00266852	1.22351e-06	0.0317044		Benomyl	FAL1	1	1	0.0173635	0.0289156	0.580546	0.148296	0.0334235	0.0202762		Rapamycin	FAL1	1	1	-0.0743477	0.0247519	0.0397956	0.117265	0.0285575	0.0176171
Hydroxyurea	fal1-1	1	1	-0.025267	0.0401966	0.563729	0.173964	0.0482865	0.0166192		MMS	fal1-1	1	1	0.121263	0.0393823	0.0369632	0.0211958	0.0464811	0.0223132		Benomyl	fal1-1	1	1	-0.169048	0.0353166	0.00873299	0.00543605	0.0426971	0.0119811		Rapamycin	fal1-1	1	1	-0.0509647	0.0315182	0.181187	0.229204	0.0382709	0.00873452
Hydroxyurea	FAS1	2	1	-0.119638	0.0665842	0.146785	0.0575524	0.0799745	0.0390589		MMS	FAS1	2	1	-0.0767378	0.0782745	0.382413	0.124558	0.0943952	0.0409804		Benomyl	FAS1	2	1	-0.0757011	0.0832502	0.414617	0.112962	0.10087	0.0364176		Rapamycin	FAS1	2	1	-0.0392039	0.066902	0.589353	0.41935	0.0809532	0.0310221
Hydroxyurea	FAS2	2	1	-0.0457392	0.0138256	0.0297017	0.0155135	0.0110641	0.0313981		MMS	FAS2	2	1	-0.0338319	0.0192908	0.154332	0.0626588	1.0908e-06	0.0578723		Benomyl	FAS2	2	1	0.0465328	0.0207506	0.0883784	0.0315241	0.0211605	0.0344775		Rapamycin	FAS2	2	1	-0.0360735	0.0132134	0.052439	0.132017	0.00725098	0.0354384
Hydroxyurea	FBA1	1	1	-0.0864353	0.0226658	0.0188838	0.0110366	0.0262927	0.0154244		MMS	FBA1	1	1	-0.119959	0.0306971	0.017426	0.0122021	0.0359932	0.0188118		Benomyl	FBA1	1	1	0.00225261	0.0698847	0.97583	0.223298	0.0849394	0.0182557		Rapamycin	FBA1	1	1	0.129687	0.0603282	0.0980153	0.173867	0.0734134	0.0144604
Hydroxyurea	FCF1	1	1	0.0194363	0.0200505	0.387256	0.127693	0.0207946	0.0226244		MMS	FCF1	1	1	0.105629	0.0370131	0.0462163	0.02482	0.0386424	0.0410508		Benomyl	FCF1	1	1	-0.0367319	0.0163932	0.0885553	0.0315353	0.0185834	0.0131641		Rapamycin	FCF1	1	1	0.0120772	0.021366	0.602099	0.423965	0.0245189	0.015835
Hydroxyurea	FCP1	1	1	0.0299195	0.0311773	0.391572	0.128631	0.0330961	0.0329856		MMS	FCP1	1	1	-0.0243882	0.0163121	0.209208	0.0796053	1.11187e-06	0.0346032		Benomyl	FCP1	1	1	-0.0291841	0.0127248	0.083536	0.0302193	1.61059e-06	0.0269933		Rapamycin	FCP1	1	1	0.0303632	0.0372161	0.460375	0.36315	0.0426323	0.027931
Hydroxyurea	fcp1-1	1	1	-0.0792426	0.0271981	0.0435239	0.0213793	0.0203734	0.0456463		MMS	fcp1-1	1	1	-0.17917	0.0370059	0.00839008	0.00745024	0.0392217	0.0393376		Benomyl	fcp1-1	1	1	0.212047	0.0250978	0.00107512	0.00135351	1.08357e-06	0.0532404		Rapamycin	fcp1-1	1	1	0.0639163	0.0262853	0.0718537	0.15022	0.0272556	0.0296737
Hydroxyurea	FHL1	1	1	-0.0886864	0.0407018	0.0948581	0.0402944	0.0491646	0.0142623		MMS	FHL1	1	1	0.036584	0.0279363	0.2605	0.0942977	0.030688	0.0262052		Benomyl	FHL1	1	1	0.1007	0.0240363	0.0138121	0.00776022	0.0268325	0.0209737		Rapamycin	FHL1	1	1	0.0107249	0.0212729	0.640652	0.439523	0.0249488	0.013003
Hydroxyurea	FIP1	1	1	0.114191	0.0262761	0.0121971	0.00800389	0.0307634	0.016364		MMS	FIP1	1	1	-0.0357772	0.0125201	0.0460421	0.0248079	0.0123976	0.0156298		Benomyl	FIP1	1	1	-0.0971923	0.0126931	0.00156337	0.00172229	0.0132618	0.0140496		Rapamycin	FIP1	1	1	-0.0329637	0.0133517	0.06903	0.149106	0.0141656	0.0141496
Hydroxyurea	fip1-433	1	1	-0.160282	0.0242951	0.00273484	0.00272762	0.0224103	0.0339036		MMS	fip1-433	1	1	-0.0435589	0.051187	0.442726	0.140022	0.0599659	0.0316664		Benomyl	fip1-433	1	1	0.357368	0.0163264	2.57768e-05	0.000197436	0.0165049	0.019551		Rapamycin	fip1-433	1	1	-0.0624821	0.0102161	0.00361888	0.0378093	0.00945087	0.0142022
Hydroxyurea	FOL1	2	1	-0.152146	0.0183616	0.00115803	0.00149634	0.0211317	0.0188423		MMS	FOL1	2	1	-0.191147	0.0437692	0.0119948	0.00945054	0.0522396	0.0294586		Benomyl	FOL1	2	1	-0.00209198	0.0225771	0.930629	0.215166	0.0253092	0.0272793		Rapamycin	FOL1	2	1	-0.00517056	0.0127556	0.70596	0.460793	0.0124965	0.0229645
Hydroxyurea	FOL2	1	1	-0.278789	0.00883749	6.01811e-06	6.1616e-05	0.00702054	0.0142686		MMS	FOL2	1	1	0.210967	0.034757	0.00372129	0.00462434	0.0335898	0.0452922		Benomyl	FOL2	1	1	-0.0805706	0.057022	0.230537	0.0694988	0.0693329	0.0145122		Rapamycin	FOL2	1	1	-0.18511	0.0312965	0.00409148	0.0397303	0.0376159	0.0127578
Hydroxyurea	FOL3	1	1	-0.275352	0.0294624	0.000729838	0.00109375	0.0339869	0.0209952		MMS	FOL3	1	1	-0.20756	0.0159576	0.000201616	0.000826315	0.0158278	0.0198582		Benomyl	FOL3	1	1	-0.0166413	0.0077639	0.0987075	0.0343883	0.00168093	0.0162103		Rapamycin	FOL3	1	1	0.0075382	0.0316184	0.823277	0.488279	0.0374995	0.0167364
Hydroxyurea	FRQ1	1	1	0.0625479	0.0197447	0.033928	0.0172806	0.0186101	0.0267457		MMS	FRQ1	1	1	-0.0149726	0.0237418	0.56251	0.168155	0.0104316	0.0470115		Benomyl	FRQ1	1	1	-0.0459103	0.0222381	0.107902	0.0370852	0.0242913	0.0213354		Rapamycin	FRQ1	1	1	0.0341869	0.061723	0.609166	0.427413	0.074368	0.0234936
Hydroxyurea	frq1-1	1	1	-0.123547	0.0199798	0.00347556	0.00318367	0.0219881	0.0185993		MMS	frq1-1	1	1	-0.00730787	0.0412871	0.868108	0.231222	0.0496647	0.0164631		Benomyl	frq1-1	1	1	-0.199045	0.0370793	0.00581471	0.00416872	0.0441497	0.0184218		Rapamycin	frq1-1	1	1	-0.0566884	0.0228412	0.0680764	0.148631	0.0262564	0.0167201
Hydroxyurea	FRS2	1	1	-0.219732	0.0312839	0.00216442	0.00232204	0.0363465	0.0209968		MMS	FRS2	1	1	0.133305	0.033194	0.0159179	0.0114084	0.0390858	0.0193693		Benomyl	FRS2	1	1	-0.0766758	0.0300559	0.0632311	0.024382	0.0359574	0.0136488		Rapamycin	FRS2	1	1	-0.194031	0.0483851	0.0159947	0.0794363	0.0586112	0.0151392
Hydroxyurea	GAA1	2	0.916667	-0.0323132	0.0185406	0.15632	0.0605836	0.0189614	0.0306039		MMS	GAA1	2	1	0.0917247	0.0368693	0.067641	0.0333731	0.0434312	0.0302738		Benomyl	GAA1	2	1	0.0348542	0.0294088	0.301554	0.0865054	0.0344893	0.0254332		Rapamycin	GAA1	2	0.777778	-0.0610847	0.0284198	0.0980512	0.173867	0.0334173	0.0238516
Hydroxyurea	gaa1-ts	1	1	0.0248261	0.0512406	0.653365	0.197599	0.0614563	0.0220128		MMS	gaa1-ts	1	1	-0.12898	0.0463711	0.0497429	0.0263393	0.0559179	0.0171989		Benomyl	gaa1-ts	1	1	0.0546631	0.0736315	0.499081	0.130957	0.0890927	0.0241802		Rapamycin	gaa1-ts	1	1	-0.0340133	0.051218	0.542957	0.402034	0.0618827	0.0177876
Hydroxyurea	gab1-1	1	1	-0.0043969	0.0195435	0.833021	0.240645	0.0220835	0.0159915		MMS	gab1-1	1	1	-0.0467789	0.0442409	0.349972	0.117581	0.0534667	0.0152179		Benomyl	gab1-1	1	1	0.0331786	0.0339736	0.384065	0.105768	0.0411363	0.0108327		Rapamycin	gab1-1	1	1	-0.0576848	0.0141918	0.0152901	0.0771773	0.016206	0.0108826
Hydroxyurea	gab1-2	1	1	-0.00376281	0.0527097	0.946516	0.263983	0.0592701	0.0443122		MMS	gab1-2	1	1	0.117523	0.0357249	0.0302253	0.0184301	0.0364586	0.0418991		Benomyl	gab1-2	1	1	0.170973	0.0476696	0.0230311	0.0113132	0.0535475	0.0402959		Rapamycin	gab1-2	1	1	-0.0456959	0.0263882	0.158372	0.214282	0.0244415	0.0366246
Hydroxyurea	gab1-3	1	1	-0.080277	0.0348861	0.082837	0.036124	0.0412796	0.0190958		MMS	gab1-3	1	1	-0.0477414	0.0501405	0.394937	0.127538	0.059101	0.028888		Benomyl	gab1-3	1	1	-0.0254688	0.065977	0.71913	0.17538	0.0798297	0.021679		Rapamycin	gab1-3	1	1	-0.102246	0.0294811	0.025626	0.0974939	0.0343656	0.0191867
Hydroxyurea	GCD1	1	1	-0.115478	0.024024	0.00860559	0.00615066	0.0253741	0.0258004		MMS	GCD1	1	1	-0.0605669	0.0437212	0.238205	0.0877808	0.0486742	0.0386574		Benomyl	GCD1	1	1	-0.13853	0.0421514	0.0303153	0.0138996	0.048578	0.0302634		Rapamycin	GCD1	1	1	-0.0756525	0.0350679	0.0971812	0.173779	0.0413261	0.0202576
Hydroxyurea	GCD10	1	1	-0.0691949	0.0954253	0.508525	0.159556	0.116609	0.013559		MMS	GCD10	1	1	0.124282	0.0283819	0.0118851	0.00940888	0.0334084	0.0166296		Benomyl	GCD10	1	1	0.0227134	0.0294665	0.483816	0.127414	0.035084	0.0146484		Rapamycin	GCD10	1	1	-0.0557751	0.101143	0.610681	0.427413	0.123609	0.0140366
Hydroxyurea	gcd10-506	1	1	0.11732	0.0118399	0.000582265	0.000931289	0.00569652	0.0230969		MMS	gcd10-506	1	1	-0.0810051	0.0213273	0.0191336	0.0130893	0.0164822	0.0350979		Benomyl	gcd10-506	1	1	0.471753	0.0443848	0.000443635	0.000810172	0.0534302	0.0173405		Rapamycin	gcd10-506	1	1	-0.0456952	0.00983684	0.00969541	0.0617841	0.00785027	0.0158289
Hydroxyurea	GCD11	1	1	-0.165233	0.0201251	0.00119932	0.00152712	0.021934	0.019475		MMS	GCD11	1	1	0.121652	0.0250756	0.00833082	0.00745024	0.028664	0.0190959		Benomyl	GCD11	1	1	-0.0102126	0.0342335	0.780313	0.187198	0.0403335	0.0198325		Rapamycin	GCD11	1	1	-0.0399355	0.0278778	0.22527	0.254864	0.0309789	0.0248636
Hydroxyurea	GCD14	1	1	-0.711403	0.0290963	1.66041e-05	9.65504e-05	0.0344285	0.0159286		MMS	GCD14	1	1	0.0347703	0.0114577	0.0386036	0.0219061	0.00565929	0.0222413		Benomyl	GCD14	1	1	0.208915	0.031956	0.00282881	0.00256153	0.0384119	0.0129973		Rapamycin	GCD14	1	1	-0.146596	0.0661266	0.0909247	0.170239	0.0807608	0.0105029
Hydroxyurea	gcd14-4	1	1	-0.176021	0.0265174	0.00267306	0.00269159	0.0279216	0.0287303		MMS	gcd14-4	1	1	-0.254994	0.0464638	0.00537019	0.00558471	0.0542579	0.0297187		Benomyl	gcd14-4	1	1	0.088263	0.0186649	0.00911207	0.0055753	0.0204293	0.0177664		Rapamycin	gcd14-4	1	1	0.0115648	0.0183522	0.562798	0.408449	0.0172487	0.0249611
Hydroxyurea	gcd1-502	1	1	0.12237	0.0276107	0.0114044	0.00761181	0.033554	0.00727686		MMS	gcd1-502	1	1	0.145655	0.0303361	0.00863937	0.00759978	0.0338426	0.0265573		Benomyl	gcd1-502	1	1	0.239342	0.045933	0.00646865	0.00448198	0.0554674	0.0162594		Rapamycin	gcd1-502	1	1	-0.0344491	0.0312386	0.33201	0.306243	0.0341167	0.0299913
Hydroxyurea	GCD2	1	1	-0.607987	0.0183103	4.90606e-06	5.74722e-05	0.020947	0.0138698		MMS	GCD2	1	1	-0.329286	0.0335455	0.00060385	0.00157789	0.0403399	0.0134882		Benomyl	GCD2	1	1	-0.463374	0.063745	0.00190244	0.00197408	0.0778351	0.0105117		Rapamycin	GCD2	1	1	-0.826262	0.0210392	2.51146e-06	0.000284522	0.0249893	0.0108873
Hydroxyurea	GCD6	1	1	0.119616	0.00702602	6.9808e-05	0.000239211	0.00522942	0.0118365		MMS	GCD6	1	1	0.041817	0.034406	0.291043	0.101897	0.0412854	0.014613		Benomyl	GCD6	1	1	0.0732359	0.00771889	0.000688619	0.00106293	0.00683602	0.0113103		Rapamycin	GCD6	1	1	0.0197115	0.0158871	0.282506	0.282987	0.0185441	0.0102053
Hydroxyurea	GCD7	2	1	-0.117316	0.0277938	0.0134673	0.00853745	0.0311481	0.0336333		MMS	GCD7	2	1	-0.0425494	0.015467	0.0513233	0.0270014	0.0125522	0.0347523		Benomyl	GCD7	2	1	0.0774587	0.0125116	0.00346033	0.0029487	1.48865e-06	0.0375348		Rapamycin	GCD7	2	1	-0.0265883	0.0153585	0.158463	0.214282	8.95887e-07	0.0460754
Hydroxyurea	GCR1	2	1	-0.0111005	0.0252302	0.682687	0.204654	0.0238296	0.0481866		MMS	GCR1	2	1	-0.0828641	0.0295542	0.0486228	0.0258578	2.05473e-06	0.0886626		Benomyl	GCR1	2	1	-0.641872	0.0270489	1.86994e-05	0.000159033	0.0240247	0.0558716		Rapamycin	GCR1	2	1	0.0431905	0.0263208	0.176157	0.225641	0.0286946	0.0359833
Hydroxyurea	gdi1-1	1	1	0.0343486	0.0116756	0.042308	0.0208602	0.00860217	0.0197849		MMS	gdi1-1	1	1	-0.0149872	0.0213182	0.520804	0.158782	0.0200048	0.0290609		Benomyl	gdi1-1	1	1	0.0409959	0.0156984	0.0593279	0.0232667	0.0156031	0.0194576		Rapamycin	gdi1-1	1	1	0.0413898	0.00881647	0.00934581	0.0607355	9.58522e-07	0.0187026
Hydroxyurea	gfa1-97	1	1	-0.00341354	0.0373371	0.931551	0.260641	0.0423379	0.0299296		MMS	gfa1-97	1	1	-0.0638409	0.0423832	0.206462	0.0787491	0.0462907	0.0406817		Benomyl	gfa1-97	1	1	-0.0339959	0.0359026	0.397311	0.108863	0.0366106	0.042184		Rapamycin	gfa1-97	1	1	0.00537406	0.0414509	0.903102	0.507331	0.0477201	0.0300029
Hydroxyurea	GLC7	1	1	-0.390759	0.0554165	0.00213292	0.00229294	0.0659053	0.028088		MMS	GLC7	1	1	-0.36799	0.0244804	0.000114124	0.000573098	0.0266191	0.0238974		Benomyl	GLC7	1	1	0.23367	0.0212329	0.000387472	0.000767408	0.0217288	0.0247454		Rapamycin	GLC7	1	1	-0.0334947	0.0394528	0.443714	0.356686	0.0440816	0.0342751
Hydroxyurea	glc7-10	1	1	-0.32217	0.0505382	0.00310602	0.00295727	0.0611723	0.0163502		MMS	glc7-10	1	1	-0.457821	0.0247884	5.05738e-05	0.000371237	0.0296747	0.0111057		Benomyl	glc7-10	1	1	0.224226	0.0254179	0.000911269	0.00127502	0.0288213	0.0203793		Rapamycin	glc7-10	1	1	-0.0242562	0.0138307	0.154332	0.212071	0.0156925	0.0110471
Hydroxyurea	glc7-12	1	1	0.0407526	0.030465	0.251989	0.0891411	0.0350498	0.0221597		MMS	glc7-12	1	1	-0.153267	0.019348	0.00137441	0.00241237	0.0231752	0.00856081		Benomyl	glc7-12	1	1	0.0370374	0.0275519	0.250035	0.0743532	0.0272281	0.0345237		Rapamycin	glc7-12	1	1	-0.0103789	0.0110824	0.402024	0.337359	0.0107247	0.0144093
Hydroxyurea	GLE1	1	1	0.0122194	0.0258692	0.661292	0.19921	0.0193233	0.0434891		MMS	GLE1	1	1	-0.00260989	0.0498939	0.960791	0.249167	0.0533743	0.0515347		Benomyl	GLE1	1	1	0.0308916	0.0211	0.217025	0.0661708	1.28276e-06	0.0447598		Rapamycin	GLE1	1	1	-0.0252503	0.0556368	0.673476	0.452137	0.0642054	0.0395287
Hydroxyurea	GLN1	1	1	-0.0447917	0.0112752	0.016503	0.00998251	0.0091724	0.0178798		MMS	GLN1	1	1	0.036987	0.0177233	0.105197	0.0464774	0.0165416	0.0243442		Benomyl	GLN1	1	1	0.108737	0.0282831	0.0183873	0.00965534	0.0324396	0.0210411		Rapamycin	GLN1	1	1	-0.0445286	0.00976645	0.010344	0.0643094	0.00339421	0.0198661
Hydroxyurea	GLN4	1	1	-0.660554	0.0207804	5.83814e-06	6.1616e-05	0.0245213	0.0118038		MMS	GLN4	1	1	-0.405447	0.0283958	0.000139754	0.000653325	0.0342388	0.0105625		Benomyl	GLN4	1	1	-0.241163	0.0207324	0.000312182	0.000679731	0.024249	0.0130466		Rapamycin	GLN4	1	1	-0.541586	0.115806	0.00947128	0.0607355	0.141754	0.00822836
Hydroxyurea	GNA1	1	1	0.0485064	0.0197298	0.069801	0.0314321	0.00660983	0.0402569		MMS	GNA1	1	1	0.0520042	0.0182141	0.0461544	0.0248139	0.00830671	0.0358592		Benomyl	GNA1	1	1	-0.0406244	0.0288498	0.23186	0.0697897	0.0332209	0.020845		Rapamycin	GNA1	1	1	0.0062543	0.0272297	0.829602	0.488487	0.0281674	0.0309249
Hydroxyurea	gna1-ts	1	1	0.0279744	0.0669457	0.697501	0.208026	0.0810063	0.0219473		MMS	gna1-ts	1	1	0.0703892	0.104524	0.537584	0.162385	0.120788	0.0734449		Benomyl	gna1-ts	1	1	0.365742	0.0524859	0.00222962	0.00219791	0.0621387	0.0285095		Rapamycin	gna1-ts	1	1	-0.0592977	0.0435107	0.244615	0.26171	0.0528912	0.0112638
Hydroxyurea	GPA1	1	1	-0.0630613	0.0329885	0.128507	0.0512669	0.0390177	0.0181641		MMS	GPA1	1	1	-0.0222552	0.0306524	0.508012	0.155517	0.030205	0.0386138		Benomyl	GPA1	1	1	-0.0477965	0.0227926	0.104003	0.0358875	0.0247538	0.0223501		Rapamycin	GPA1	1	1	0.000464226	0.00925249	0.96239	0.525549	1.90673e-06	0.0196275
Hydroxyurea	gpa1-ts	1	1	0.137001	0.0492506	0.049731	0.0237575	0.0594274	0.0179013		MMS	gpa1-ts	1	1	0.127108	0.05078	0.0665454	0.0329276	0.0597723	0.0297587		Benomyl	gpa1-ts	1	1	-0.0759226	0.0413225	0.140034	0.0457711	0.0496634	0.0168712		Rapamycin	gpa1-ts	1	1	-0.0158906	0.0410866	0.71863	0.461804	0.0496746	0.01392
Hydroxyurea	GPI10	1	1	0.0254071	0.0144659	0.153872	0.0597946	0.0169265	0.00906402		MMS	GPI10	1	1	-0.0672525	0.0295153	0.084921	0.0396612	0.0356897	0.00994606		Benomyl	GPI10	1	1	-0.0202134	0.0203654	0.377115	0.103986	0.0242494	0.0101123		Rapamycin	GPI10	1	1	0.0236109	0.0127596	0.13792	0.201178	0.0146246	0.00953952
Hydroxyurea	GPI11	1	1	-0.800486	0.0149649	7.31165e-07	3.03798e-05	0.0155629	0.0167674		MMS	GPI11	1	1	0.000888087	0.0349143	0.980925	0.253018	0.0337399	0.0455015		Benomyl	GPI11	1	1	0.00377996	0.0149425	0.812762	0.193367	0.0141899	0.0200173		Rapamycin	GPI11	1	1	0.00699606	0.0251296	0.794505	0.48133	0.0292477	0.0165966
Hydroxyurea	gpi1-1	1	1	0.0257918	0.0339281	0.489483	0.154785	0.0397253	0.0211122		MMS	gpi1-1	1	1	-0.190596	0.019529	0.000617478	0.00157789	0.0170442	0.0290639		Benomyl	gpi1-1	1	1	0.0169107	0.0284094	0.583719	0.148843	0.0297836	0.0311567		Rapamycin	gpi1-1	1	1	0.00631528	0.019622	0.763686	0.472881	0.0222577	0.0156967
Hydroxyurea	GPI12	1	1	0.0424727	0.0284706	0.210023	0.0766206	0.0340308	0.0131642		MMS	GPI12	1	1	-0.0131762	0.039544	0.755715	0.209456	0.047722	0.0143036		Benomyl	GPI12	1	1	0.0689371	0.0322277	0.0991923	0.0345018	0.0381937	0.0172498		Rapamycin	GPI12	1	1	0.0413682	0.0303193	0.244156	0.26171	0.0362902	0.0136281
Hydroxyurea	GPI13	2	1	-0.0864073	0.0228818	0.0194988	0.0112658	0.0207641	0.046101		MMS	GPI13	2	1	0.0211588	0.0289252	0.505022	0.154836	0.0275614	0.0545181		Benomyl	GPI13	2	1	0.146822	0.0488669	0.0397643	0.0173167	0.0589715	0.0250198		Rapamycin	GPI13	2	1	0.0569362	0.0183573	0.0361663	0.115208	0.0186518	0.03075
Hydroxyurea	gpi13-3	1	1	0.151902	0.0294435	0.00670214	0.00508172	0.035337	0.012451		MMS	gpi13-3	1	1	-0.0920397	0.0345667	0.0562337	0.028995	0.0388249	0.0292358		Benomyl	gpi13-3	1	1	0.0175483	0.0702531	0.815056	0.193711	0.0849474	0.0236971		Rapamycin	gpi13-3	1	1	-0.00750394	0.0368186	0.848452	0.493238	0.044365	0.0139815
Hydroxyurea	gpi13-4	1	0	NA	NA	NA	NA	NA	NA		MMS	gpi13-4	1	0	NA	NA	NA	NA	NA	NA		Benomyl	gpi13-4	1	0	NA	NA	NA	NA	NA	NA		Rapamycin	gpi13-4	1	0	NA	NA	NA	NA	NA	NA
Hydroxyurea	gpi13-5	1	1	-0.12318	0.0309857	0.0164645	0.00998251	0.0362365	0.0195257		MMS	gpi13-5	1	1	-0.106205	0.229445	0.667513	0.190939	0.267636	0.148376		Benomyl	gpi13-5	1	1	0.174413	0.0806563	0.0966268	0.0338811	0.0983244	0.0164744		Rapamycin	gpi13-5	1	1	-0.0461452	0.0325891	0.229722	0.256786	0.0387456	0.0166001
Hydroxyurea	GPI14	1	1	-0.0335504	0.0442288	0.490353	0.154873	0.0504106	0.034339		MMS	GPI14	1	1	-0.0249277	0.0514318	0.653251	0.188892	0.0595705	0.0354627		Benomyl	GPI14	1	1	-0.0872251	0.0368498	0.0770687	0.0285313	0.0406673	0.0338982		Rapamycin	GPI14	1	1	-0.0513617	0.0418998	0.2875	0.28412	0.0473811	0.034136
Hydroxyurea	GPI15	2	1	-0.0983486	0.0357002	0.0511191	0.0242913	0.0411492	0.0362073		MMS	GPI15	2	1	-0.388978	0.0144351	1.12758e-05	0.000226549	0.00894906	0.0373474		Benomyl	GPI15	2	1	0.260024	0.0315215	0.00117797	0.00142322	0.0372151	0.025153		Rapamycin	GPI15	2	1	-0.0229641	0.0208803	0.333162	0.306859	0.0231623	0.0265504
Hydroxyurea	GPI17	1	1	-0.154113	0.0184773	0.00112936	0.00147382	0.0107003	0.0345378		MMS	GPI17	1	1	-0.0546388	0.0258352	0.101926	0.0454414	0.0290273	0.021813		Benomyl	GPI17	1	1	-0.0459098	0.015644	0.042615	0.0181392	0.0165187	0.0168137		Rapamycin	GPI17	1	1	0.0422139	0.0200833	0.103427	0.179344	0.0224428	0.0174353
Hydroxyurea	GPI18	1	1	0.0753559	0.0390904	0.126144	0.0505935	0.0461739	0.0219132		MMS	GPI18	1	1	-0.0764119	0.019427	0.0170558	0.0120286	0.0214262	0.017919		Benomyl	GPI18	1	1	-0.0937422	0.0114669	0.00121918	0.00143713	0.00951961	0.0178839		Rapamycin	GPI18	1	1	0.0990546	0.0387183	0.0627484	0.141761	0.0462251	0.0183227
Hydroxyurea	GPI19	1	1	-0.200053	0.0432265	0.00982184	0.00680331	0.0517097	0.0196645		MMS	GPI19	1	1	0.00207823	0.0605481	0.974264	0.251828	0.0733057	0.0193948		Benomyl	GPI19	1	1	0.115023	0.0184779	0.00339134	0.00291282	0.0214976	0.0122481		Rapamycin	GPI19	1	1	0.0125515	0.0144135	0.432997	0.352104	0.0161911	0.0121825
Hydroxyurea	gpi19-2	1	1	-0.172689	0.0145153	0.000285899	0.00056979	0.012038	0.0226578		MMS	gpi19-2	1	1	0.144035	0.051328	0.0485059	0.0258516	0.0602571	0.0310288		Benomyl	gpi19-2	1	1	0.0799592	0.0267654	0.0404413	0.0175092	0.0220564	0.0420033		Rapamycin	gpi19-2	1	1	-0.0213606	0.00752519	0.0469365	0.125379	7.58627e-07	0.0159633
Hydroxyurea	gpi19-2-XH	1	1	0.0738012	0.0381115	0.124885	0.0501656	0.0423909	0.0338414		MMS	gpi19-2-XH	1	1	-0.0515798	0.0392508	0.259102	0.0938611	0.0411491	0.0430473		Benomyl	gpi19-2-XH	1	1	-0.136308	0.0373233	0.0217312	0.0108591	0.0428439	0.0276014		Rapamycin	gpi19-2-XH	1	1	0.0160033	0.03386	0.661111	0.44759	0.039554	0.02158
Hydroxyurea	GPI2	1	1	0.0298485	0.0186394	0.184553	0.0689591	0.0209718	0.0156201		MMS	GPI2	1	1	0.0872799	0.0260277	0.0284803	0.0176511	0.029648	0.0202852		Benomyl	GPI2	1	1	0.102728	0.0103073	0.000569341	0.000950186	1.17555e-06	0.0218651		Rapamycin	GPI2	1	1	0.0376041	0.0304832	0.284883	0.283897	0.0364371	0.0140902
Hydroxyurea	gpi2-1-7B	1	1	-0.247445	0.0280106	0.000906379	0.00127822	0.024828	0.0410046		MMS	gpi2-1-7B	1	1	0.0534307	0.0262883	0.111896	0.0486921	1.21081e-06	0.055766		Benomyl	gpi2-1-7B	1	1	0.122928	0.0327573	0.0199008	0.0102515	0.0331312	0.0391876		Rapamycin	gpi2-1-7B	1	1	-0.0522293	0.0308162	0.165347	0.218419	0.0250569	0.0488858
Hydroxyurea	gpi2-774	1	1	-0.145126	0.0261892	0.00518563	0.00428626	0.0302077	0.0186792		MMS	gpi2-774	1	1	0.191627	0.0206758	0.000753699	0.00170375	0.0113544	0.0392036		Benomyl	gpi2-774	1	1	0.0793361	0.029742	0.0559525	0.0221836	0.0327437	0.0276439		Rapamycin	gpi2-774	1	1	-0.104257	0.033347	0.0353061	0.115208	0.037927	0.0262436
Hydroxyurea	GPI8	1	1	-0.153478	0.0134122	0.000332794	0.000625761	1.30542e-06	0.0284517		MMS	GPI8	1	1	-0.0521456	0.0358184	0.219147	0.0823656	0.034223	0.0475361		Benomyl	GPI8	1	1	-0.0741036	0.0294306	0.0655026	0.0250886	0.0337456	0.0219413		Rapamycin	GPI8	1	1	0.0388266	0.025448	0.201775	0.24062	0.0287448	0.0208664
Hydroxyurea	gpi8-ts	1	1	-0.364392	0.0500037	0.00188469	0.00210368	0.0592626	0.0267484		MMS	gpi8-ts	1	1	0.405578	0.0600015	0.00249833	0.00344471	0.0719484	0.0259052		Benomyl	gpi8-ts	1	1	0.0977378	0.0693409	0.231479	0.0697236	0.0834864	0.0269596		Rapamycin	gpi8-ts	1	1	-0.26919	0.0591811	0.0104288	0.064444	0.0720131	0.0142542
Hydroxyurea	GRC3	1	1	-0.286684	0.056743	0.00721933	0.00536393	0.069131	0.0123159		MMS	GRC3	1	1	0.0813817	0.0333011	0.0709164	0.0346653	0.0389568	0.0209153		Benomyl	GRC3	1	1	0.0294488	0.0357064	0.455856	0.121377	0.0427812	0.0157026		Rapamycin	GRC3	1	1	-0.036603	0.0244701	0.209028	0.24582	0.0291612	0.0119756
Hydroxyurea	GRS1	1	1	-0.0487647	0.0167345	0.0435026	0.0213793	0.0187882	0.0141848		MMS	GRS1	1	1	0.087124	0.0373698	0.080129	0.037965	0.0446845	0.0171502		Benomyl	GRS1	1	1	-0.0419837	0.0160931	0.0594951	0.0233111	0.017034	0.0171748		Rapamycin	GRS1	1	1	0.0957508	0.0445385	0.0979988	0.173867	0.0539074	0.0144408
Hydroxyurea	GUK1	1	1	-0.312334	0.0311972	0.000559487	0.000908709	0.0345893	0.0281145		MMS	GUK1	1	1	-0.230711	0.0230118	0.000556423	0.00152286	0.0213359	0.0318948		Benomyl	GUK1	1	1	-0.0467663	0.0199077	0.0785876	0.0289606	0.0225224	0.0161755		Rapamycin	GUK1	1	1	-0.0523958	0.0329129	0.18661	0.232317	0.0386059	0.0200853
Hydroxyurea	GUS1	1	1	-0.0196764	0.0221285	0.424145	0.137522	0.0239351	0.0220195		MMS	GUS1	1	1	-0.127318	0.0815396	0.193447	0.0750037	0.0992094	0.0197902		Benomyl	GUS1	1	1	-0.103304	0.0621541	0.171835	0.0543631	0.0757843	0.0124228		Rapamycin	GUS1	1	1	-0.0419275	0.0337927	0.282505	0.282987	0.040861	0.0113964
Hydroxyurea	GWT1	1	0.666667	-0.184069	0.0417681	0.0116283	0.00772195	0.0509679	0.00757844		MMS	GWT1	1	0.666667	-0.149573	0.0705395	0.101295	0.045242	0.0861878	0.0103042		Benomyl	GWT1	1	0.833333	-0.163652	0.0386685	0.0133466	0.00753774	0.0471625	0.00746446		Rapamycin	GWT1	1	0.666667	-0.184104	0.0417436	0.0115975	0.0686653	0.050963	0.00705039
Hydroxyurea	HAS1	2	1	0.0169348	0.0133982	0.274883	0.0957546	0.0145166	0.0187405		MMS	HAS1	2	1	0.032068	0.0428979	0.496287	0.153211	0.0518358	0.0209841		Benomyl	HAS1	2	1	-0.0562064	0.0152584	0.0211363	0.0106601	0.0157279	0.0247217		Rapamycin	HAS1	2	1	0.0558333	0.0483768	0.312707	0.296042	0.0566153	0.0427915
Hydroxyurea	HCA4	1	1	-0.0438417	0.0398041	0.332528	0.112402	0.045919	0.0283547		MMS	HCA4	1	1	-0.164485	0.0220129	0.00171475	0.00277787	0.0221179	0.0267013		Benomyl	HCA4	1	1	-0.0512418	0.0148655	0.0261251	0.012492	0.00732455	0.0288699		Rapamycin	HCA4	1	1	0.0218535	0.0253311	0.436951	0.354147	0.0153082	0.0467384
Hydroxyurea	HEM1	1	1	-0.0241249	0.0166502	0.220945	0.0797729	0.0115634	0.029093		MMS	HEM1	1	1	-0.364702	0.0127878	8.99557e-06	0.000226549	0.00380018	0.0263164		Benomyl	HEM1	1	1	-0.0723326	0.0150282	0.0085658	0.00537675	0.0171693	0.011487		Rapamycin	HEM1	1	1	0.0330795	0.0159808	0.107236	0.180411	0.0189516	0.00846999
Hydroxyurea	HEM12	1	1	-0.123114	0.018987	0.00291634	0.00283902	0.018284	0.0248872		MMS	HEM12	1	1	0.0167201	0.0145103	0.31338	0.108023	1.48756e-06	0.0307809		Benomyl	HEM12	1	1	0.100985	0.0121236	0.00113511	0.00139578	2.43552e-06	0.0257181		Rapamycin	HEM12	1	1	0.0120732	0.0314025	0.720199	0.462125	0.0353366	0.0262963
Hydroxyurea	HEM13	1	1	0.113564	0.0376855	0.0394156	0.0196371	0.0436279	0.0260903		MMS	HEM13	1	1	0.046378	0.0120916	0.01853	0.0128159	0.00818917	0.0213717		Benomyl	HEM13	1	1	0.0523727	0.0101217	0.00663229	0.00455173	1.05979e-06	0.0214714		Rapamycin	HEM13	1	1	-0.00715209	0.0341807	0.844482	0.492781	0.0399542	0.0216431
Hydroxyurea	HEM15	1	1	-0.0255949	0.0249069	0.362204	0.120645	0.0296504	0.0124159		MMS	HEM15	1	1	-0.0501163	0.0283841	0.152211	0.0619516	0.032927	0.0193109		Benomyl	HEM15	1	1	-0.0548058	0.0399373	0.241894	0.0725082	0.0483834	0.0124334		Rapamycin	HEM15	1	1	0.0525985	0.0285815	0.139549	0.202109	0.0336892	0.016467
Hydroxyurea	HEM2	1	1	-0.00738393	0.0139734	0.625163	0.190347	1.13334e-06	0.0296421		MMS	HEM2	1	1	-0.675308	0.00962005	2.46754e-07	0.00012112	0.00862763	0.0138977		Benomyl	HEM2	1	1	0.00821032	0.0206058	0.710654	0.173852	0.0218053	0.0220065		Rapamycin	HEM2	1	1	-0.0326601	0.0222316	0.215741	0.250821	0.0262305	0.0126486
Hydroxyurea	HEM3	1	1	-0.430663	0.0275673	9.80408e-05	0.000302549	0.0294835	0.028495		MMS	HEM3	1	1	0.207436	0.0906854	0.0840952	0.0393504	0.109061	0.0363893		Benomyl	HEM3	1	1	0.0458335	0.0300294	0.20164	0.062382	0.0269197	0.0434041		Rapamycin	HEM3	1	1	-0.211998	0.0928427	0.0844684	0.164989	0.112656	0.0267339
Hydroxyurea	HEM4	2	1	0.029939	0.0196029	0.201407	0.0741995	0.0190159	0.0359006		MMS	HEM4	2	1	0.0592763	0.0129119	0.0101005	0.00838895	8.52314e-07	0.0387356		Benomyl	HEM4	2	1	0.0530057	0.0105408	0.00734064	0.0048684	0.0111054	0.0161243		Rapamycin	HEM4	2	1	0.0222574	0.0074051	0.0397187	0.117265	1.54733e-06	0.0222153
Hydroxyurea	HIP1	1	1	0.15726	0.0290142	0.0056166	0.00454011	0.0342302	0.0165255		MMS	HIP1	1	1	0.0395514	0.04432	0.422611	0.135031	0.0530746	0.0197091		Benomyl	HIP1	1	1	-0.631157	0.0579588	0.000403691	0.000781685	0.0702532	0.0176055		Rapamycin	HIP1	1	1	-0.00282035	0.0320807	0.93417	0.515691	0.0384254	0.0142031
Hydroxyurea	HRP1	1	1	-0.0180963	0.0119505	0.204522	0.075034	0.00420296	0.0242832		MMS	HRP1	1	1	-0.128418	0.0162907	0.00140019	0.00242004	0.00453975	0.0336513		Benomyl	HRP1	1	1	-0.0056704	0.0164353	0.747462	0.18112	0.0150589	0.023135		Rapamycin	HRP1	1	1	-0.0321288	0.0701891	0.670896	0.451218	0.0822286	0.0434126
Hydroxyurea	hrp1-1	1	1	-0.118925	0.115236	0.360376	0.120265	0.14097	0.0117881		MMS	hrp1-1	1	1	0.930682	0.154362	0.00381399	0.00466197	0.0769573	0.299094		Benomyl	hrp1-1	1	1	0.51372	0.231392	0.0905993	0.0321313	0.280686	0.0677141		Rapamycin	hrp1-1	1	1	0.0147094	0.309726	0.964398	0.525549	0.379276	0.0116418
Hydroxyurea	hrp1-4	1	1	0.230729	0.0177884	0.000203833	0.000458348	0.0204536	0.0129956		MMS	hrp1-4	1	1	0.242853	0.0449885	0.00569938	0.0057445	0.0519369	0.0318675		Benomyl	hrp1-4	1	1	0.282132	0.0237273	0.000286503	0.000647229	0.0192588	0.0376926		Rapamycin	hrp1-4	1	1	-0.033585	0.0133156	0.065202	0.145471	0.0135088	0.0158244
Hydroxyurea	hrp1-7	1	0	NA	NA	NA	NA	NA	NA		MMS	hrp1-7	1	0	NA	NA	NA	NA	NA	NA		Benomyl	hrp1-7	1	0	NA	NA	NA	NA	NA	NA		Rapamycin	hrp1-7	1	0	NA	NA	NA	NA	NA	NA
Hydroxyurea	HRT1	2	1	-0.15254	0.0390451	0.0174416	0.0103563	0.0458502	0.0332757		MMS	HRT1	2	0.916667	-0.353533	0.203543	0.157408	0.0637495	0.237565	0.185056		Benomyl	HRT1	2	1	-0.223427	0.0424351	0.00623261	0.00436022	0.0502819	0.0322023		Rapamycin	HRT1	2	1	-0.065496	0.0599451	0.335961	0.307217	0.0722399	0.0320798
Hydroxyurea	HSF1	1	1	0.0202396	0.0147606	0.24221	0.0863809	0.0153033	0.0166694		MMS	HSF1	1	1	-0.0663303	0.0461877	0.224318	0.0837322	0.0559081	0.0149249		Benomyl	HSF1	1	1	0.020365	0.0181779	0.325296	0.0918583	0.0194998	0.0186072		Rapamycin	HSF1	1	1	0.0474675	0.0214344	0.0911634	0.170239	0.0241792	0.017707
Hydroxyurea	hsf1-848	1	1	0.134796	0.0200245	0.00253713	0.00260982	1.10398e-05	0.0424783		MMS	hsf1-848	1	1	-0.0763042	0.0358525	0.100402	0.0450483	0.0428043	0.0169612		Benomyl	hsf1-848	1	1	-0.51342	0.0683195	0.00167817	0.00178843	0.0822978	0.0261766		Rapamycin	hsf1-848	1	1	-0.148376	0.0299698	0.00775649	0.0552262	0.0354289	0.0166202
Hydroxyurea	HSH155	2	1	0.0449756	0.0100146	0.0108975	0.00740535	1.89938e-06	0.0300438		MMS	HSH155	2	1	-0.0495996	0.0120458	0.0146412	0.0108318	0.00809024	0.0302191		Benomyl	HSH155	2	1	-0.0496727	0.0216132	0.0830986	0.0301617	0.0241308	0.0266534		Rapamycin	HSH155	2	1	0.100131	0.0209243	0.00874075	0.0590205	0.0228239	0.0285455
Hydroxyurea	HSH49	2	1	0.013315	0.0187471	0.516769	0.161467	0.010583	0.0499106		MMS	HSH49	2	1	0.124212	0.026394	0.00926657	0.007952	0.0281318	0.0390048		Benomyl	HSH49	2	1	-0.0300462	0.033928	0.425868	0.115332	0.038539	0.0380584		Rapamycin	HSH49	2	1	0.0890599	0.0288033	0.0365033	0.115208	0.0250951	0.0607297
Hydroxyurea	HSP10	1	1	0.0347469	0.0228408	0.20284	0.0746228	0.0222431	0.0293833		MMS	HSP10	1	1	0.0318359	0.0785907	0.706144	0.198861	0.0960602	0.0105611		Benomyl	HSP10	1	1	0.0848934	0.026323	0.0321255	0.0146367	0.0314722	0.0121058		Rapamycin	HSP10	1	1	-0.00470134	0.023056	0.848378	0.493238	0.0273915	0.0118832
Hydroxyurea	hsp10-ts	1	1	-0.00483035	0.0170726	0.791269	0.231387	0.0143171	0.0263951		MMS	hsp10-ts	1	1	0.00944792	0.041634	0.831605	0.223181	0.0480863	0.0293829		Benomyl	hsp10-ts	1	1	0.448263	0.0547189	0.00120952	0.00143713	0.0643731	0.0322808		Rapamycin	hsp10-ts	1	1	-0.0661373	0.0139192	0.00896096	0.0599701	0.0153008	0.0130194
Hydroxyurea	HSP60	1	1	0.148992	0.0411021	0.0222597	0.0124363	0.0499612	0.0106704		MMS	HSP60	1	1	0.0122984	0.0469967	0.806486	0.21835	0.0561423	0.0219826		Benomyl	HSP60	1	1	0.00111908	0.0400937	0.97907	0.223507	0.0477943	0.0195168		Rapamycin	HSP60	1	1	-0.0447719	0.0377031	0.300733	0.291207	0.0457895	0.0103347
Hydroxyurea	HTB1	1	1	-0.144905	0.0860494	0.167472	0.0642705	0.104116	0.0282872		MMS	HTB1	1	1	-0.0573655	0.0932045	0.571531	0.170024	0.112805	0.0302863		Benomyl	HTB1	1	1	-0.368415	0.0862295	0.0129245	0.00731837	0.104973	0.0200438		Rapamycin	HTB1	1	1	-0.102997	0.092322	0.32708	0.302899	0.112531	0.0191155
Hydroxyurea	HTS1	2	1	0.0614767	0.0301976	0.111473	0.0456876	4.75363e-06	0.0905929		MMS	HTS1	2	1	0.0763059	0.0297981	0.0625875	0.0313804	0.0268704	0.0604916		Benomyl	HTS1	2	1	0.0299303	0.0199267	0.207504	0.0638027	0.0181989	0.0398303		Rapamycin	HTS1	2	1	0.059557	0.0223839	0.0563484	0.136144	0.0234048	0.0349662
Hydroxyurea	hts1-1	1	1	-0.182103	0.0222236	0.00120837	0.00153096	0.019319	0.0332087		MMS	hts1-1	1	1	-0.326647	0.0208193	9.63892e-05	0.000545301	0.0191881	0.029085		Benomyl	hts1-1	1	1	-0.269228	0.0637284	0.0134279	0.00757374	0.076128	0.0298238		Rapamycin	hts1-1	1	1	-0.125671	0.0515849	0.0715007	0.150193	0.060547	0.031252
Hydroxyurea	HYM1	1	1	-0.369604	0.0421389	0.000931563	0.00129976	0.0501967	0.0207721		MMS	HYM1	1	1	0.202591	0.0413434	0.00804286	0.00732445	0.0490006	0.0221038		Benomyl	HYM1	1	1	-0.0400724	0.0444754	0.418532	0.113886	0.0521955	0.0269844		Rapamycin	HYM1	1	1	-0.105339	0.0518004	0.111759	0.183199	0.0624931	0.0189365
Hydroxyurea	hym1-15	1	1	-0.123118	0.0573927	0.0985123	0.0414772	0.0678229	0.0319815		MMS	hym1-15	1	1	-0.235883	0.0322896	0.00186732	0.00289144	0.0348934	0.0322353		Benomyl	hym1-15	1	1	0.0983627	0.0288204	0.0269541	0.0128192	0.0288944	0.0351158		Rapamycin	hym1-15	1	1	-0.0967026	0.0284236	0.0272222	0.101299	0.0279019	0.0360556
Hydroxyurea	hyp2-1	1	1	0.0731099	0.067612	0.340393	0.11447	0.079691	0.0389778		MMS	hyp2-1	1	1	0.0587053	0.0680017	0.436667	0.138552	0.0814988	0.0297131		Benomyl	hyp2-1	1	1	-0.292426	0.0612662	0.00882042	0.00546387	0.0732725	0.0280071		Rapamycin	hyp2-1	1	1	-0.100522	0.0807551	0.281161	0.282987	0.0976942	0.0267165
Hydroxyurea	hyp2-2	1	1	0.0760745	0.0455044	0.169881	0.0647684	0.0525743	0.0320278		MMS	hyp2-2	1	1	0.342493	0.0393037	0.000955169	0.00198665	0.0443148	0.0325596		Benomyl	hyp2-2	1	1	-0.0189231	0.0146613	0.266361	0.0781857	0.0119227	0.0232559		Rapamycin	hyp2-2	1	1	-0.0483223	0.033313	0.220518	0.253199	0.0376952	0.0270391
Hydroxyurea	hyp2-3	1	1	0.00718038	0.0133912	0.620249	0.18951	0.0120063	0.0193522		MMS	hyp2-3	1	1	0.16757	0.023351	0.00199688	0.00303461	0.0219182	0.0318194		Benomyl	hyp2-3	1	1	0.128371	0.0233041	0.00529843	0.00393185	0.0204071	0.0345617		Rapamycin	hyp2-3	1	1	0.0221308	0.0440224	0.64158	0.439523	0.0522715	0.0228898
Hydroxyurea	hyp2-ts	1	1	0.0590706	0.0156234	0.0194205	0.0112329	0.0142217	0.0221728		MMS	hyp2-ts	1	1	0.131734	0.0180153	0.00186048	0.00289144	0.0166277	0.0251205		Benomyl	hyp2-ts	1	1	0.055473	0.0220428	0.0655933	0.0250886	0.0182562	0.0344471		Rapamycin	hyp2-ts	1	1	-0.024404	0.0203103	0.295809	0.28752	0.0218725	0.02052
Hydroxyurea	hys2-ts	1	1	-0.460816	0.0735898	0.00331787	0.00308776	0.0874023	0.038106		MMS	hys2-ts	1	1	-0.2774	0.0654661	0.0132922	0.010062	0.0768516	0.0395932		Benomyl	hys2-ts	1	1	0.413795	0.0495104	0.00112058	0.00139267	0.0531339	0.0506077		Rapamycin	hys2-ts	1	1	-0.0167855	0.0451769	0.729072	0.463129	0.0490227	0.0444367
Hydroxyurea	IDI1	2	0.833333	-0.136564	0.124961	0.335862	0.113237	6.54286e-06	0.374882		MMS	IDI1	2	0.833333	0.0518009	0.159153	0.761132	0.210364	9.65262e-06	0.477458		Benomyl	IDI1	2	0.75	-0.0786205	0.153545	0.635601	0.159633	9.14105e-06	0.460636		Rapamycin	IDI1	2	0.833333	-0.0846608	0.126508	0.540003	0.401166	7.14279e-06	0.379524
Hydroxyurea	IFH1	2	1	-0.738531	0.00979316	1.85293e-07	3.03798e-05	0.00872853	0.0201502		MMS	IFH1	2	1	-0.631605	0.0187436	4.62633e-06	0.00020157	0.0208872	0.0233291		Benomyl	IFH1	2	1	-0.347502	0.0322588	0.00042108	0.000801052	0.0381175	0.0254557		Rapamycin	IFH1	2	1	-0.617761	0.101125	0.00363456	0.0378093	0.123624	0.0184148
Hydroxyurea	ILS1	1	1	0.103631	0.026422	0.0172162	0.0103101	0.0283344	0.0270744		MMS	ILS1	1	1	0.137448	0.0334268	0.0147093	0.0108318	0.0367969	0.0310815		Benomyl	ILS1	1	1	0.0911526	0.0199061	0.0101902	0.00606297	0.0228105	0.0149058		Rapamycin	ILS1	1	1	-0.000118315	0.0235711	0.996235	0.533209	0.0277232	0.0139451
Hydroxyurea	ils1-1	1	1	-0.0855727	0.0255508	0.028592	0.0151359	0.0289199	0.0207052		MMS	ils1-1	1	1	-0.0425361	0.0412475	0.360697	0.119709	0.0497346	0.0153465		Benomyl	ils1-1	1	1	-0.0840041	0.0310766	0.0539194	0.0216146	0.0368159	0.0167236		Rapamycin	ils1-1	1	1	-0.0417019	0.032988	0.274821	0.278537	0.0399189	0.0107875
Hydroxyurea	ILV3	1	1	-0.0326205	0.0402495	0.463139	0.148242	0.0431012	0.0414359		MMS	ILV3	1	1	-0.0333239	0.0448117	0.4984	0.153541	0.0514329	0.0331716		Benomyl	ILV3	1	1	0.0398394	0.027303	0.218288	0.0664423	0.0242973	0.0397929		Rapamycin	ILV3	1	1	-0.0262754	0.0428794	0.573151	0.412994	0.0445729	0.0481005
Hydroxyurea	ILV5	2	1	-0.421512	0.0109751	2.74524e-06	4.8006e-05	0.00862007	0.0252634		MMS	ILV5	2	1	-0.222886	0.0104021	2.80555e-05	0.000276165	0.00686974	0.0262805		Benomyl	ILV5	2	1	0.0155846	0.0201284	0.481997	0.127019	0.019764	0.0360927		Rapamycin	ILV5	2	1	-0.24139	0.0463369	0.00647398	0.0506071	0.0392266	0.100457
Hydroxyurea	IMP4	2	1	-0.00484868	0.0339105	0.893216	0.253084	0.0361835	0.049938		MMS	IMP4	2	1	0.113353	0.0277369	0.0150152	0.0109677	0.0239038	0.0591241		Benomyl	IMP4	2	1	0.0378713	0.0159565	0.0765367	0.0284288	0.01247	0.0368578		Rapamycin	IMP4	2	1	0.0156284	0.0239894	0.550278	0.404517	0.0277274	0.0238033
Hydroxyurea	imp4-2	1	1	-0.0992345	0.0795016	0.28003	0.0972249	0.0954474	0.0333421		MMS	imp4-2	1	1	0.324647	0.0565161	0.00455176	0.0050874	0.0649815	0.0412981		Benomyl	imp4-2	1	1	-0.109437	0.0648896	0.166975	0.0531746	0.0771905	0.0327539		Rapamycin	imp4-2	1	1	-0.0289575	0.0540926	0.620798	0.43059	0.0630765	0.0350874
Hydroxyurea	IPI1	1	1	-0.0594538	0.0353649	0.168028	0.0642955	0.0367134	0.039805		MMS	IPI1	1	1	-0.13861	0.0604041	0.0834226	0.0390729	0.0668575	0.0548559		Benomyl	IPI1	1	1	-0.0893733	0.019414	0.010004	0.00597681	0.0168199	0.029109		Rapamycin	IPI1	1	1	-0.00985925	0.0368717	0.802387	0.482949	0.0419253	0.0290627
Hydroxyurea	IPI3	2	1	-0.0363285	0.0283792	0.269703	0.0941378	0.0304485	0.0410579		MMS	IPI3	2	1	-0.104377	0.0310525	0.0282706	0.0175433	0.0362342	0.028298		Benomyl	IPI3	2	1	0.0809127	0.0239709	0.0279024	0.013112	0.0239572	0.0415661		Rapamycin	IPI3	2	1	0.0294581	0.0305652	0.389735	0.33281	0.0360913	0.0243433
Hydroxyurea	IPL1	2	1	-0.0678646	0.0186088	0.0218308	0.0122816	1.62061e-06	0.0558263		MMS	IPL1	2	1	-0.0663127	0.0251597	0.0578414	0.0297296	1.3604e-06	0.075479		Benomyl	IPL1	2	1	0.059362	0.0340446	0.15617	0.0499907	0.0346205	0.0569197		Rapamycin	IPL1	2	1	0.0420359	0.0208011	0.113388	0.184682	0.0187327	0.042293
Hydroxyurea	ipl1-1	1	1	0.000776658	0.0275227	0.978839	0.270618	0.0236754	0.0415594		MMS	ipl1-1	1	1	-0.0829558	0.0282307	0.0424527	0.0234137	0.0240339	0.0430523		Benomyl	ipl1-1	1	1	-0.544672	0.0566409	0.000653813	0.00103091	0.0646691	0.0434811		Rapamycin	ipl1-1	1	1	0.0676627	0.02706	0.0667333	0.146958	0.0193107	0.0466519
Hydroxyurea	ipl1-2	1	1	0.163125	0.0255827	0.00310313	0.00295727	0.0283259	0.023196		MMS	ipl1-2	1	1	-0.0387507	0.0324141	0.297923	0.103788	0.0375465	0.0223337		Benomyl	ipl1-2	1	1	0.175659	0.039997	0.011766	0.00677744	0.0462918	0.0277509		Rapamycin	ipl1-2	1	1	0.000785858	0.0280748	0.97901	0.52934	0.0321269	0.0212243
Hydroxyurea	IPP1	1	1	-0.269297	0.0517985	0.00652092	0.00502678	0.0609165	0.0306824		MMS	IPP1	1	1	0.13527	0.0184191	0.00183042	0.00288897	0.0165174	0.0266122		Benomyl	IPP1	1	1	0.0234102	0.0208157	0.323663	0.091576	0.018626	0.0301503		Rapamycin	IPP1	1	1	-0.0506218	0.0478345	0.349607	0.313786	0.0567069	0.0254874
Hydroxyurea	IQG1	1	1	-0.640498	0.0190383	4.65627e-06	5.74722e-05	0.0217487	0.0145614		MMS	IQG1	1	1	-0.388434	0.0187992	3.24105e-05	0.000279958	0.0204482	0.018329		Benomyl	IQG1	1	1	-0.363388	0.0279424	0.000201742	0.000547082	0.0338283	0.00896811		Rapamycin	IQG1	1	1	-0.5073	0.0787393	0.00298634	0.0342121	0.0963356	0.00760234
Hydroxyurea	IRA1	1	1	0.0489105	0.0135314	0.0224648	0.0125242	0.0106163	0.0220415		MMS	IRA1	1	1	-0.0396701	0.071599	0.609052	0.178461	0.0870412	0.018448		Benomyl	IRA1	1	1	0.00876607	0.0512962	0.872606	0.204255	0.0614149	0.0229236		Rapamycin	IRA1	1	1	0.0491421	0.0672256	0.505293	0.384763	0.0812718	0.0228352
Hydroxyurea	IRR1	1	1	-0.0797764	0.0488885	0.178057	0.0670198	0.0581669	0.0246007		MMS	IRR1	1	1	-0.220601	0.0292068	0.00164639	0.00270281	0.0327326	0.0249876		Benomyl	IRR1	1	1	-0.0749079	0.0374348	0.115981	0.0393628	0.0445081	0.0190578		Rapamycin	IRR1	1	1	0.0409697	0.0289032	0.229313	0.256786	0.0338709	0.0178206
Hydroxyurea	irr1-1	1	1	0.0662966	0.0141187	0.00933844	0.00656709	1.36326e-06	0.0299503		MMS	irr1-1	1	1	-0.40815	0.0103239	2.44568e-06	0.00020008	0.00735398	0.0178152		Benomyl	irr1-1	1	1	-0.125837	0.0159333	0.00139024	0.00158685	0.015557	0.0204048		Rapamycin	irr1-1	1	1	0.0272666	0.0232814	0.306534	0.294303	0.0265865	0.0178492
Hydroxyurea	ISD11	2	1	0.0257308	0.0253079	0.366787	0.121945	0.0268773	0.0378164		MMS	ISD11	2	1	0.0302238	0.0270726	0.326786	0.111703	0.0286038	0.0410767		Benomyl	ISD11	2	1	0.10072	0.0247787	0.0152884	0.00835165	0.0276759	0.0304984		Rapamycin	ISD11	2	1	0.0276684	0.0148716	0.136324	0.200562	1.13644e-06	0.0446148
Hydroxyurea	JAC1	1	1	0.197565	0.0492202	0.0159449	0.00977206	0.0588361	0.0227326		MMS	JAC1	1	1	-0.00426947	0.0151812	0.792479	0.216898	0.0154448	0.0179299		Benomyl	JAC1	1	1	-0.576199	0.036182	9.08868e-05	0.000362435	0.0432557	0.0166719		Rapamycin	JAC1	1	1	0.0695617	0.0605909	0.314936	0.297106	0.0733068	0.0199748
Hydroxyurea	JIP5	2	1	-0.0192718	0.0330797	0.591433	0.181658	1.60893e-06	0.0992391		MMS	JIP5	2	1	-0.0272275	0.0446817	0.575197	0.170804	0.0461698	0.0719597		Benomyl	JIP5	2	1	-0.0388115	0.0262253	0.212993	0.0651049	0.0235832	0.0534126		Rapamycin	JIP5	2	1	-0.0242734	0.0195656	0.282543	0.282987	0.0227258	0.018616
Hydroxyurea	KAE1	2	1	-0.044794	0.0154517	0.0441639	0.0216329	0.0165584	0.0224434		MMS	KAE1	2	1	0.0301078	0.041118	0.504621	0.15481	0.0497037	0.0198357		Benomyl	KAE1	2	1	0.0568997	0.0537996	0.349869	0.0977157	0.0650003	0.0264448		Rapamycin	KAE1	2	1	-0.0724083	0.0175982	0.0146777	0.0760899	0.0192233	0.0238758
Hydroxyurea	KAP95	2	1	-0.00829753	0.0154572	0.619868	0.189504	0.0132504	0.0331192		MMS	KAP95	2	1	-0.105098	0.0145811	0.0019641	0.00299406	0.0121475	0.0320638		Benomyl	KAP95	2	1	0.0887979	0.0253917	0.024961	0.0121375	0.0279529	0.0333835		Rapamycin	KAP95	2	1	0.0276772	0.0274951	0.371066	0.324477	0.0278496	0.0463705
Hydroxyurea	KAR1	1	1	-0.0113954	0.0490133	0.827564	0.239597	0.0585701	0.0227817		MMS	KAR1	1	1	-0.0981083	0.049305	0.117474	0.0505814	0.0595201	0.0176495		Benomyl	KAR1	1	1	-0.113811	0.0481288	0.0772647	0.0285459	0.0585402	0.0119516		Rapamycin	KAR1	1	1	-0.0327316	0.0512311	0.557637	0.406992	0.0579703	0.0415827
Hydroxyurea	KAR2	1	1	-0.848367	0.0307863	1.03144e-05	7.92806e-05	0.0340415	0.0280824		MMS	KAR2	1	1	-0.575485	0.051922	0.000376889	0.00120128	0.0611446	0.0302579		Benomyl	KAR2	1	1	-0.304716	0.0367447	0.00115445	0.00140922	0.0419525	0.0282088		Rapamycin	KAR2	1	1	-0.243384	0.0908679	0.0553182	0.135258	0.10923	0.036912
Hydroxyurea	kar2-159	1	1	0.145495	0.0117339	0.000243176	0.000529347	0.0105842	0.0168374		MMS	kar2-159	1	1	-0.444109	0.0110683	2.30526e-06	0.00020008	0.00881347	0.0178396		Benomyl	kar2-159	1	1	0.0384126	0.0331406	0.310904	0.0887767	0.0367724	0.0297612		Rapamycin	kar2-159	1	1	-0.0258872	0.0203847	0.272957	0.277671	0.0238739	0.0126503
Hydroxyurea	KIN28	1	1	0.0846459	0.0227675	0.0205132	0.0117611	0.0228541	0.0276711		MMS	KIN28	1	1	0.131168	0.0449297	0.0432695	0.0236629	0.0506126	0.037405		Benomyl	KIN28	1	1	0.0959276	0.0191602	0.00745549	0.004922	0.018346	0.0253433		Rapamycin	KIN28	1	1	-0.0172867	0.0230873	0.495634	0.380636	0.0241591	0.0254484
Hydroxyurea	kin28-ts	1	1	-0.071286	0.0858489	0.453018	0.145576	0.103451	0.0325408		MMS	kin28-ts	1	1	-0.102826	0.0903966	0.318844	0.109528	0.109566	0.0275327		Benomyl	kin28-ts	1	1	0.600985	0.102961	0.00429383	0.00339856	0.123361	0.0452817		Rapamycin	kin28-ts	1	1	0.366483	0.268912	0.244612	0.26171	0.328974	0.0271929
Hydroxyurea	KOG1	1	0.0555556	-0.00372695	0.00372706	0.373914	0.123919	4.12357e-05	0.00790597		MMS	KOG1	1	0.0555556	-0.00372695	0.00372706	0.373914	0.122361	4.12357e-05	0.00790597		Benomyl	KOG1	1	0.0555556	-0.00372695	0.00372706	0.373914	0.103237	4.12357e-05	0.00790597		Rapamycin	KOG1	1	0.222222	0.0163599	0.0204297	0.468118	0.366304	0.024354	0.00994102
Hydroxyurea	kog1-1	1	1	-0.0436487	0.0673011	0.551977	0.17084	0.0814726	0.0216588		MMS	kog1-1	1	1	-0.615138	0.0722956	0.0010465	0.00207967	0.087492	0.0235667		Benomyl	kog1-1	1	1	-0.454708	0.0817433	0.00511455	0.00386808	0.0992602	0.0226076		Rapamycin	kog1-1	1	1	-0.38346	0.0775752	0.00779969	0.0552262	0.094548	0.0162069
Hydroxyurea	KRE29	1	1	-0.00626402	0.0125934	0.645003	0.195819	0.00757346	0.0232722		MMS	KRE29	1	1	-0.149213	0.0285179	0.00637386	0.00623236	0.0320123	0.0241942		Benomyl	KRE29	1	1	0.021892	0.0163023	0.250449	0.0743532	0.0144349	0.0238925		Rapamycin	KRE29	1	1	0.0154976	0.0202599	0.486943	0.376413	2.19455e-06	0.0429777
Hydroxyurea	KRE33	1	1	-0.206536	0.0124456	7.72303e-05	0.00025643	0.0131572	0.0133298		MMS	KRE33	1	1	-0.183541	0.0701889	0.0591115	0.030275	0.0837447	0.0336099		Benomyl	KRE33	1	1	-0.0309629	0.0176614	0.154449	0.0495495	0.0199446	0.0145019		Rapamycin	KRE33	1	1	-0.00408631	0.0237169	0.871572	0.500161	0.0275995	0.0156849
Hydroxyurea	KRE5	1	1	0.000655747	0.028311	0.98263	0.271458	0.0257446	0.0402299		MMS	KRE5	1	1	0.0555725	0.0274748	0.113153	0.0490874	0.0264711	0.0359825		Benomyl	KRE5	1	1	-0.0343771	0.0122223	0.0481863	0.0200195	1.7282e-06	0.0259274		Rapamycin	KRE5	1	1	0.000929309	0.0574389	0.987866	0.531452	0.0687347	0.0259449
Hydroxyurea	kre5-ts2	1	1	0.106215	0.0325291	0.0309282	0.0160472	0.0388021	0.0156472		MMS	kre5-ts2	1	1	-0.125234	0.0215024	0.00432851	0.00501101	0.0242427	0.0178178		Benomyl	kre5-ts2	1	1	0.118474	0.00628616	4.66755e-05	0.000262923	6.5911e-07	0.013335		Rapamycin	kre5-ts2	1	1	-0.0387131	0.0240781	0.183155	0.23021	0.0280772	0.0156176
Hydroxyurea	KRE9	1	0.944444	-0.355062	0.0117752	7.20499e-06	6.40647e-05	9.84258e-07	0.024979		MMS	KRE9	1	1	-0.256397	0.0121105	2.94249e-05	0.000276165	0.0128294	0.0128922		Benomyl	KRE9	1	1	-0.11727	0.0084858	0.000158916	0.000475368	0.00959492	0.00691753		Rapamycin	KRE9	1	0.5	-0.441741	0.00583901	1.82949e-07	0.000180505	0.0065346	0.00503189
Hydroxyurea	KRI1	2	1	-0.107667	0.0440434	0.0708589	0.0317721	0.0524158	0.0312077		MMS	KRI1	2	1	-0.144207	0.0423278	0.0271045	0.0169699	0.0505917	0.0277065		Benomyl	KRI1	2	1	-0.0399155	0.0378925	0.351588	0.0980694	0.043081	0.0422701		Rapamycin	KRI1	2	1	-0.0632879	0.052338	0.293163	0.28568	0.0596419	0.0575362
Hydroxyurea	KRR1	1	1	-0.0304766	0.0401245	0.489824	0.154799	0.0473348	0.0228721		MMS	KRR1	1	1	-0.0878512	0.0381476	0.0826723	0.0388245	0.0441967	0.0262399		Benomyl	KRR1	1	1	-0.382648	0.0306449	0.000236613	0.000589614	0.0368851	0.012019		Rapamycin	KRR1	1	1	0.0552631	0.0281004	0.120634	0.18903	0.0328645	0.0176953
Hydroxyurea	krr1-17	1	1	0.183019	0.0106019	6.60758e-05	0.000231094	0.00462025	0.021018		MMS	krr1-17	1	1	0.0687062	0.00849203	0.00126832	0.00229968	0.00568971	0.0150797		Benomyl	krr1-17	1	1	0.0607398	0.00708376	0.00101607	0.00131556	0.004874	0.0124314		Rapamycin	krr1-17	1	1	-0.0224234	0.0083422	0.0547743	0.13425	0.00738388	0.0122311
Hydroxyurea	krr1-18	1	1	0.0513712	0.0412117	0.280586	0.0972891	0.0465766	0.033685		MMS	krr1-18	1	1	0.111434	0.0410544	0.0532999	0.0277734	0.0442489	0.0413605		Benomyl	krr1-18	1	1	-0.231301	0.0513607	0.0107938	0.00632665	0.0608494	0.0276167		Rapamycin	krr1-18	1	1	-0.0150455	0.0295993	0.63799	0.439523	0.0348629	0.0172121
Hydroxyurea	KRS1	1	1	-0.369563	0.0244178	0.000111094	0.000318588	0.0289051	0.0132865		MMS	KRS1	1	1	-0.271872	0.0257448	0.000454909	0.00134172	0.0308236	0.0115025		Benomyl	KRS1	1	1	-0.109588	0.0288112	0.0190437	0.00991601	0.0346583	0.0114802		Rapamycin	KRS1	1	0.5	-0.476768	0.023709	3.60954e-05	0.00167286	0.0285069	0.00957073
Hydroxyurea	LAS1	2	1	0.0923228	0.00951349	0.00063116	0.000991358	0.00896759	0.0182223		MMS	LAS1	2	1	0.189749	0.0546016	0.0254638	0.0161905	0.0661596	0.0238634		Benomyl	LAS1	2	1	-0.0320427	0.0436015	0.503161	0.131653	0.0528986	0.0178959		Rapamycin	LAS1	2	1	-0.0871964	0.0514587	0.165419	0.218419	0.0626682	0.0163752
Hydroxyurea	LAS17	2	1	-0.0423114	0.0337904	0.278726	0.0968362	0.0389892	0.0339878		MMS	LAS17	2	1	0.0746462	0.0454836	0.176107	0.0698785	0.0453889	0.0791071		Benomyl	LAS17	2	1	0.0214313	0.0402858	0.622913	0.157266	0.0476943	0.0309518		Rapamycin	LAS17	2	1	0.0840641	0.0311284	0.0540629	0.133446	0.0361154	0.0299144
Hydroxyurea	las17-1	1	1	-0.00897386	0.110351	0.939093	0.262296	0.133373	0.037858		MMS	las17-1	1	1	-0.154017	0.11794	0.261627	0.0946358	0.143683	0.0256917		Benomyl	las17-1	1	1	0.129971	0.115537	0.323551	0.091576	0.138753	0.0480848		Rapamycin	las17-1	1	1	0.131785	0.10715	0.286122	0.284061	0.130983	0.013987
Hydroxyurea	las17-13	1	1	-0.598156	0.144636	0.0144281	0.009054	0.175326	0.0438284		MMS	las17-13	1	1	-0.243361	0.148728	0.177121	0.0700572	0.179532	0.0533426		Benomyl	las17-13	1	1	-1.08217	0.149559	0.00193573	0.00198959	0.181168	0.0468022		Rapamycin	las17-13	1	1	0.0522367	0.15268	0.749473	0.468972	0.186562	0.0220075
Hydroxyurea	las17-14	1	1	-0.04078	0.0158727	0.062032	0.0285713	0.0142031	0.0229905		MMS	las17-14	1	1	0.0624053	0.0190502	0.0306205	0.018533	0.0198362	0.021276		Benomyl	las17-14	1	1	-0.0424281	0.0286249	0.212419	0.065021	0.0323075	0.0235777		Rapamycin	las17-14	1	1	0.0305571	0.0221705	0.24019	0.260259	0.0232479	0.0243001
Hydroxyurea	lcb1-10	1	1	-0.114192	0.0114831	0.000574266	0.000921303	0.00479141	0.022902		MMS	lcb1-10	1	1	-0.0974088	0.0405315	0.074092	0.035822	0.0444491	0.0382813		Benomyl	lcb1-10	1	1	0.177993	0.0403395	0.0115792	0.00668759	0.0441747	0.0383213		Rapamycin	lcb1-10	1	1	-0.164523	0.0362397	0.0104982	0.0644817	0.0430468	0.0187303
Hydroxyurea	lcb1-2	1	1	-0.213498	0.0325555	0.00279627	0.00276263	0.0378759	0.0215779		MMS	lcb1-2	1	1	0.16125	0.0659478	0.0708174	0.0346571	0.0792196	0.0272728		Benomyl	lcb1-2	1	1	0.109865	0.0298367	0.021163	0.0106611	0.02913	0.0382148		Rapamycin	lcb1-2	1	1	-0.253749	0.0369523	0.0023554	0.0297061	0.0438265	0.0195541
Hydroxyurea	lcb1-4	1	1	-0.135175	0.0421722	0.0327346	0.0167868	0.049925	0.022928		MMS	lcb1-4	1	1	0.163591	0.0525187	0.0357022	0.0207884	0.0615546	0.0323279		Benomyl	lcb1-4	1	1	0.183886	0.0302469	0.00369949	0.00307988	0.0265925	0.0446706		Rapamycin	lcb1-4	1	1	-0.302386	0.0463446	0.00284954	0.0333954	0.0552456	0.0225606
Hydroxyurea	lcb1-5	1	1	-0.132033	0.0200931	0.00277566	0.00275263	0.0217273	0.0200139		MMS	lcb1-5	1	1	0.14491	0.0436563	0.0293967	0.0181048	0.0518918	0.0223194		Benomyl	lcb1-5	1	1	0.338673	0.0411681	0.0011903	0.00143144	0.0484515	0.024166		Rapamycin	lcb1-5	1	1	-0.402004	0.0197681	3.45242e-05	0.00167286	0.0223736	0.016024
Hydroxyurea	LCB2	1	1	-0.059473	0.0312648	0.129903	0.0517453	0.0357574	0.0237258		MMS	LCB2	1	1	0.0512799	0.0290291	0.15206	0.0619412	0.0319228	0.0271092		Benomyl	LCB2	1	1	-0.0192881	0.0313659	0.571855	0.146408	0.0322131	0.036251		Rapamycin	LCB2	1	1	0.0133897	0.0705721	0.858759	0.496649	0.0853649	0.023461
Hydroxyurea	lcb2-1	1	1	-0.285152	0.0428255	0.00264251	0.00266616	0.0512458	0.0193574		MMS	lcb2-1	1	1	0.210959	0.0342552	0.00352807	0.00442908	0.0396096	0.0239499		Benomyl	lcb2-1	1	1	0.223779	0.0353482	0.00318674	0.00279802	0.0411275	0.0234165		Rapamycin	lcb2-1	1	1	-0.370581	0.0454422	0.00123062	0.0224062	0.0549124	0.015696
Hydroxyurea	lcb2-16	1	1	-0.460534	0.0712276	0.00294734	0.00285805	0.0866532	0.0174305		MMS	lcb2-16	1	1	0.372152	0.0584216	0.00311444	0.00397075	0.0688217	0.0339057		Benomyl	lcb2-16	1	1	0.100201	0.0495225	0.113067	0.0384339	0.0600806	0.0143904		Rapamycin	lcb2-16	1	1	-0.19938	0.0501257	0.016434	0.0797909	0.060925	0.0130797
Hydroxyurea	lcb2-19	1	1	-0.650585	0.0431187	0.000112457	0.000318897	0.0516348	0.0191842		MMS	lcb2-19	1	1	0.0344552	0.0552049	0.566371	0.169104	0.065676	0.0278226		Benomyl	lcb2-19	1	1	-0.3732	0.0594121	0.00327985	0.00285558	0.0720218	0.0179633		Rapamycin	lcb2-19	1	1	0.0710913	0.0423475	0.1685	0.219697	0.0510443	0.0159175
Hydroxyurea	lcb2-2	1	1	-0.415302	0.0236293	6.15439e-05	0.000221141	0.0282066	0.0112122		MMS	lcb2-2	1	1	-0.541344	0.025585	2.94956e-05	0.000276165	0.030559	0.0120038		Benomyl	lcb2-2	1	1	-0.0528411	0.0376431	0.233069	0.0701049	0.0457327	0.0101029		Rapamycin	lcb2-2	1	1	-0.473088	0.0247694	4.42738e-05	0.00196268	0.0297596	0.010195
Hydroxyurea	LCD1	1	1	-0.519369	0.023178	2.3486e-05	0.000124455	0.0267907	0.0162561		MMS	LCD1	1	1	-0.0918512	0.047281	0.123997	0.0529257	0.0576002	0.0103142		Benomyl	LCD1	1	1	-0.0923279	0.0438776	0.103161	0.0356536	0.0528428	0.0169271		Rapamycin	LCD1	1	1	-0.139765	0.0500842	0.0492819	0.12758	0.0608368	0.013585
Hydroxyurea	LIP1	2	1	-0.00699344	0.0211058	0.757012	0.22261	0.0236292	0.0256722		MMS	LIP1	2	1	0.139367	0.0232807	0.00391495	0.00474852	0.0271987	0.0209594		Benomyl	LIP1	2	1	0.043958	0.0333959	0.258443	0.0763605	0.0383749	0.0346667		Rapamycin	LIP1	2	1	-0.0263771	0.0229277	0.314057	0.296769	0.0269224	0.0195507
Hydroxyurea	LSG1	1	1	0.103896	0.0351487	0.0417238	0.0206303	0.0391472	0.0310149		MMS	LSG1	1	1	0.0282049	0.0223224	0.275027	0.0980379	0.0217937	0.0285903		Benomyl	LSG1	1	1	-0.0442458	0.022415	0.11963	0.04038	0.0260626	0.0149391		Rapamycin	LSG1	1	1	0.0441048	0.0193781	0.0851611	0.165916	0.0220668	0.0151321
Hydroxyurea	LSM3	2	1	-0.047846	0.0236138	0.112701	0.0460329	3.59257e-06	0.0708414		MMS	LSM3	2	1	-0.00505885	0.0285927	0.868162	0.231222	1.80584e-06	0.0857782		Benomyl	LSM3	2	1	0.297718	0.0306474	0.000628677	0.00100994	0.0220282	0.074444		Rapamycin	LSM3	2	1	0.0507653	0.0255804	0.118187	0.186827	0.0228993	0.0523731
Hydroxyurea	LSM4	1	1	-0.267602	0.0490906	0.00550221	0.00447312	0.0581572	0.026414		MMS	LSM4	1	1	-0.22536	0.0536111	0.0136562	0.0102653	0.0638311	0.0266544		Benomyl	LSM4	1	1	0.262654	0.0453992	0.00443514	0.00349129	0.0542219	0.0213273		Rapamycin	LSM4	1	1	-0.0140639	0.0437314	0.763862	0.472881	0.0477794	0.0419206
Hydroxyurea	LSM8	1	1	-0.688189	0.0249287	1.02408e-05	7.92806e-05	0.0232467	0.0342821		MMS	LSM8	1	1	-0.227668	0.0227294	0.000558443	0.00152286	0.0202134	0.0331523		Benomyl	LSM8	1	1	-0.108703	0.0278284	0.01745	0.00926412	0.030214	0.0273169		Rapamycin	LSM8	1	1	-0.00636806	0.0389038	0.877915	0.501751	0.0407204	0.0428524
Hydroxyurea	LST8	2	1	-0.230997	0.0354851	0.00287405	0.00282352	0.0391538	0.0462014		MMS	LST8	2	1	-0.209462	0.0212244	0.000591441	0.00157789	2.129e-06	0.0636732		Benomyl	LST8	2	1	-0.0872345	0.0158882	0.00536136	0.00395483	0.0133125	0.0347644		Rapamycin	LST8	2	1	0.0564635	0.0148498	0.0190658	0.083075	0.0136223	0.029517
Hydroxyurea	lst8-15	1	1	-0.448144	0.0391133	0.000331162	0.000625761	0.0465161	0.0198266		MMS	lst8-15	1	1	-0.372747	0.0175324	2.89391e-05	0.000276165	0.0134837	0.0289449		Benomyl	lst8-15	1	1	-0.135395	0.0244237	0.00517831	0.00389263	0.027853	0.0188935		Rapamycin	lst8-15	1	1	-0.278425	0.0230712	0.000270382	0.00810831	0.0247081	0.0237444
Hydroxyurea	lst8-6	1	1	-0.883957	0.0133166	3.08561e-07	3.03798e-05	0.00935911	0.0231346		MMS	lst8-6	1	1	-0.229021	0.0408819	0.00498563	0.00535497	0.0457254	0.0353348		Benomyl	lst8-6	1	1	-0.0162753	0.0348451	0.664754	0.165422	0.0410916	0.0199561		Rapamycin	lst8-6	1	1	-0.503344	0.0687787	0.00185478	0.0278109	0.0830641	0.0242569
Hydroxyurea	LUC7	1	1	0.0351533	0.0265808	0.256546	0.0903325	0.0294604	0.0239933		MMS	LUC7	1	1	-0.0266893	0.0204925	0.26271	0.0949206	0.0210634	0.023638		Benomyl	LUC7	1	1	0.00356679	0.0230734	0.884635	0.206625	0.0272499	0.0129628		Rapamycin	LUC7	1	1	0.0206819	0.0179325	0.313006	0.29605	0.020926	0.0115497
Hydroxyurea	luc7-1	1	1	0.045367	0.0178605	0.0639756	0.029335	1.26961e-06	0.0378878		MMS	luc7-1	1	1	-0.0207773	0.0296008	0.521425	0.158873	0.0331412	0.0254546		Benomyl	luc7-1	1	1	-0.149728	0.0273171	0.00539471	0.00396594	0.0301239	0.0252123		Rapamycin	luc7-1	1	1	0.0102913	0.0443882	0.828034	0.488487	0.0518686	0.0282019
Hydroxyurea	MAK11	1	1	-0.0232493	0.0165057	0.231743	0.0831567	0.0138859	0.0254465		MMS	MAK11	1	1	0.143754	0.0376945	0.0188808	0.0129983	0.043928	0.0245952		Benomyl	MAK11	1	1	-0.0613494	0.032576	0.132779	0.0438626	0.0358936	0.0301716		Rapamycin	MAK11	1	1	0.0290497	0.0741466	0.715192	0.46165	0.0898142	0.0232366
Hydroxyurea	mak11-2	1	1	-0.116194	0.101051	0.314274	0.107129	0.122641	0.0287818		MMS	mak11-2	1	1	-0.1146	0.106571	0.342763	0.115793	0.124343	0.0687387		Benomyl	mak11-2	1	1	0.00935854	0.0899854	0.922175	0.213667	0.109242	0.0252342		Rapamycin	mak11-2	1	1	-0.0858031	0.090021	0.394491	0.335323	0.109924	0.0147409
Hydroxyurea	MAK16	1	1	-0.180459	0.0562367	0.0326224	0.0167484	0.0682507	0.0160332		MMS	MAK16	1	1	-0.161825	0.075681	0.099283	0.0446659	0.089822	0.0396273		Benomyl	MAK16	1	1	-0.0302833	0.0581966	0.630285	0.158758	0.0702164	0.0212082		Rapamycin	MAK16	1	1	-0.0174215	0.0676116	0.809375	0.485125	0.0818336	0.0219259
Hydroxyurea	MAK21	1	1	0.166065	0.029496	0.00489612	0.00410313	0.0354012	0.0124627		MMS	MAK21	1	1	0.132998	0.0419682	0.0338895	0.0199698	0.0493747	0.0247468		Benomyl	MAK21	1	1	0.118515	0.0197573	0.00388602	0.00316612	0.0225575	0.015168		Rapamycin	MAK21	1	1	0.00456534	0.0185229	0.81745	0.488018	0.0218086	0.0108206
Hydroxyurea	mak21-1	1	1	0.0922252	0.0636371	0.220862	0.0797729	0.0756925	0.032179		MMS	mak21-1	1	1	0.221274	0.0680281	0.0312962	0.0187925	0.0802031	0.0390845		Benomyl	mak21-1	1	1	0.229054	0.058382	0.0171988	0.00915313	0.0701937	0.0235923		Rapamycin	mak21-1	1	1	0.016737	0.0595405	0.792573	0.480528	0.0720144	0.0198652
Hydroxyurea	mak21-3	1	1	0.0158806	0.0121862	0.262472	0.092166	0.0116031	0.0162595		MMS	mak21-3	1	1	0.0625005	0.0456317	0.242645	0.089216	0.0514329	0.0378699		Benomyl	mak21-3	1	1	0.230662	0.0249279	0.000758414	0.00113433	0.0273608	0.0234615		Rapamycin	mak21-3	1	1	-0.00186963	0.0152665	0.908436	0.508646	0.0176289	0.0107916
Hydroxyurea	MAK5	1	1	0.0472016	0.0350446	0.249262	0.08842	0.0422388	0.0131992		MMS	MAK5	1	1	0.00613099	0.0372546	0.877264	0.233014	0.0450042	0.0130168		Benomyl	MAK5	1	1	0.0183778	0.0433778	0.693597	0.17103	0.0527143	0.0114439		Rapamycin	MAK5	1	1	0.00364319	0.0303067	0.910112	0.509304	0.0362544	0.0137869
Hydroxyurea	MAS1	1	1	-0.538984	0.0440251	0.000255607	0.000540447	0.0478644	0.0429993		MMS	MAS1	1	1	-0.549667	0.0795632	0.00230277	0.00329935	0.0956564	0.0321859		Benomyl	MAS1	1	1	-0.369285	0.0678996	0.00554785	0.0040307	0.0817155	0.0267269		Rapamycin	MAS1	1	1	-0.394435	0.0524691	0.00167608	0.0258929	0.0629268	0.0225651
Hydroxyurea	mas1-1	1	1	0.0196024	0.0247314	0.472364	0.150369	0.0266808	0.0248355		MMS	mas1-1	1	1	-0.694381	0.0238457	8.27933e-06	0.000226549	0.0263078	0.0219654		Benomyl	mas1-1	1	1	-0.214998	0.0274362	0.0014321	0.00161177	0.0298909	0.0265888		Rapamycin	mas1-1	1	1	-0.0220419	0.0232353	0.39652	0.335323	0.0269484	0.0158365
Hydroxyurea	mas2-10	1	1	0.178286	0.0193273	0.000767511	0.00113102	0.0125133	0.0348024		MMS	mas2-10	1	1	0.0455979	0.0242062	0.132709	0.0557713	0.0275684	0.0188864		Benomyl	mas2-10	1	1	0.11046	0.0311148	0.023797	0.0116235	0.0296899	0.0413777		Rapamycin	mas2-10	1	1	0.0185067	0.0103362	0.147868	0.208054	0.00834472	0.0164882
Hydroxyurea	MCD1	1	1	-0.376559	0.0204374	5.10552e-05	0.000194329	0.0225486	0.0188222		MMS	MCD1	1	1	-0.27874	0.0185177	0.000113509	0.000573098	0.0209463	0.0150608		Benomyl	MCD1	1	1	-0.195086	0.0183925	0.000447202	0.000810172	0.0218461	0.00951497		Rapamycin	MCD1	1	1	-0.247581	0.086936	0.0464963	0.125379	0.106316	0.0100445
Hydroxyurea	mcd1-73	1	1	-0.0139155	0.00926422	0.207492	0.0757503	7.54751e-07	0.0196524		MMS	mcd1-73	1	1	-0.0626522	0.037976	0.174332	0.0692887	0.0450508	0.0200264		Benomyl	mcd1-73	1	1	-0.0142809	0.0286936	0.64481	0.161572	0.0338103	0.0165992		Rapamycin	mcd1-73	1	1	0.0481624	0.0117006	0.0146574	0.0760899	0.0106156	0.0166732
Hydroxyurea	MCD4	1	0.611111	0.00890473	0.0867201	0.923156	0.258706	0.105141	0.02604		MMS	MCD4	1	0.5	0.00253669	0.112724	0.983124	0.253451	0.137064	0.0286493		Benomyl	MCD4	1	0.277778	-0.0981326	0.0682315	0.223755	0.0677735	0.082498	0.0230682		Rapamycin	MCD4	1	0.277778	-0.0981326	0.0682315	0.223755	0.254338	0.082498	0.0230682
Hydroxyurea	mcd4-174	1	1	-0.167449	0.0424884	0.0169448	0.0101826	0.049868	0.0257536		MMS	mcd4-174	1	1	0.200176	0.0456603	0.0118376	0.00938698	0.0521002	0.0351933		Benomyl	mcd4-174	1	1	0.0746656	0.0327656	0.0849007	0.0305991	0.027622	0.0504202		Rapamycin	mcd4-174	1	1	-0.082035	0.0287784	0.0463686	0.125379	0.0315039	0.0273748
Hydroxyurea	MCM1	1	1	-0.171975	0.0181285	0.000689033	0.00104472	0.016178	0.0263385		MMS	MCM1	1	1	-0.190525	0.0318329	0.00391796	0.00474852	0.0376104	0.0177871		Benomyl	MCM1	1	1	0.0177441	0.0135931	0.261787	0.0772288	0.0123213	0.0193916		Rapamycin	MCM1	1	1	0.0357434	0.0147543	0.0725602	0.15053	0.0149218	0.0176526
Hydroxyurea	MCM10	1	1	-0.062376	0.036587	0.16342	0.0628532	0.0422319	0.0259444		MMS	MCM10	1	1	-0.108648	0.0330515	0.0302944	0.0184493	0.0383364	0.0225114		Benomyl	MCM10	1	1	0.038897	0.0202353	0.126945	0.0421278	1.22842e-06	0.0429256		Rapamycin	MCM10	1	1	0.0494678	0.021963	0.08742	0.167548	0.0230033	0.0241502
Hydroxyurea	mcm10-1	1	1	0.138243	0.028257	0.00808839	0.00586896	0.0243217	0.0426431		MMS	mcm10-1	1	1	-0.0013943	0.0400895	0.973922	0.251828	0.0447806	0.0348763		Benomyl	mcm10-1	1	1	0.00171177	0.0827483	0.984486	0.224293	0.0997399	0.0311222		Rapamycin	mcm10-1	1	1	-0.00167725	0.0402986	0.968796	0.526819	0.0482937	0.0176373
Hydroxyurea	mcm10-43	1	1	0.0725306	0.0438061	0.17312	0.0655605	0.0515153	0.0259597		MMS	mcm10-43	1	1	0.0291337	0.0389402	0.495951	0.153203	0.0400685	0.0448001		Benomyl	mcm10-43	1	1	-0.0474107	0.0320343	0.212975	0.0651049	0.0373115	0.0210107		Rapamycin	mcm10-43	1	1	-0.0475795	0.0324828	0.216846	0.251026	0.033231	0.0378839
Hydroxyurea	MCM2	1	1	-0.283516	0.0128391	2.48927e-05	0.000127358	0.0136331	0.0135724		MMS	MCM2	1	1	-0.0568174	0.0239233	0.0764051	0.0365401	0.0267874	0.0205613		Benomyl	MCM2	1	1	0.0447718	0.0167384	0.0555282	0.0220557	0.0153185	0.0235968		Rapamycin	MCM2	1	1	-0.0285907	0.00787136	0.0221159	0.0887772	0.00809978	0.00905503
Hydroxyurea	mcm2-1	1	1	0.11002	0.0549669	0.115908	0.0470836	0.0666462	0.0164613		MMS	mcm2-1	1	1	0.150058	0.0578709	0.0604937	0.0307388	0.0687773	0.0296609		Benomyl	mcm2-1	1	1	0.013937	0.0693345	0.850497	0.199943	0.0833485	0.0281398		Rapamycin	mcm2-1	1	1	0.0560173	0.0599511	0.403003	0.337359	0.0728242	0.0162331
Hydroxyurea	MCM3	1	1	-0.199422	0.0210827	0.000696754	0.00105339	0.0249717	0.0113757		MMS	MCM3	1	1	-0.264601	0.0413454	0.00306134	0.0039544	0.0500867	0.0129009		Benomyl	MCM3	1	1	-0.101088	0.0162261	0.00338118	0.00291282	1.86425e-06	0.0344208		Rapamycin	MCM3	1	1	0.0305144	0.0269663	0.321056	0.300045	0.0317681	0.0156425
Hydroxyurea	mcm3-1	1	1	-0.390849	0.0293629	0.000184138	0.000423777	0.0319143	0.0287096		MMS	mcm3-1	1	1	-0.556275	0.0446493	0.000238686	0.000880905	0.0528564	0.0242827		Benomyl	mcm3-1	1	1	-0.183663	0.0530359	0.0257475	0.0123948	0.0609291	0.0389941		Rapamycin	mcm3-1	1	1	0.0559941	0.0281797	0.117849	0.186827	0.0329258	0.0179193
Hydroxyurea	MCM5	2	1	-0.11172	0.0325846	0.0265697	0.0142511	0.0365806	0.0390766		MMS	MCM5	2	1	-0.150552	0.0313884	0.00867075	0.00761374	0.0351807	0.0379605		Benomyl	MCM5	2	1	-0.0163381	0.0240961	0.534945	0.138441	0.0250911	0.0380557		Rapamycin	MCM5	2	1	-0.0521249	0.0490951	0.348217	0.313089	0.0564164	0.0509517
Hydroxyurea	MCM6	1	1	-0.00093696	0.0567397	0.987616	0.272405	0.0682642	0.0225222		MMS	MCM6	1	1	-0.151778	0.0255425	0.00402269	0.0048396	0.0286417	0.0217906		Benomyl	MCM6	1	1	-0.154804	0.0298543	0.00658224	0.00454323	0.0343179	0.0218542		Rapamycin	MCM6	1	1	-0.0332433	0.0284907	0.308104	0.295121	0.0326336	0.021398
Hydroxyurea	MCM7	1	0	NA	NA	NA	NA	NA	NA		MMS	MCM7	1	0	NA	NA	NA	NA	NA	NA		Benomyl	MCM7	1	0	NA	NA	NA	NA	NA	NA		Rapamycin	MCM7	1	0	NA	NA	NA	NA	NA	NA
Hydroxyurea	MDN1	1	1	-0.425973	0.0150162	9.18916e-06	7.5324e-05	0.0148872	0.0187029		MMS	MDN1	1	1	0.0877604	0.0335814	0.0592104	0.030275	0.0403355	0.0139226		Benomyl	MDN1	1	1	0.0980765	0.0204475	0.00867021	0.00543442	0.0241609	0.0114103		Rapamycin	MDN1	1	1	-0.0237165	0.0171067	0.237897	0.259433	0.02013	0.0100612
Hydroxyurea	med11-ts	1	1	-0.0247493	0.0310489	0.470026	0.149897	0.0279138	0.0447283		MMS	med11-ts	1	1	-0.383497	0.0587351	0.00284222	0.0037808	0.0696227	0.0313393		Benomyl	med11-ts	1	1	0.102683	0.0269738	0.0189927	0.00990132	0.0247121	0.0379745		Rapamycin	med11-ts	1	1	-0.0351046	0.0186103	0.132315	0.197813	0.00618998	0.0379947
Hydroxyurea	MED4	2	1	-0.0340515	0.0255551	0.253545	0.0896312	0.0275423	0.0364155		MMS	MED4	2	1	0.0303499	0.0205296	0.21339	0.0806963	0.0166316	0.0461901		Benomyl	MED4	2	1	0.053352	0.0237245	0.0877607	0.031377	0.0235235	0.0417798		Rapamycin	MED4	2	1	0.0733603	0.0417421	0.153671	0.211448	0.0495796	0.0305421
Hydroxyurea	med4-54	1	1	-0.189976	0.025735	0.00179516	0.00204736	0.0299588	0.0169619		MMS	med4-54	1	1	0.190038	0.0440903	0.012544	0.00967735	0.0534624	0.0131576		Benomyl	med4-54	1	1	0.355412	0.0481481	0.00179551	0.00188568	0.0557655	0.0332069		Rapamycin	med4-54	1	1	0.0841524	0.0226034	0.0204211	0.0856849	0.0271257	0.00957629
Hydroxyurea	med4-6	1	1	-0.5404	0.0324708	7.63631e-05	0.000255165	0.0339153	0.0359701		MMS	med4-6	1	1	-0.131255	0.0331759	0.0167287	0.011832	0.0355923	0.0339476		Benomyl	med4-6	1	1	0.210857	0.0395519	0.00596064	0.00423832	0.0450233	0.0309563		Rapamycin	med4-6	1	1	0.0312864	0.0502671	0.5674	0.4103	0.0578589	0.0364356
Hydroxyurea	MED6	1	1	-0.0581822	0.035145	0.173167	0.0655605	0.0399477	0.0277638		MMS	MED6	1	1	-0.0804717	0.0383465	0.103824	0.0460784	0.0392745	0.0446048		Benomyl	MED6	1	1	0.106912	0.043418	0.0695129	0.0263324	0.0522542	0.0170747		Rapamycin	MED6	1	1	0.0564212	0.0385601	0.217246	0.251139	0.0456487	0.0209659
Hydroxyurea	med6-ts	1	1	-0.367997	0.0299139	0.000250826	0.000539288	0.0275419	0.0418462		MMS	med6-ts	1	1	-0.213788	0.0378544	0.00484116	0.00526898	0.0432951	0.0287207		Benomyl	med6-ts	1	1	0.343136	0.0689462	0.00761428	0.00498885	0.0814458	0.0386117		Rapamycin	med6-ts	1	1	0.0074683	0.0230043	0.761717	0.472414	0.0212067	0.0321282
Hydroxyurea	MED7	2	1	-0.336511	0.0321473	0.000470719	0.000809654	1.74097e-06	0.096442		MMS	MED7	2	1	0.023405	0.0241784	0.387855	0.125996	0.0195425	0.0544969		Benomyl	MED7	2	1	-0.364627	0.0349663	0.000477734	0.000845766	1.4492e-06	0.104899		Rapamycin	MED7	2	0.916667	-0.429547	0.078194	0.00535145	0.0474465	2.4116e-06	0.234582
Hydroxyurea	med7-141	1	1	-0.391184	0.0306018	0.000215825	0.000479762	0.0352614	0.0220002		MMS	med7-141	1	1	0.05856	0.034888	0.168549	0.0673721	0.0416048	0.0168638		Benomyl	med7-141	1	1	0.0339706	0.0266881	0.272013	0.0795034	0.0306701	0.0195754		Rapamycin	med7-141	1	1	-0.0506508	0.0550441	0.409548	0.340878	0.0666952	0.0170174
Hydroxyurea	med7-163	1	1	-0.0627614	0.0193171	0.0314052	0.016232	0.010234	0.0369455		MMS	med7-163	1	1	0.0577901	0.11326	0.636748	0.184996	0.137331	0.0338486		Benomyl	med7-163	1	1	-0.0595732	0.0531004	0.324699	0.0917493	0.0644239	0.0153979		Rapamycin	med7-163	1	1	0.0122827	0.0327999	0.727058	0.463085	0.0395621	0.0120733
Hydroxyurea	MED8	1	1	-0.30736	0.0389589	0.00139588	0.001703	0.0426503	0.0370531		MMS	MED8	1	1	-0.153376	0.0334031	0.0100941	0.00838895	0.0393419	0.0194317		Benomyl	MED8	1	1	0.268939	0.0536682	0.0074316	0.0049137	0.0648935	0.018103		Rapamycin	MED8	1	1	0.0147752	0.114862	0.903856	0.507474	0.140102	0.0220141
Hydroxyurea	med8-39	1	1	-0.224632	0.0376126	0.003949	0.0035535	0.0431881	0.0277587		MMS	med8-39	1	1	-0.00610961	0.0342212	0.866982	0.231158	0.0405121	0.0186069		Benomyl	med8-39	1	1	0.226087	0.0313263	0.00195455	0.00199783	0.0365241	0.0203467		Rapamycin	med8-39	1	1	0.0227411	0.0279857	0.462043	0.36366	0.0325748	0.0184672
Hydroxyurea	med8-51	1	1	-0.33857	0.0381208	0.000887899	0.00125892	0.0436797	0.0285591		MMS	med8-51	1	1	-0.0950321	0.0639391	0.211397	0.0803138	0.0765121	0.0288901		Benomyl	med8-51	1	1	0.345667	0.0334458	0.000494602	0.000861563	0.038619	0.0236541		Rapamycin	med8-51	1	1	-0.0116601	0.0482791	0.821031	0.488279	0.058285	0.0172483
Hydroxyurea	MES1	1	1	-0.239169	0.0203395	0.000299253	0.000583611	0.0228255	0.0172806		MMS	MES1	1	1	0.00417678	0.0246821	0.873834	0.23248	0.0063679	0.0511838		Benomyl	MES1	1	1	0.0995168	0.0296613	0.0284338	0.0133041	0.0341205	0.0215973		Rapamycin	MES1	1	1	-0.0324691	0.0202444	0.184012	0.230773	0.0228417	0.0167043
Hydroxyurea	mes1-1	1	1	0.00408044	0.0200302	0.848521	0.244048	0.0234712	0.0123587		MMS	mes1-1	1	1	0.103113	0.0237638	0.0122616	0.00956865	0.0272275	0.0178106		Benomyl	mes1-1	1	1	0.211286	0.0366351	0.00448603	0.00351858	0.0442192	0.0131748		Rapamycin	mes1-1	1	1	-0.0626134	0.00988592	0.00318136	0.0353194	0.0106406	0.0100061
Hydroxyurea	MET30	1	1	-0.16777	0.022478	0.00172211	0.00198996	0.0268362	0.0106364		MMS	MET30	1	1	-0.143532	0.0779186	0.139263	0.0579797	0.094677	0.0207274		Benomyl	MET30	1	1	-0.111144	0.0404421	0.0514685	0.0210207	0.0490124	0.0123845		Rapamycin	MET30	1	1	-0.0327084	0.0334119	0.383036	0.329264	0.0404617	0.0105895
Hydroxyurea	met30-6	1	1	-0.124917	0.0855971	0.218236	0.0791215	0.104564	0.0130454		MMS	met30-6	1	1	0.0727491	0.0828922	0.429695	0.136693	0.100691	0.0224505		Benomyl	met30-6	1	1	-0.215104	0.0836714	0.0619252	0.0240362	0.101858	0.0194712		Rapamycin	met30-6	1	1	-0.303491	0.13737	0.0916975	0.170301	0.167597	0.0255118
Hydroxyurea	met30-9	1	1	0.0497909	0.0485605	0.363161	0.120887	0.0590172	0.0127463		MMS	met30-9	1	1	-0.147917	0.0622958	0.0764517	0.0365401	0.0754377	0.0197721		Benomyl	met30-9	1	1	0.175306	0.0344193	0.00701544	0.00470307	0.0413529	0.0141736		Rapamycin	met30-9	1	1	-0.144318	0.0652712	0.0915191	0.170301	0.0789661	0.0215533
Hydroxyurea	MET4	2	1	-0.0904052	0.0331325	0.0525191	0.0248441	0.00977184	0.0964725		MMS	MET4	2	1	0.100995	0.0240227	0.0136504	0.0102653	0.0116962	0.0661288		Benomyl	MET4	2	1	-0.0526272	0.0228837	0.0829598	0.0301365	2.54648e-06	0.068651		Rapamycin	MET4	2	1	-0.0702908	0.0238732	0.0422066	0.119872	2.06305e-06	0.0716197
Hydroxyurea	MEX67	1	1	-0.215967	0.0206746	0.000474537	0.000813553	0.0239089	0.0144418		MMS	MEX67	1	1	0.125173	0.0216522	0.00444736	0.00505634	0.0239037	0.0198878		Benomyl	MEX67	1	1	-0.402458	0.0359908	0.000364104	0.000737636	0.0431381	0.0156947		Rapamycin	MEX67	1	1	-0.662176	0.0254497	1.29635e-05	0.000734311	0.0303065	0.0126152
Hydroxyurea	mex67-ts5	1	1	0.216979	0.0215958	0.000551837	0.000901869	1.69882e-06	0.0458117		MMS	mex67-ts5	1	1	0.104879	0.0292441	0.0230371	0.0150371	0.034375	0.017423		Benomyl	mex67-ts5	1	1	0.273569	0.0317719	0.000999946	0.00131263	0.0308522	0.0410725		Rapamycin	mex67-ts5	1	1	0.0382985	0.0175651	0.0947047	0.173049	0.0193827	0.0161656
Hydroxyurea	MGE1	1	1	-0.570361	0.0169722	4.67674e-06	5.74722e-05	0.0102853	0.0312871		MMS	MGE1	1	1	-0.169557	0.0790061	0.0984078	0.0443563	0.095188	0.0301086		Benomyl	MGE1	1	1	-0.0850063	0.0334719	0.0640061	0.0246555	0.0369824	0.0306359		Rapamycin	MGE1	1	1	-0.23755	0.0360882	0.00275776	0.0326956	0.0422511	0.0224753
Hydroxyurea	mge1-100	1	1	-0.000782991	0.0143666	0.95915	0.266798	0.00302761	0.0300216		MMS	mge1-100	1	1	0.0294966	0.0383466	0.484672	0.150572	0.0412857	0.0387756		Benomyl	mge1-100	1	1	0.0624866	0.0326102	0.127835	0.0423585	0.0328636	0.0393113		Rapamycin	mge1-100	1	1	0.0673083	0.0233771	0.0450473	0.124249	0.0123155	0.0447681
Hydroxyurea	MIA40	2	1	0.0209554	0.00822714	0.0634999	0.029145	0.0069226	0.0179343		MMS	MIA40	2	1	0.0150171	0.0234364	0.556546	0.16688	0.025167	0.0338102		Benomyl	MIA40	2	1	0.0233185	0.0152465	0.200894	0.0622399	0.0169429	0.0192287		Rapamycin	MIA40	2	1	-0.000942352	0.00652244	0.89211	0.504211	0.00492224	0.0154113
Hydroxyurea	mif2-3	1	1	0.0684914	0.0216548	0.0340898	0.0173461	0.0215172	0.0268553		MMS	mif2-3	1	1	-0.0716504	0.0145107	0.0078293	0.00719672	0.0148913	0.0168008		Benomyl	mif2-3	1	1	-0.584722	0.0243223	1.77573e-05	0.000159033	0.0268219	0.0224463		Rapamycin	mif2-3	1	1	0.0296666	0.0200537	0.213135	0.248646	0.0221614	0.0183382
Hydroxyurea	MIM1	1	1	-0.116643	0.0168306	0.00227567	0.00240235	0.0183294	0.0163342		MMS	MIM1	1	1	-0.0530531	0.0568221	0.40333	0.129651	0.0681312	0.0245717		Benomyl	MIM1	1	1	-0.0610989	0.0406456	0.207213	0.0637876	0.0488195	0.0168604		Rapamycin	MIM1	1	1	-0.00961353	0.0167884	0.597545	0.422907	0.0171378	0.0196777
Hydroxyurea	MMF1	1	1	-0.0658832	0.0577815	0.317835	0.108202	0.0594319	0.0665411		MMS	MMF1	1	1	-0.242487	0.0471986	0.00680263	0.00657305	0.0530486	0.0397775		Benomyl	MMF1	1	1	-0.0790494	0.0252506	0.0351652	0.0156437	0.0295591	0.0157464		Rapamycin	MMF1	1	1	0.0597419	0.0252981	0.0775341	0.156243	0.0291702	0.0180906
Hydroxyurea	mms21-1	1	1	-0.329255	0.052573	0.00331618	0.00308776	0.0626594	0.0256713		MMS	mms21-1	1	1	-0.449471	0.0215528	3.12412e-05	0.000279958	0.0246105	0.0165321		Benomyl	mms21-1	1	1	0.244838	0.0205726	0.000285513	0.000647229	0.0205384	0.02528		Rapamycin	mms21-1	1	1	0.062145	0.0207655	0.0402307	0.117265	0.0240964	0.01409
Hydroxyurea	MNP1	1	1	0.060868	0.0254027	0.0746702	0.0331505	0.028531	0.0214894		MMS	MNP1	1	1	0.14142	0.0249507	0.0047784	0.00523253	0.0282891	0.0200147		Benomyl	MNP1	1	1	0.0355369	0.0214054	0.172215	0.0544435	0.0245222	0.0160574		Rapamycin	MNP1	1	1	-0.0650231	0.0226116	0.0452103	0.124249	0.026962	0.0109511
Hydroxyurea	mob2-11	1	1	-0.121504	0.0216125	0.0049219	0.0041116	0.0172927	0.0347109		MMS	mob2-11	1	1	-0.210773	0.0546862	0.0182366	0.0127152	0.0627006	0.040786		Benomyl	mob2-11	1	1	-0.135438	0.0241298	0.00495068	0.00379002	0.0208628	0.0362537		Rapamycin	mob2-11	1	1	0.0073434	0.0299537	0.818398	0.488078	0.0342454	0.0227871
Hydroxyurea	mob2-14	1	0.611111	-0.195595	0.26809	0.50607	0.158976	0.327995	0.026136		MMS	mob2-14	1	0.666667	-0.190572	0.255519	0.497217	0.153401	0.312762	0.0185489		Benomyl	mob2-14	1	0.666667	-0.106108	0.284163	0.727793	0.177046	0.347759	0.0236961		Rapamycin	mob2-14	1	0.666667	-0.0728482	0.267359	0.798745	0.481778	0.327337	0.0146877
Hydroxyurea	mob2-19	1	0	NA	NA	NA	NA	NA	NA		MMS	mob2-19	1	0	NA	NA	NA	NA	NA	NA		Benomyl	mob2-19	1	0	NA	NA	NA	NA	NA	NA		Rapamycin	mob2-19	1	0	NA	NA	NA	NA	NA	NA
Hydroxyurea	mob2-20	1	0.444444	-0.388425	0.240047	0.180947	0.0678532	0.293774	0.0197675		MMS	mob2-20	1	0.5	-0.361655	0.24348	0.21163	0.0803399	0.298154	0.00916788		Benomyl	mob2-20	1	0.5	-0.328419	0.25167	0.261916	0.0772288	0.30817	0.0106838		Rapamycin	mob2-20	1	0.666667	-0.203248	0.292997	0.526056	0.394678	0.358666	0.0196773
Hydroxyurea	mob2-22	1	1	-0.343364	0.028737	0.000281116	0.000565252	0.0299977	0.0318839		MMS	mob2-22	1	1	-0.390747	0.045597	0.00101832	0.00204988	0.0510065	0.0393816		Benomyl	mob2-22	1	1	-0.317378	0.0581813	0.00548843	0.00401226	0.0687539	0.032427		Rapamycin	mob2-22	1	1	0.121308	0.0314247	0.0181429	0.0825828	0.0358591	0.0242112
Hydroxyurea	mob2-24	1	1	-0.541576	0.0262326	3.25176e-05	0.000145567	0.00988313	0.0529495		MMS	mob2-24	1	1	-0.616434	0.0239416	1.35164e-05	0.00023695	0.0181435	0.0398979		Benomyl	mob2-24	1	1	-0.222149	0.0579399	0.0185525	0.00971858	0.0642412	0.0522097		Rapamycin	mob2-24	1	1	0.0776896	0.0233558	0.0292049	0.106073	0.0159127	0.0411713
Hydroxyurea	mob2-26	1	1	-0.0102213	0.029699	0.748054	0.220347	0.0245304	0.046518		MMS	mob2-26	1	1	-0.173161	0.033573	0.00670843	0.00653347	0.0389664	0.0227379		Benomyl	mob2-26	1	1	0.239053	0.0434752	0.00533302	0.00394063	0.0522859	0.0174349		Rapamycin	mob2-26	1	1	-0.00963138	0.0469062	0.847338	0.493238	0.0568253	0.0146115
Hydroxyurea	mob2-28	1	1	-0.708082	0.176541	0.015985	0.00977824	0.215822	0.0226458		MMS	mob2-28	1	1	-0.31225	0.261048	0.297697	0.103783	0.31879	0.0421532		Benomyl	mob2-28	1	1	-0.155338	0.183866	0.445768	0.119424	0.224059	0.0390285		Rapamycin	mob2-28	1	1	-0.237438	0.196581	0.293637	0.28568	0.240455	0.0210137
Hydroxyurea	mob2-34	1	1	-0.399606	0.0353293	0.000348228	0.000645527	0.0391557	0.0318935		MMS	mob2-34	1	1	-0.320022	0.0544872	0.00419775	0.00491763	0.0622287	0.0417443		Benomyl	mob2-34	1	1	-0.151287	0.0718193	0.102896	0.0356187	0.0844883	0.0423823		Rapamycin	mob2-34	1	1	0.0150213	0.0365636	0.702255	0.46072	0.0401889	0.0342137
Hydroxyurea	mob2-36	1	1	-0.33083	0.0308016	0.000425926	0.00074731	0.0325742	0.0329558		MMS	mob2-36	1	1	-0.360474	0.0485226	0.0017527	0.00282074	0.0579149	0.0230773		Benomyl	mob2-36	1	1	-0.0239548	0.054747	0.684298	0.169191	0.0638967	0.0352019		Rapamycin	mob2-36	1	1	0.0640637	0.0304598	0.103278	0.179344	0.0357333	0.0185609
Hydroxyurea	mob2-38	1	1	-0.249484	0.0276392	0.000834371	0.00119596	0.0299909	0.0271901		MMS	mob2-38	1	1	-0.234869	0.0189969	0.000245965	0.000884045	0.0205408	0.0189262		Benomyl	mob2-38	1	1	0.0493754	0.0296422	0.1711	0.0541702	0.0345412	0.0193567		Rapamycin	mob2-38	1	1	-0.032294	0.0261734	0.284801	0.283897	0.0307267	0.015822
Hydroxyurea	mob2-40	1	1	-0.188743	0.0432251	0.0120008	0.00789931	0.0510851	0.0240577		MMS	mob2-40	1	1	-0.172924	0.0529283	0.0308724	0.0186624	0.0592881	0.045399		Benomyl	mob2-40	1	1	-0.0885883	0.0748253	0.301987	0.0865724	0.0889322	0.0383136		Rapamycin	mob2-40	1	1	0.0118174	0.0580997	0.848752	0.493238	0.0698799	0.023249
Hydroxyurea	mob2-8	1	1	-0.321851	0.0160979	3.69317e-05	0.000157519	1.81848e-06	0.0341488		MMS	mob2-8	1	1	-0.337948	0.0190743	5.96185e-05	0.000408076	0.0193152	0.0227596		Benomyl	mob2-8	1	1	-0.215284	0.0187362	0.000327502	0.000692932	0.0201445	0.0190341		Rapamycin	mob2-8	1	1	0.0736519	0.0241007	0.0378058	0.115208	0.0209135	0.0360788
Hydroxyurea	mot1-1033	1	1	0.104717	0.0133941	0.00144476	0.00175449	0.013375	0.0164511		MMS	mot1-1033	1	1	0.279486	0.0145587	4.33889e-05	0.000343511	0.00520252	0.0295398		Benomyl	mot1-1033	1	1	0.0782647	0.0225616	0.0256083	0.0123415	0.026701	0.0123201		Rapamycin	mot1-1033	1	1	-0.00207077	0.0159212	0.902794	0.507331	0.0182432	0.011926
Hydroxyurea	MPE1	1	1	0.085065	0.0184749	0.00999804	0.00688331	0.0205837	0.0162753		MMS	MPE1	1	1	0.0562282	0.020071	0.0487388	0.0258914	0.0212034	0.0215418		Benomyl	MPE1	1	1	0.0806208	0.0349442	0.0822917	0.0299943	0.0419707	0.0145029		Rapamycin	MPE1	1	1	0.0612639	0.0423683	0.221713	0.253289	0.0510365	0.0162374
Hydroxyurea	MPS1	1	1	-0.0450708	0.0503481	0.421288	0.13685	0.0603426	0.0219885		MMS	MPS1	1	1	-0.13282	0.0364593	0.0219072	0.0144923	0.0440269	0.0129096		Benomyl	MPS1	1	1	-0.0203721	0.0235347	0.435529	0.117115	0.0275992	0.0143983		Rapamycin	MPS1	1	1	-0.049965	0.024983	0.116122	0.185246	0.0176991	0.0432307
Hydroxyurea	mps1-1	1	1	0.112084	0.0276582	0.0154442	0.0095403	0.0254229	0.038774		MMS	mps1-1	1	1	-0.382658	0.0529789	0.00194879	0.00297998	0.0636657	0.0216907		Benomyl	mps1-1	1	1	-0.0397968	0.0285349	0.23558	0.0708114	0.0318189	0.025035		Rapamycin	mps1-1	1	1	-0.0189292	0.029294	0.553366	0.405035	0.0352292	0.0117612
Hydroxyurea	mps1-3796	1	1	0.125946	0.062172	0.112754	0.0460329	0.0749229	0.0235318		MMS	mps1-3796	1	1	-0.0347367	0.0612227	0.600782	0.176585	0.0730528	0.0292717		Benomyl	mps1-3796	1	1	-0.31171	0.062757	0.00766818	0.00500151	0.075943	0.0205173		Rapamycin	mps1-3796	1	1	-0.0158982	0.0649107	0.818568	0.488078	0.0787437	0.0189366
Hydroxyurea	mps1-417	1	1	0.116101	0.035079	0.0296631	0.0155135	0.041786	0.017298		MMS	mps1-417	1	1	-0.0333187	0.0320525	0.357274	0.118837	0.0383229	0.0147376		Benomyl	mps1-417	1	1	0.0401065	0.046176	0.434097	0.116948	0.0558714	0.0151713		Rapamycin	mps1-417	1	1	-0.0037942	0.033394	0.915014	0.51112	0.0402514	0.0125573
Hydroxyurea	mps1-6	1	1	-0.0289544	0.0559084	0.631861	0.192275	0.0643795	0.0403942		MMS	mps1-6	1	1	-0.05903	0.059194	0.375092	0.122499	0.0694708	0.0359037		Benomyl	mps1-6	1	1	-0.524216	0.0867403	0.003781	0.00311782	0.102784	0.0465165		Rapamycin	mps1-6	1	1	-0.0534967	0.0590924	0.416503	0.344139	0.0719515	0.0135108
Hydroxyurea	MPS2	1	1	0.0369748	0.0151395	0.0710345	0.0318236	0.0163691	0.0150856		MMS	MPS2	1	1	-0.0105797	0.0152555	0.526159	0.159918	0.0156011	0.0178074		Benomyl	MPS2	1	1	0.17545	0.0314872	0.00508324	0.00386808	0.0366805	0.0206184		Rapamycin	MPS2	1	1	0.021784	0.0111407	0.122203	0.190117	0.0105344	0.0150198
Hydroxyurea	mps2-1	1	1	-0.0502445	0.00948787	0.0061051	0.00480611	5.3135e-07	0.0201268		MMS	mps2-1	1	1	-0.119403	0.0163422	0.00186614	0.00289144	0.0152148	0.022524		Benomyl	mps2-1	1	1	-0.650847	0.0467861	0.000154842	0.000470108	0.0534191	0.0359083		Rapamycin	mps2-1	1	1	0.0220326	0.0141252	0.193819	0.237522	0.0120282	0.0215363
Hydroxyurea	mps2-2	1	1	0.123254	0.0433405	0.046685	0.0225728	0.0511712	0.02444		MMS	mps2-2	1	1	-0.117326	0.0206148	0.00470772	0.00521627	0.0111492	0.0392359		Benomyl	mps2-2	1	1	-0.648748	0.0515841	0.00023005	0.000580127	0.059197	0.0382263		Rapamycin	mps2-2	1	1	0.0810568	0.0176259	0.0100405	0.063193	0.0190514	0.0175828
Hydroxyurea	mps3-1	1	1	0.293543	0.0583588	0.0073336	0.00542636	0.0695737	0.0283609		MMS	mps3-1	1	1	0.0577403	0.0852749	0.535476	0.162047	0.10283	0.0316453		Benomyl	mps3-1	1	1	-0.730267	0.0699676	0.000476093	0.000845766	0.0834357	0.0338386		Rapamycin	mps3-1	1	1	0.0887802	0.0555913	0.1855	0.231501	0.0673861	0.0168556
Hydroxyurea	mps3-7	1	0.888889	-0.60507	0.0328513	5.11276e-05	0.000194329	0.036521	0.0292419		MMS	mps3-7	1	1	-0.240711	0.0540296	0.011202	0.00899252	0.0647519	0.0236205		Benomyl	mps3-7	1	0.722222	-0.629826	0.0376405	7.47519e-05	0.000317872	0.0436636	0.025615		Rapamycin	mps3-7	1	1	0.114989	0.0418447	0.0514802	0.13051	0.0494022	0.0236147
Hydroxyurea	MRD1	1	1	0.0365756	0.0217947	0.168613	0.0644418	0.0217571	0.0267848		MMS	MRD1	1	1	0.131692	0.0367773	0.0231513	0.0150382	0.0442621	0.0144628		Benomyl	MRD1	1	1	0.144499	0.0187115	0.00151379	0.00167927	0.0194671	0.0209436		Rapamycin	MRD1	1	1	0.040021	0.0193759	0.107777	0.180411	0.0209861	0.0191877
Hydroxyurea	MRPS18	1	1	-0.00152168	0.0477959	0.976127	0.270373	0.0580112	0.0135692		MMS	MRPS18	1	1	-0.0686637	0.0520587	0.257621	0.0935316	0.0634258	0.0112699		Benomyl	MRPS18	1	1	0.00238006	0.0489855	0.963578	0.221017	0.0581513	0.0255612		Rapamycin	MRPS18	1	1	0.0142879	0.062993	0.831686	0.488487	0.0769696	0.00914248
Hydroxyurea	MRS11	2	1	-0.232598	0.0362566	0.00303393	0.00292042	0.0391381	0.0513821		MMS	MRS11	2	1	-0.150489	0.0329391	0.0102708	0.00847311	0.0248952	0.0777576		Benomyl	MRS11	2	1	-0.20754	0.0413385	0.00738272	0.00488883	0.0492161	0.0290951		Rapamycin	MRS11	2	1	-0.199639	0.0390998	0.00695406	0.0521351	0.0393773	0.066751
Hydroxyurea	MRS5	1	1	-0.479769	0.052388	0.000789213	0.00115008	0.0621029	0.0279277		MMS	MRS5	1	1	-0.0735421	0.0451032	0.178324	0.0703062	0.0511569	0.0361008		Benomyl	MRS5	1	1	0.161702	0.088499	0.141693	0.0461396	0.107058	0.0293285		Rapamycin	MRS5	1	1	-0.0927447	0.195828	0.660475	0.447456	0.239233	0.0295437
Hydroxyurea	MRS6	2	1	-0.0575555	0.058966	0.384294	0.126955	1.19823e-06	0.176898		MMS	MRS6	2	1	0.0690738	0.0343911	0.114998	0.0497773	1.54649e-06	0.103173		Benomyl	MRS6	2	1	-0.00808051	0.0400246	0.849856	0.199912	1.21592e-06	0.120074		Rapamycin	MRS6	2	1	-0.0473318	0.0488197	0.387186	0.331669	8.03241e-07	0.146459
Hydroxyurea	MSL5	1	1	0.0481315	0.0729013	0.545189	0.169438	0.0850667	0.0469747		MMS	MSL5	1	1	-0.129199	0.0549883	0.0785521	0.0374347	0.066219	0.0212566		Benomyl	MSL5	1	1	-0.120646	0.0646186	0.135292	0.0444559	0.0784975	0.0174492		Rapamycin	MSL5	1	1	0.0869733	0.0601682	0.221839	0.253289	0.0724324	0.0234857
Hydroxyurea	msl5-9	1	1	-0.112809	0.0184226	0.00360297	0.00328152	0.0198588	0.0185513		MMS	msl5-9	1	1	-0.0964047	0.0215227	0.0109965	0.00895139	0.0250112	0.0144164		Benomyl	msl5-9	1	1	-0.347389	0.0396876	0.000938925	0.00128613	0.0465995	0.0239464		Rapamycin	msl5-9	1	1	0.0119155	0.030074	0.71218	0.460969	0.0357721	0.0152009
Hydroxyurea	MSS4	1	1	0.0197106	0.00829012	0.0761876	0.0336373	0.0032954	0.016634		MMS	MSS4	1	1	0.0855554	0.0171549	0.00755843	0.0070267	0.0186245	0.0168431		Benomyl	MSS4	1	1	0.0973404	0.00908304	0.000429641	0.000804989	1.87106e-06	0.019268		Rapamycin	MSS4	1	1	0.00282256	0.0183707	0.88533	0.503449	0.0206913	0.015306
Hydroxyurea	mss4-102	1	0	NA	NA	NA	NA	NA	NA		MMS	mss4-102	1	0	NA	NA	NA	NA	NA	NA		Benomyl	mss4-102	1	0	NA	NA	NA	NA	NA	NA		Rapamycin	mss4-102	1	0	NA	NA	NA	NA	NA	NA
Hydroxyurea	mss4-103	1	1	0.130822	0.0329938	0.0166076	0.0100144	0.0370988	0.0277437		MMS	mss4-103	1	1	-0.0074615	0.0392671	0.858548	0.229283	0.0448828	0.0299195		Benomyl	mss4-103	1	1	-0.0739091	0.0405274	0.142267	0.0462572	0.0467623	0.0288263		Rapamycin	mss4-103	1	1	0.00747225	0.0200675	0.728517	0.463129	0.0152712	0.0333547
Hydroxyurea	MTR10	2	1	-0.0516814	0.0245305	0.102858	0.0428258	0.0226918	0.0482306		MMS	MTR10	2	1	-0.0435175	0.0604135	0.51117	0.156331	1.82215e-06	0.18124		Benomyl	MTR10	2	1	0.0096011	0.0229001	0.696562	0.171422	0.0166373	0.0553076		Rapamycin	MTR10	2	1	0.0265872	0.0354984	0.495516	0.380636	0.0402177	0.040453
Hydroxyurea	MTR2	2	1	-0.173305	0.0456437	0.0191545	0.0111281	0.0230071	0.124797		MMS	MTR2	2	1	0.0886103	0.039565	0.0886597	0.0410945	0.0448691	0.0448227		Benomyl	MTR2	2	1	-0.0164888	0.0564491	0.784733	0.187946	0.0667226	0.044352		Rapamycin	MTR2	2	1	-0.0172754	0.0436464	0.712453	0.460969	0.0414944	0.0825494
Hydroxyurea	MTR3	1	1	-0.188346	0.0256975	0.00184429	0.00206739	0.0307845	0.0113395		MMS	MTR3	1	1	0.181615	0.0583958	0.0358696	0.0208093	0.0707515	0.0181108		Benomyl	MTR3	1	1	-0.117963	0.0453595	0.0600084	0.0234699	0.0551529	0.0115386		Rapamycin	MTR3	1	1	-0.0247499	0.026459	0.402537	0.337359	0.031677	0.0118351
Hydroxyurea	mtr3-ts	1	1	-0.382594	0.0370549	0.000496479	0.000837486	0.0444143	0.0161527		MMS	mtr3-ts	1	1	0.0241696	0.0374847	0.554183	0.166375	0.045065	0.015179		Benomyl	mtr3-ts	1	1	-0.109407	0.0382146	0.045793	0.0191721	0.0443018	0.0261471		Rapamycin	mtr3-ts	1	1	-0.0591708	0.0378866	0.193367	0.237253	0.0452257	0.0179776
Hydroxyurea	MTR4	1	1	-0.214438	0.0389666	0.00531726	0.00437911	0.0472478	0.0116503		MMS	MTR4	1	1	-0.09706	0.026615	0.0218326	0.0144624	0.0308615	0.0181745		Benomyl	MTR4	1	1	0.00195398	0.0148602	0.901736	0.209641	0.0165971	0.0129355		Rapamycin	MTR4	1	1	-0.0314177	0.015503	0.112653	0.18433	0.0161931	0.0171726
Hydroxyurea	mtr4-1	1	1	0.144667	0.0137501	0.000461507	0.00079642	9.50209e-07	0.0291683		MMS	mtr4-1	1	1	0.0909148	0.0169305	0.00580781	0.00582984	0.0193898	0.0127277		Benomyl	mtr4-1	1	1	0.0364227	0.0540096	0.53704	0.138818	0.062863	0.0356563		Rapamycin	mtr4-1	1	1	0.043147	0.0123333	0.0249316	0.0966553	0.0138465	0.0104552
Hydroxyurea	MTW1	1	1	-0.0957833	0.0455658	0.103409	0.0430044	0.0553194	0.0127434		MMS	MTW1	1	1	-0.0519175	0.0371049	0.234319	0.086544	0.0448246	0.0129512		Benomyl	MTW1	1	1	-0.185588	0.0336016	0.00524779	0.00393123	0.0347277	0.0382462		Rapamycin	MTW1	1	1	0.0580643	0.0434124	0.252044	0.266858	0.0527341	0.0117558
Hydroxyurea	mtw1-ts	1	1	0.253157	0.0348975	0.00191719	0.00212733	0.0357153	0.0406635		MMS	mtw1-ts	1	1	-0.333435	0.00789858	1.88226e-06	0.00020008	5.26434e-07	0.0167554		Benomyl	mtw1-ts	1	1	-0.173193	0.0433099	0.0161447	0.00868812	0.0519122	0.0188746		Rapamycin	mtw1-ts	1	1	-0.0208481	0.0242794	0.438931	0.354624	0.0284209	0.0151479
Hydroxyurea	MVD1	1	1	-0.215578	0.0291648	0.0017863	0.00204736	0.0335154	0.0213962		MMS	MVD1	1	1	-0.0304179	0.0510123	0.583091	0.172521	0.0603146	0.0282241		Benomyl	MVD1	1	1	-0.00888256	0.0187909	0.661062	0.164787	0.021528	0.0140919		Rapamycin	MVD1	1	1	-0.0343432	0.055001	0.566206	0.409897	0.0659637	0.0236504
Hydroxyurea	mvd1-1296	1	1	-0.533843	0.0086085	4.04999e-07	3.03798e-05	1.35528e-06	0.0182614		MMS	mvd1-1296	1	1	0.0664165	0.0104116	0.00309822	0.00396755	8.4799e-07	0.0220863		Benomyl	mvd1-1296	1	1	0.210043	0.0253781	0.00116314	0.00140922	0.0296535	0.0161315		Rapamycin	mvd1-1296	1	1	0.0128101	0.00727983	0.153277	0.211191	0.0064835	0.0106007
Hydroxyurea	MYO2	2	1	-0.0262166	0.0194651	0.249276	0.08842	0.0124952	0.0497315		MMS	MYO2	2	1	0.00951081	0.0554216	0.872077	0.232139	0.0614687	0.0705235		Benomyl	MYO2	2	1	-0.00953861	0.0347436	0.797263	0.190422	0.0347946	0.0600004		Rapamycin	MYO2	2	1	-0.000597279	0.029551	0.984842	0.530453	0.020886	0.0724016
Hydroxyurea	myo2-14	1	1	-0.0205814	0.0185422	0.329241	0.111434	0.0207154	0.0161175		MMS	myo2-14	1	1	0.0147132	0.0178798	0.456795	0.143363	0.0186457	0.0198898		Benomyl	myo2-14	1	1	0.0594706	0.0248784	0.0751308	0.0281167	0.0287075	0.0176874		Rapamycin	myo2-14	1	1	0.00722531	0.0176139	0.702676	0.46072	0.0197359	0.0150866
Hydroxyurea	myo2-16	1	1	0.0805386	0.0386912	0.105835	0.0437181	0.0466132	0.0147704		MMS	myo2-16	1	1	0.0279677	0.0290571	0.390301	0.12656	0.0294673	0.0345611		Benomyl	myo2-16	1	1	0.0558843	0.0368817	0.204291	0.0630131	0.0443099	0.0152012		Rapamycin	myo2-16	1	1	0.0631949	0.0214452	0.0421029	0.119872	0.0249044	0.0144514
Hydroxyurea	nab3-11	1	1	0.142035	0.0198483	0.00201812	0.00220568	0.0160587	0.0316095		MMS	nab3-11	1	1	0.141871	0.0221076	0.0030305	0.0039249	0.0237003	0.0226768		Benomyl	nab3-11	1	1	0.293042	0.0163964	5.75999e-05	0.000279342	0.0137142	0.0254079		Rapamycin	nab3-11	1	1	0.0698289	0.0279783	0.0670653	0.147054	0.0322062	0.0202687
Hydroxyurea	NAF1	2	1	-0.0654839	0.0135904	0.00853306	0.00612385	1.23383e-06	0.0407713		MMS	NAF1	2	1	-0.0845032	0.0194204	0.012145	0.00950789	0.0212218	0.026309		Benomyl	NAF1	2	1	0.0453643	0.012096	0.0199407	0.0102522	0.00340725	0.0353151		Rapamycin	NAF1	2	1	-0.0666032	0.0520844	0.270134	0.276258	0.0629653	0.0250453
Hydroxyurea	NAM9	1	1	0.0213246	0.0478052	0.678626	0.203553	0.0567689	0.024817		MMS	NAM9	1	1	0.00768749	0.0841271	0.931584	0.24323	0.102712	0.0140951		Benomyl	NAM9	1	1	0.0586065	0.028781	0.111413	0.0379908	0.0347352	0.01039		Rapamycin	NAM9	1	1	0.000513389	0.0113072	0.965962	0.525839	0.0112134	0.0140754
Hydroxyurea	NAR1	2	1	-0.102523	0.0221557	0.00982645	0.00680331	0.0264673	0.0146553		MMS	NAR1	2	1	-0.132669	0.029019	0.010247	0.00847311	0.0345021	0.0208945		Benomyl	NAR1	2	1	-0.0324314	0.0229547	0.230573	0.0694988	0.0263492	0.0240121		Rapamycin	NAR1	2	1	-0.0330245	0.0413799	0.469521	0.366962	0.050297	0.0152299
Hydroxyurea	NAT2	1	1	-0.514143	0.0078321	3.22594e-07	3.03798e-05	0.00604501	0.0129001		MMS	NAT2	1	1	-0.266203	0.0779767	0.0269311	0.0168828	0.095217	0.012759		Benomyl	NAT2	1	1	-0.167851	0.0495312	0.0275608	0.0130079	0.0601437	0.0137196		Rapamycin	NAT2	1	1	-0.0713376	0.0155764	0.0101847	0.0637077	0.0181638	0.0101017
Hydroxyurea	NBP1	2	1	0.0582926	0.0207462	0.048327	0.0231957	1.53028e-06	0.0622386		MMS	NBP1	2	1	0.0169273	0.0632332	0.802169	0.218113	0.0729513	0.0636753		Benomyl	NBP1	2	1	0.0261258	0.0249059	0.353385	0.0984603	0.0247081	0.0438155		Rapamycin	NBP1	2	1	-0.0408589	0.0265166	0.198196	0.23914	0.0257244	0.0485561
Hydroxyurea	nbp1-1	1	1	0.0632181	0.0223723	0.0475506	0.0228648	0.0247432	0.0203877		MMS	nbp1-1	1	1	0.0859191	0.0288351	0.0407523	0.0227571	0.0267063	0.040024		Benomyl	nbp1-1	1	1	-0.108139	0.0225744	0.00870937	0.00543605	0.0159731	0.039087		Rapamycin	nbp1-1	1	1	0.0102565	0.0239722	0.690791	0.457001	0.0275649	0.0175083
Hydroxyurea	NBP35	1	1	-0.48698	0.0159254	6.81352e-06	6.38295e-05	0.0158405	0.0197108		MMS	NBP35	1	1	-0.111449	0.0370917	0.0397575	0.0223542	0.0446979	0.0140489		Benomyl	NBP35	1	1	0.113718	0.0480051	0.0769152	0.0285313	0.0574145	0.0219301		Rapamycin	NBP35	1	1	0.0135885	0.0246061	0.610188	0.427413	0.0280481	0.0190916
Hydroxyurea	NCB2	1	1	-0.017176	0.0711555	0.821125	0.238522	0.0859519	0.0249146		MMS	NCB2	1	1	0.0305733	0.0390602	0.477535	0.149015	0.0461695	0.0216977		Benomyl	NCB2	1	1	0.00569398	0.0297363	0.857475	0.201365	0.0356438	0.0129487		Rapamycin	NCB2	1	1	-0.00331658	0.0304065	0.918396	0.51112	0.0363066	0.0143527
Hydroxyurea	NCP1	1	1	-0.156592	0.0187922	0.00113344	0.00147547	0.0213846	0.0147395		MMS	NCP1	1	1	-0.14858	0.042836	0.0256169	0.0162668	0.040425	0.0579191		Benomyl	NCP1	1	1	0.0470026	0.0253352	0.137156	0.0449661	0.0287473	0.0202286		Rapamycin	NCP1	1	1	0.0240376	0.0246439	0.384594	0.330078	0.0275415	0.0213855
Hydroxyurea	NDC1	2	1	-0.0238981	0.0155662	0.199516	0.07371	3.511e-06	0.0466986		MMS	NDC1	2	1	0.0779585	0.0267261	0.0433759	0.0236833	0.026512	0.0470239		Benomyl	NDC1	2	1	-0.424587	0.0185691	2.16736e-05	0.000180783	0.0178257	0.0345944		Rapamycin	NDC1	2	1	0.0254893	0.0292742	0.43305	0.352104	0.0321089	0.0390758
Hydroxyurea	ndc1-4	1	1	0.0484427	0.0404276	0.296958	0.102089	0.0462712	0.0305233		MMS	ndc1-4	1	1	-0.0160986	0.0349848	0.669304	0.191229	0.0390477	0.0305539		Benomyl	ndc1-4	1	1	-0.048476	0.0293861	0.174365	0.0550186	0.0352576	0.0125156		Rapamycin	ndc1-4	1	1	0.0232094	0.0291982	0.471176	0.367484	0.0352274	0.0106534
Hydroxyurea	neo1-2	1	1	-0.0409549	0.0405683	0.369828	0.122873	0.0487435	0.0166801		MMS	neo1-2	1	1	-0.00457765	0.0596567	0.942521	0.245694	0.0713717	0.0270816		Benomyl	neo1-2	1	1	-0.0354566	0.0333523	0.34766	0.0971614	0.0402686	0.0118746		Rapamycin	neo1-2	1	1	0.0855088	0.0389586	0.0931851	0.171812	0.0472287	0.0117608
Hydroxyurea	NET1	1	0	NA	NA	NA	NA	NA	NA		MMS	NET1	1	0	NA	NA	NA	NA	NA	NA		Benomyl	NET1	1	0	NA	NA	NA	NA	NA	NA		Rapamycin	NET1	1	0	NA	NA	NA	NA	NA	NA
Hydroxyurea	NFS1	1	1	-0.0326638	0.0150455	0.0957027	0.0405547	0.0172337	0.0112983		MMS	NFS1	1	1	-0.0484578	0.0362628	0.252404	0.0919777	0.0438543	0.0121602		Benomyl	NFS1	1	1	0.115237	0.0280017	0.0146678	0.00813557	0.0324711	0.0191133		Rapamycin	NFS1	1	1	0.0891636	0.0241972	0.0211134	0.0869872	0.0290593	0.0100721
Hydroxyurea	NHP2	1	1	-0.295451	0.0227956	0.000204444	0.000458348	0.0254996	0.0196901		MMS	NHP2	1	1	0.150226	0.0325639	0.00993117	0.00832975	0.0364632	0.0279849		Benomyl	NHP2	1	1	-0.0408545	0.0256465	0.186383	0.0582854	0.0262053	0.0299949		Rapamycin	NHP2	1	1	-0.0713597	0.0651061	0.334616	0.307217	0.0788338	0.0207447
Hydroxyurea	NIC96	1	1	0.0554027	0.0372892	0.21153	0.0770097	0.0449303	0.0141768		MMS	NIC96	1	1	-0.0509737	0.0462928	0.332652	0.113102	0.0561195	0.0139796		Benomyl	NIC96	1	1	0.0593673	0.040937	0.220608	0.0669138	0.0493351	0.0154736		Rapamycin	NIC96	1	1	-0.0189462	0.0395485	0.656906	0.446225	0.0476814	0.0147587
Hydroxyurea	NIP1	2	1	-0.0581117	0.0241404	0.0737748	0.0328828	0.0280262	0.0230654		MMS	NIP1	2	1	0.0125871	0.0323485	0.717021	0.201231	0.0348237	0.0462785		Benomyl	NIP1	2	1	-0.796501	0.0470651	7.14757e-05	0.000310019	0.056469	0.0283481		Rapamycin	NIP1	2	1	0.0327057	0.0303718	0.342164	0.309647	0.0361111	0.0218619
Hydroxyurea	nip7-1	1	1	-0.220504	0.0203521	0.000411768	0.000733588	0.02226	0.019427		MMS	nip7-1	1	1	0.0361832	0.0393374	0.409719	0.131274	0.0477623	0.0109418		Benomyl	nip7-1	1	1	0.164938	0.031036	0.00602824	0.00425846	0.0358603	0.0218328		Rapamycin	nip7-1	1	1	-0.0140752	0.034183	0.701623	0.46072	0.0414967	0.00960292
Hydroxyurea	NMD3	1	1	0.0790118	0.0500197	0.189344	0.0703983	0.0607603	0.0135437		MMS	NMD3	1	1	0.0818827	0.0249848	0.0305784	0.0185303	0.0286291	0.0187141		Benomyl	NMD3	1	1	0.0319497	0.0239514	0.253106	0.0750906	0.0279819	0.0152497		Rapamycin	NMD3	1	1	0.0126744	0.0241881	0.627977	0.434387	0.0280343	0.0165839
Hydroxyurea	nmd3-4	1	1	-0.0434314	0.0284947	0.20214	0.0744174	0.0295788	0.0320788		MMS	nmd3-4	1	1	0.113573	0.0434586	0.059211	0.030275	0.042356	0.0558286		Benomyl	nmd3-4	1	1	-0.129557	0.0404882	0.0329053	0.0148875	0.0468292	0.0282475		Rapamycin	nmd3-4	1	1	-0.000781097	0.0294371	0.980102	0.52934	0.0332912	0.0239694
Hydroxyurea	NMT1	2	1	-0.181998	0.0119343	0.000107826	0.000315197	0.0115189	0.0220395		MMS	NMT1	2	1	-0.24617	0.0190874	0.000208444	0.000826315	0.0214079	0.0230038		Benomyl	NMT1	2	1	-0.0768353	0.00993379	0.00150473	0.00167349	9.86608e-07	0.0298014		Rapamycin	NMT1	2	1	-0.00739215	0.011422	0.552778	0.405035	0.0111336	0.0207463
Hydroxyurea	nmt1-181	1	1	-0.319678	0.061819	0.00664652	0.00506376	0.0735444	0.0311576		MMS	nmt1-181	1	1	-0.0717217	0.0472412	0.203575	0.0780672	0.0533538	0.0387675		Benomyl	nmt1-181	1	1	0.164814	0.0515885	0.0330648	0.0149391	0.0606343	0.0307677		Rapamycin	nmt1-181	1	1	-0.0561249	0.0539623	0.357038	0.317382	0.063612	0.0310519
Hydroxyurea	NNF1	1	1	-0.0136879	0.0238929	0.597387	0.18338	0.0186694	0.0390292		MMS	NNF1	1	1	-0.0589363	0.0367168	0.18373	0.07209	0.0394235	0.037469		Benomyl	NNF1	1	1	-0.0111649	0.0325572	0.748914	0.181371	0.0352361	0.0323285		Rapamycin	NNF1	1	1	-0.0249235	0.0460601	0.617161	0.42918	0.0538184	0.0292857
Hydroxyurea	nnf1-17	1	1	-0.0238617	0.02987	0.469122	0.149791	0.0316289	0.0318405		MMS	nnf1-17	1	1	-0.192641	0.0359146	0.00583116	0.00584134	0.0332946	0.0497871		Benomyl	nnf1-17	1	1	0.0163157	0.0441977	0.730724	0.17766	0.0513511	0.029659		Rapamycin	nnf1-17	1	1	0.060284	0.0362275	0.171437	0.221543	0.0412294	0.0283963
Hydroxyurea	nnf1-48	1	1	0.00587165	0.0307614	0.857918	0.245807	0.0359899	0.0192967		MMS	nnf1-48	1	1	-0.0407728	0.033361	0.288737	0.101667	0.0352466	0.035796		Benomyl	nnf1-48	1	1	-0.0284636	0.0354602	0.467136	0.123906	0.0426973	0.013756		Rapamycin	nnf1-48	1	1	-0.0068058	0.0183024	0.728864	0.463129	0.0209645	0.0137431
Hydroxyurea	nnf1-77	1	1	0.0712819	0.00965779	0.00179631	0.00204736	8.24335e-07	0.0204873		MMS	nnf1-77	1	1	-0.161101	0.0955923	0.167214	0.0669478	0.114653	0.0410422		Benomyl	nnf1-77	1	1	-0.171841	0.0199578	0.00100004	0.00131263	0.0214235	0.0203843		Rapamycin	nnf1-77	1	1	-0.007514	0.0085248	0.427866	0.349842	3.94162e-06	0.0180838
Hydroxyurea	NOB1	1	1	0.0390924	0.0212464	0.139606	0.0550668	0.0239642	0.0175642		MMS	NOB1	1	1	0.182012	0.0590875	0.0369182	0.0211947	0.0715198	0.0191255		Benomyl	NOB1	1	1	0.118279	0.0232124	0.00700454	0.00470302	0.0259578	0.0200807		Rapamycin	NOB1	1	1	0.0876042	0.0203751	0.01265	0.0712593	0.022928	0.0170608
Hydroxyurea	NOC2	1	1	-0.0114793	0.0304144	0.725025	0.214891	0.0365068	0.0128234		MMS	NOC2	1	1	0.00904818	0.0355198	0.811487	0.219462	0.0417275	0.0213047		Benomyl	NOC2	1	1	-0.0134132	0.0294194	0.672095	0.16687	0.0354648	0.0110223		Rapamycin	NOC2	1	1	0.0330658	0.0331849	0.375444	0.324714	0.0399606	0.0128461
Hydroxyurea	NOC3	1	1	-0.750737	0.018885	2.39241e-06	4.8006e-05	0.0221837	0.0113377		MMS	NOC3	1	1	0.168591	0.0300562	0.0049626	0.00534193	0.0346074	0.0217292		Benomyl	NOC3	1	1	0.098466	0.0365504	0.054433	0.0217803	0.04396	0.0146371		Rapamycin	NOC3	1	1	-0.0207291	0.0258737	0.467926	0.366304	0.0310328	0.0111093
Hydroxyurea	NOC4	2	1	-0.235919	0.0338641	0.00223171	0.00237481	0.0385913	0.0372193		MMS	NOC4	2	1	-0.184781	0.0448936	0.0146606	0.0108318	0.0527917	0.0376451		Benomyl	NOC4	2	1	-0.015824	0.0377353	0.696508	0.171422	0.0385161	0.0625671		Rapamycin	NOC4	2	1	0.0255928	0.0161378	0.187948	0.233413	0.0122827	0.0379299
Hydroxyurea	NOG1	2	1	0.0985354	0.0232959	0.0133729	0.00852441	0.019137	0.0518357		MMS	NOG1	2	1	0.0833907	0.0191832	0.0121851	0.00952411	0.0172881	0.0389704		Benomyl	NOG1	2	1	0.114533	0.0172221	0.00265449	0.00244451	0.0140383	0.038561		Rapamycin	NOG1	2	1	0.0069703	0.0119998	0.592485	0.420682	0.00964935	0.0271532
Hydroxyurea	nog1-1	1	1	-0.390692	0.0445762	0.000934209	0.00129999	0.0524582	0.0261935		MMS	nog1-1	1	1	-0.644039	0.0292428	2.51555e-05	0.000276165	0.0340519	0.019223		Benomyl	nog1-1	1	1	-0.439516	0.0347286	0.00022446	0.000572691	0.0406409	0.0217327		Rapamycin	nog1-1	1	1	-0.0726427	0.0233109	0.0356556	0.115208	0.0266471	0.0177511
Hydroxyurea	NOG2	1	1	-0.0793071	0.0382238	0.106647	0.0440192	0.0431065	0.0316264		MMS	NOG2	1	1	-0.235032	0.0329102	0.00203343	0.00307744	0.0393835	0.0148549		Benomyl	NOG2	1	1	0.0865167	0.0315322	0.0517054	0.021076	0.0370742	0.0187288		Rapamycin	NOG2	1	1	-0.01388	0.0328749	0.694581	0.458379	0.0335854	0.038464
Hydroxyurea	nog2-1	1	1	-0.212297	0.0369239	0.0045366	0.00393393	0.0448169	0.0104661		MMS	nog2-1	1	1	-0.19502	0.0483589	0.0156976	0.0113146	0.0585978	0.0149173		Benomyl	nog2-1	1	1	0.120248	0.0425266	0.0474608	0.0197939	0.0517043	0.0108766		Rapamycin	nog2-1	1	1	-0.0229467	0.0483752	0.659986	0.447423	0.0587341	0.0134761
Hydroxyurea	NOP1	1	1	-0.262019	0.0280966	0.000735961	0.00109375	0.0338212	0.0109892		MMS	NOP1	1	1	-0.0167702	0.0389828	0.689218	0.19544	0.0473428	0.0106977		Benomyl	NOP1	1	1	0.0462162	0.0302389	0.201145	0.0622733	0.0360435	0.014743		Rapamycin	NOP1	1	1	-0.052619	0.0188862	0.0495085	0.127795	0.0103281	0.0358481
Hydroxyurea	nop1-2	1	1	-0.173268	0.0294877	0.00419102	0.00372694	0.0312881	0.0312414		MMS	nop1-2	1	1	0.0766951	0.0200446	0.0186785	0.0128951	0.0179565	0.0289954		Benomyl	nop1-2	1	1	-0.0959696	0.0303411	0.034085	0.0153212	0.0311581	0.0350734		Rapamycin	nop1-2	1	1	-0.0549025	0.0239507	0.0836436	0.164322	0.0255499	0.0249593
Hydroxyurea	nop1-3	1	1	0.0033441	0.0151858	0.836489	0.241381	2.17061e-06	0.0322141		MMS	nop1-3	1	1	0.014092	0.0448729	0.769185	0.212112	0.0512187	0.0345114		Benomyl	nop1-3	1	1	-0.0328491	0.00664951	0.00781635	0.00506482	0.00231867	0.0135219		Rapamycin	nop1-3	1	1	0.017842	0.0113337	0.190547	0.234834	0.0114537	0.0135821
Hydroxyurea	NOP14	1	1	-0.648757	0.0116645	6.25677e-07	3.03798e-05	6.9901e-07	0.0247441		MMS	NOP14	1	1	0.167064	0.0294435	0.00475993	0.00523253	0.0307913	0.0325089		Benomyl	NOP14	1	1	-0.0693924	0.035866	0.125127	0.0416522	0.038276	0.0373297		Rapamycin	NOP14	1	1	-0.114986	0.0361666	0.0335564	0.113668	0.0420701	0.0240089
Hydroxyurea	NOP15	2	1	-0.105078	0.0547591	0.12743	0.0510313	0.0659503	0.0298387		MMS	NOP15	2	1	0.160727	0.0197143	0.00123188	0.00226588	0.0171277	0.0416863		Benomyl	NOP15	2	1	0.0470713	0.0238728	0.119929	0.0404137	0.0280583	0.0201395		Rapamycin	NOP15	2	1	-0.0588586	0.0150185	0.0172613	0.0804425	0.0167084	0.0188409
Hydroxyurea	NOP2	2	1	-0.163782	0.0294767	0.00513561	0.00425624	0.0298268	0.0498199		MMS	NOP2	2	1	-0.0289099	0.0193204	0.208901	0.0795503	1.66978e-06	0.0579613		Benomyl	NOP2	2	1	-0.0229585	0.0436916	0.62704	0.158032	0.0513639	0.0367576		Rapamycin	NOP2	2	1	0.0123455	0.0155948	0.472869	0.367484	0.00415176	0.0456658
Hydroxyurea	nop2-10	1	1	-0.30952	0.0388851	0.00134947	0.00165779	0.0465247	0.0176235		MMS	nop2-10	1	1	0.0893084	0.055909	0.185419	0.0726946	0.0676844	0.0179615		Benomyl	nop2-10	1	1	-0.144243	0.0525872	0.0517496	0.021076	0.0633745	0.019884		Rapamycin	nop2-10	1	1	-0.176144	0.0479713	0.021356	0.0870986	0.0580753	0.0154079
Hydroxyurea	nop2-3	1	1	-0.0194597	0.0195079	0.374964	0.124186	2.24363e-06	0.0413826		MMS	nop2-3	1	1	0.0978304	0.0203504	0.0086022	0.00758067	0.0221971	0.0196338		Benomyl	nop2-3	1	1	0.0847934	0.0296112	0.0457649	0.0191721	0.0351003	0.0157991		Rapamycin	nop2-3	1	1	-0.0278013	0.0235969	0.304033	0.292998	0.0247564	0.025827
Hydroxyurea	nop2-4	1	1	0.109246	0.0531204	0.108874	0.0447974	0.0640226	0.0200324		MMS	nop2-4	1	1	0.164907	0.0357313	0.0099168	0.00832975	0.0422198	0.0199431		Benomyl	nop2-4	1	1	0.202625	0.0322607	0.00328114	0.00285558	0.0385117	0.0152945		Rapamycin	nop2-4	1	1	0.0417217	0.0319065	0.261093	0.272168	0.038291	0.0135099
Hydroxyurea	nop2-5	1	1	-0.0207757	0.0428992	0.653501	0.197599	0.051982	0.0132343		MMS	nop2-5	1	1	0.248959	0.0358487	0.00225822	0.00326017	0.0425891	0.0184817		Benomyl	nop2-5	1	1	-0.0516625	0.0222679	0.0811327	0.0296717	0.024165	0.0218981		Rapamycin	nop2-5	1	1	-0.0119859	0.00671296	0.148731	0.208054	0.00297609	0.0132746
Hydroxyurea	nop2-6	1	1	0.177977	0.034569	0.0067517	0.0050891	0.0394705	0.0265295		MMS	nop2-6	1	1	0.0917117	0.051005	0.146563	0.0604549	0.0616625	0.0173205		Benomyl	nop2-6	1	1	-0.0919647	0.0415625	0.0913525	0.0323192	0.0499096	0.0173368		Rapamycin	nop2-6	1	1	0.029916	0.0322223	0.405739	0.339338	0.0387975	0.0125101
Hydroxyurea	nop2-9	1	1	-0.153157	0.0284087	0.00572577	0.00460001	0.0319461	0.0238766		MMS	nop2-9	1	1	-0.0415221	0.0494236	0.448121	0.141273	0.0559068	0.0401922		Benomyl	nop2-9	1	1	-0.122532	0.040125	0.0378888	0.0165664	0.0466515	0.026758		Rapamycin	nop2-9	1	1	0.0585853	0.0221665	0.0574021	0.138036	0.024523	0.0201733
Hydroxyurea	NOP4	1	1	-0.497785	0.0205286	1.716e-05	9.78512e-05	0.0206229	0.0249098		MMS	NOP4	1	1	0.0106964	0.0173578	0.571082	0.169993	1.96267e-06	0.0368214		Benomyl	NOP4	1	1	0.00860645	0.0163408	0.626266	0.15802	1.18631e-06	0.034664		Rapamycin	NOP4	1	1	-0.0339196	0.0535149	0.560623	0.407577	0.0634204	0.0286508
Hydroxyurea	nop4-3	1	1	-0.00854781	0.0473493	0.865516	0.247384	0.057321	0.0152219		MMS	nop4-3	1	1	0.0198351	0.0642006	0.772779	0.212983	0.0782187	0.0139013		Benomyl	nop4-3	1	1	-0.430945	0.0517016	0.00113218	0.00139578	0.0626564	0.0158512		Rapamycin	nop4-3	1	1	-0.018669	0.0598528	0.770687	0.474635	0.0728928	0.0134354
Hydroxyurea	NOP53	2	1	-0.0906312	0.0283379	0.0329563	0.016884	0.0285494	0.0483417		MMS	NOP53	2	1	-0.0998882	0.0145857	0.00237937	0.00336578	0.0093804	0.0372389		Benomyl	NOP53	2	1	-0.131566	0.0158236	0.00114299	0.00140046	0.01332	0.0344811		Rapamycin	NOP53	2	1	-0.0196795	0.0171726	0.3157	0.29722	0.0180868	0.0262924
Hydroxyurea	NOP58	2	1	-0.0223537	0.0109379	0.110479	0.0453863	1.11825e-06	0.0328136		MMS	NOP58	2	1	0.00190713	0.0497592	0.971263	0.251318	0.0538804	0.069751		Benomyl	NOP58	2	1	-0.0205837	0.0176819	0.30908	0.088314	0.00919225	0.0480299		Rapamycin	NOP58	2	1	0.0439901	0.0141479	0.0358958	0.115208	9.30031e-06	0.0424436
Hydroxyurea	nop7-1	1	1	0.0196675	0.0251329	0.477631	0.151493	0.0294893	0.0152846		MMS	nop7-1	1	1	0.239943	0.0287795	0.00113111	0.00216035	0.0264689	0.0403156		Benomyl	nop7-1	1	1	0.192659	0.0296502	0.00289375	0.00260402	0.031876	0.030131		Rapamycin	nop7-1	1	1	0.0210033	0.0293298	0.513508	0.389564	0.0348638	0.0149875
Hydroxyurea	NOP8	2	1	0.0796772	0.0287008	0.0500159	0.0238536	0.0335956	0.0253304		MMS	NOP8	2	1	-0.0108933	0.0194547	0.605399	0.177836	0.0213831	0.0257478		Benomyl	NOP8	2	1	0.131102	0.0167904	0.0014518	0.00162715	0.017288	0.0272766		Rapamycin	NOP8	2	1	0.00447288	0.0140552	0.766228	0.473484	0.0149915	0.0207236
Hydroxyurea	nop8-101	1	1	-0.241154	0.0180477	0.000181391	0.0004216	0.0189296	0.0197674		MMS	nop8-101	1	1	-0.731651	0.0263063	9.94133e-06	0.000226549	0.0302447	0.0192325		Benomyl	nop8-101	1	1	-0.0141096	0.0300061	0.662688	0.165097	0.0349695	0.0195719		Rapamycin	nop8-101	1	1	-0.0475703	0.0365088	0.262527	0.272579	0.0438216	0.0153953
Hydroxyurea	NOP9	1	1	0.0314766	0.0146794	0.0986127	0.0414862	0.0163209	0.01306		MMS	NOP9	1	1	0.0214632	0.0314645	0.532604	0.161477	0.0378116	0.0128814		Benomyl	NOP9	1	1	0.00687743	0.0213788	0.763794	0.183743	0.0131463	0.0392207		Rapamycin	NOP9	1	1	0.0405214	0.0140414	0.0447488	0.124249	0.0143704	0.0163614
Hydroxyurea	NPA3	1	1	-0.468264	0.0101735	1.33259e-06	3.67943e-05	0.0102505	0.012269		MMS	NPA3	1	1	-0.372608	0.024561	0.000110066	0.000573098	0.0290961	0.0132233		Benomyl	NPA3	1	1	-0.209276	0.014961	0.000151516	0.000470108	0.0161035	0.0151417		Rapamycin	NPA3	1	1	-0.258639	0.0558648	0.00980924	0.0621213	0.0682003	0.00949314
Hydroxyurea	NRD1	1	1	-0.0247986	0.0186939	0.25532	0.0901372	0.0217484	0.0123935		MMS	NRD1	1	1	-0.105186	0.0289358	0.0220592	0.0145732	0.0351679	0.00757656		Benomyl	NRD1	1	1	-0.0284976	0.0140475	0.112383	0.0382916	0.0144808	0.0160906		Rapamycin	NRD1	1	1	-0.00297313	0.0189636	0.883012	0.502973	1.13742e-06	0.0402278
Hydroxyurea	NSA2	1	1	0.0181726	0.0195759	0.405791	0.132554	0.0118552	0.0360948		MMS	NSA2	1	1	-0.0691395	0.0387331	0.14881	0.061125	0.0425059	0.0364813		Benomyl	NSA2	1	1	0.0304082	0.0133464	0.0849386	0.0305991	4.2406e-06	0.0283121		Rapamycin	NSA2	1	1	0.00856449	0.0267009	0.764453	0.47296	0.0221799	0.0416217
Hydroxyurea	NSE1	2	1	0.00472132	0.0306078	0.884881	0.251609	0.0347327	0.0345453		MMS	NSE1	2	1	0.0591286	0.0407268	0.220185	0.0826924	0.0469402	0.041325		Benomyl	NSE1	2	1	0.103377	0.0354634	0.0434589	0.0184403	0.0423128	0.0240128		Rapamycin	NSE1	2	1	0.0472073	0.027552	0.161797	0.215364	0.0326225	0.0211339
Hydroxyurea	nse1-16	1	1	-0.589523	0.0386864	0.000108148	0.000315197	0.0450611	0.0253648		MMS	nse1-16	1	1	-0.48087	0.0464302	0.000490596	0.00140825	0.0553707	0.0224325		Benomyl	nse1-16	1	1	-0.122286	0.0396023	0.0366504	0.0161921	0.0464348	0.0242689		Rapamycin	nse1-16	1	1	-0.071046	0.0414612	0.161766	0.215364	0.0490215	0.0229418
Hydroxyurea	NSE3	1	1	-0.266128	0.0536663	0.00771194	0.00565052	0.0645046	0.0218587		MMS	NSE3	1	1	-0.176896	0.0220948	0.00131998	0.00236467	0.0234127	0.0235022		Benomyl	NSE3	1	1	-0.0488671	0.0386289	0.274535	0.0801327	0.0462546	0.0172165		Rapamycin	NSE3	1	1	-0.0920297	0.0219247	0.0137231	0.0745715	0.0253528	0.0153244
Hydroxyurea	NSE4	1	1	0.00291261	0.0154898	0.860003	0.246136	0.0159986	0.0176588		MMS	NSE4	1	1	-0.0160922	0.0121317	0.255354	0.0927771	0.00865013	0.0209244		Benomyl	NSE4	1	1	0.133874	0.0822043	0.178738	0.0561376	0.0998757	0.0219894		Rapamycin	NSE4	1	1	0.0597514	0.0616638	0.387423	0.331669	0.0708486	0.0453027
Hydroxyurea	nse4-ts1	1	1	-0.572668	0.0394889	0.000131461	0.000336838	0.0412161	0.043828		MMS	nse4-ts1	1	1	-0.706919	0.0553807	0.000217043	0.000838871	0.0646577	0.0354931		Benomyl	nse4-ts1	1	1	0.160989	0.0435592	0.0209109	0.0105833	0.0463258	0.0458265		Rapamycin	nse4-ts1	1	1	9.166e-06	0.0387778	0.999823	0.534008	0.0437073	0.0321833
Hydroxyurea	nse4-ts2	1	1	-0.473472	0.0514814	0.000776422	0.00113834	0.0617249	0.0222846		MMS	nse4-ts2	1	1	-0.54196	0.0206453	1.25135e-05	0.000227494	0.0242064	0.0126565		Benomyl	nse4-ts2	1	1	-0.104054	0.0252121	0.0145277	0.00806816	0.0273957	0.0246749		Rapamycin	nse4-ts2	1	1	0.0075947	0.0208472	0.734074	0.463732	0.024844	0.0102014
Hydroxyurea	nse4-ts3	1	1	-0.456029	0.0219407	3.16602e-05	0.000143183	0.0215981	0.0276919		MMS	nse4-ts3	1	1	-0.714986	0.0749895	0.000675717	0.00164516	0.0886238	0.0417476		Benomyl	nse4-ts3	1	1	-0.0797257	0.0436165	0.141576	0.046136	0.0471694	0.0434274		Rapamycin	nse4-ts3	1	1	0.00482545	0.0238693	0.849656	0.493238	0.0244801	0.027677
Hydroxyurea	nse4-ts4	1	1	-0.60079	0.0377093	9.07263e-05	0.00029022	0.0347712	0.0526485		MMS	nse4-ts4	1	1	-0.579477	0.136443	0.0131892	0.0100217	0.165113	0.0445864		Benomyl	nse4-ts4	1	1	-0.00661703	0.0454516	0.891291	0.207848	0.0477464	0.0495697		Rapamycin	nse4-ts4	1	1	0.0326181	0.03776	0.436405	0.354147	0.0399969	0.040211
Hydroxyurea	NSE5	2	1	-0.460085	0.0122703	3.02109e-06	5.11258e-05	0.0123706	0.0209012		MMS	NSE5	2	1	-0.330558	0.0350678	0.000706148	0.00165845	0.0405231	0.0348575		Benomyl	NSE5	2	1	0.089907	0.0248493	0.0223951	0.0110634	0.0280632	0.0288463		Rapamycin	NSE5	2	1	-0.107567	0.0493192	0.0946348	0.173049	0.0595319	0.0250442
Hydroxyurea	NSL1	1	1	-0.315041	0.0241237	0.000198457	0.000451478	0.0280453	0.0160989		MMS	NSL1	1	1	0.0400055	0.0354411	0.3221	0.110425	0.0424508	0.0156885		Benomyl	NSL1	1	1	0.0893185	0.0237368	0.0197258	0.0102221	0.0274879	0.0163923		Rapamycin	NSL1	1	1	-0.0302176	0.0154058	0.121354	0.189194	0.017786	0.010909
Hydroxyurea	nsl1-5	1	1	-0.0301539	0.0339978	0.425222	0.137787	0.037052	0.0329055		MMS	nsl1-5	1	1	-0.17845	0.071573	0.0672501	0.0332428	0.0829758	0.0489614		Benomyl	nsl1-5	1	1	-0.193096	0.0172932	0.000366178	0.000737636	2.373e-06	0.0366845		Rapamycin	nsl1-5	1	1	0.0291901	0.0150822	0.125036	0.191422	2.32647e-06	0.0319941
Hydroxyurea	nsl1-6	1	1	0.0745991	0.0116215	0.0030274	0.0029195	0.0108472	0.0159618		MMS	nsl1-6	1	1	-0.0283505	0.0364838	0.48051	0.149848	0.0388347	0.0382806		Benomyl	nsl1-6	1	1	0.0919558	0.0290641	0.0340564	0.0153212	0.0313302	0.0292659		Rapamycin	nsl1-6	1	1	0.0439787	0.0119399	0.021142	0.0869872	0.0111111	0.0164669
Hydroxyurea	NTR2	2	1	0.0724486	0.0153389	0.00914989	0.00645179	0.0146641	0.028763		MMS	NTR2	2	1	0.155751	0.0360436	0.0124358	0.00962807	0.040534	0.0428281		Benomyl	NTR2	2	1	0.0679913	0.0180306	0.0195897	0.0101759	0.0193698	0.0259768		Rapamycin	NTR2	2	1	0.0684226	0.0173073	0.01677	0.0799896	0.0159891	0.0340875
Hydroxyurea	NUD1	1	1	0.0522219	0.0314442	0.172094	0.0654221	0.0301135	0.0415794		MMS	NUD1	1	1	-0.0104052	0.0881797	0.911756	0.239623	0.104048	0.050128		Benomyl	NUD1	1	1	-0.000634053	0.0308404	0.984582	0.224293	0.0302437	0.0391921		Rapamycin	NUD1	1	1	-0.0455007	0.0448321	0.367546	0.321674	0.0525245	0.0277156
Hydroxyurea	NUF2	2	1	0.0129969	0.0219808	0.586127	0.180239	1.39854e-06	0.0659424		MMS	NUF2	2	1	-0.0371415	0.0455433	0.460548	0.144414	0.0522721	0.0476807		Benomyl	NUF2	2	1	0.0800893	0.0217854	0.0212735	0.0107044	0.0188036	0.046368		Rapamycin	NUF2	2	1	-0.0315268	0.0405218	0.48001	0.372182	0.045903	0.0462126
Hydroxyurea	nuf2-61	1	1	0.0218345	0.0296413	0.502219	0.157861	0.0347091	0.0184271		MMS	nuf2-61	1	1	-0.0182478	0.0695515	0.805999	0.218338	0.0843566	0.0204998		Benomyl	nuf2-61	1	1	-0.0958002	0.0328729	0.0434924	0.0184403	0.0385814	0.0199311		Rapamycin	nuf2-61	1	1	0.0221039	0.0480878	0.669635	0.451218	0.057906	0.0186181
Hydroxyurea	NUG1	1	1	-0.542542	0.0347918	9.87441e-05	0.000302937	0.0414915	0.0168066		MMS	NUG1	1	1	0.347687	0.0686099	0.00714243	0.00676815	0.0824412	0.0281659		Benomyl	NUG1	1	1	0.0195745	0.0192905	0.367628	0.101823	0.0214434	0.0171786		Rapamycin	NUG1	1	1	-0.00388085	0.022689	0.872492	0.500161	0.0258668	0.0175865
Hydroxyurea	nug1-2	1	1	0.0560681	0.0105015	0.00592912	0.00471285	0.0059825	0.0197205		MMS	nug1-2	1	1	0.190622	0.038941	0.0080721	0.00732447	0.0402556	0.0442976		Benomyl	nug1-2	1	1	0.0174597	0.0180113	0.38725	0.10651	1.27173e-06	0.0382077		Rapamycin	nug1-2	1	1	-0.0197382	0.0177319	0.328025	0.303498	0.0190985	0.0179061
Hydroxyurea	NUP1	1	1	0.0575759	0.0104985	0.0053837	0.00441658	0.0039959	0.0211679		MMS	NUP1	1	1	0.0431895	0.0160722	0.0548161	0.028404	0.0165808	0.0183754		Benomyl	NUP1	1	1	0.147637	0.0408045	0.0223941	0.0110634	0.0489436	0.0174961		Rapamycin	NUP1	1	1	0.0847115	0.0278465	0.0383239	0.115607	0.0332364	0.0132459
Hydroxyurea	NUP116	2	1	0.0680137	0.0194318	0.0248933	0.0136017	0.0219552	0.0224976		MMS	NUP116	2	1	0.0636845	0.0202849	0.0348643	0.0204234	0.0225986	0.0252804		Benomyl	NUP116	2	1	-0.525437	0.0107131	1.03402e-06	9.88327e-05	0.00452352	0.0301689		Rapamycin	NUP116	2	1	0.0676164	0.00748195	0.000830537	0.0181782	0.000803983	0.0223593
Hydroxyurea	NUP145	1	0	NA	NA	NA	NA	NA	NA		MMS	NUP145	1	0	NA	NA	NA	NA	NA	NA		Benomyl	NUP145	1	0	NA	NA	NA	NA	NA	NA		Rapamycin	NUP145	1	0	NA	NA	NA	NA	NA	NA
Hydroxyurea	NUP159	1	1	-0.71061	0.0261572	1.09164e-05	7.99775e-05	0.0308357	0.0150458		MMS	NUP159	1	1	0.0584427	0.0269245	0.0957442	0.0434751	0.0318447	0.0148301		Benomyl	NUP159	1	1	0.0477246	0.0184499	0.0608946	0.0237096	2.01393e-06	0.0391382		Rapamycin	NUP159	1	1	0.0702107	0.0219532	0.0329575	0.112415	0.0259056	0.0124677
Hydroxyurea	nup159-1	1	1	-0.120154	0.0345433	0.0253898	0.0137459	0.0411215	0.0172232		MMS	nup159-1	1	1	0.105591	0.0337831	0.0353362	0.0206734	0.0347592	0.0388744		Benomyl	nup159-1	1	1	-0.0917559	0.0513946	0.148759	0.0480795	0.0621644	0.0171192		Rapamycin	nup159-1	1	1	-0.064586	0.0375559	0.160601	0.214894	0.0430788	0.0279222
Hydroxyurea	nup192-15	1	1	0.0877445	0.0436982	0.115066	0.0467944	0.0460406	0.0472621		MMS	nup192-15	1	1	-0.0178129	0.0399071	0.678437	0.193052	0.0446407	0.0344706		Benomyl	nup192-15	1	1	0.179034	0.0318373	0.00491734	0.00378165	0.0364026	0.0242038		Rapamycin	nup192-15	1	1	0.00586752	0.0543461	0.919222	0.51112	0.0650131	0.0247117
Hydroxyurea	NUP82	1	1	-0.342212	0.0417876	0.00121109	0.00153096	0.0482351	0.0296313		MMS	NUP82	1	1	0.0720593	0.0653718	0.332194	0.113102	0.0785569	0.0267781		Benomyl	NUP82	1	1	-0.0187147	0.0447956	0.697559	0.171422	0.0527725	0.0259827		Rapamycin	NUP82	1	1	-0.197831	0.0510965	0.0179672	0.0821499	0.0595423	0.0333616
Hydroxyurea	NUS1	1	1	-0.153175	0.0191736	0.00133094	0.00164676	0.0181277	0.025855		MMS	NUS1	1	1	-0.159137	0.065172	0.0710701	0.0346771	0.0767036	0.0382488		Benomyl	NUS1	1	1	-0.0998755	0.0777706	0.268396	0.0786052	0.0927318	0.037678		Rapamycin	NUS1	1	1	-0.0567205	0.0396146	0.225461	0.254864	0.0457881	0.0277902
Hydroxyurea	NUT2	2	1	0.0155774	0.025069	0.568009	0.175181	2.10378e-06	0.0752071		MMS	NUT2	2	1	-0.0495762	0.0397604	0.28047	0.0997608	0.0435643	0.0532999		Benomyl	NUT2	2	1	0.0800887	0.0175537	0.0103192	0.00610615	0.0161432	0.0347788		Rapamycin	NUT2	2	1	-0.0108512	0.0326718	0.756467	0.470588	0.0383232	0.0281952
Hydroxyurea	nut2-ts	1	1	-0.241536	0.0417181	0.00442315	0.00386095	0.0497879	0.0198819		MMS	nut2-ts	1	1	-0.080212	0.0313855	0.0629238	0.0314847	0.0363697	0.0215513		Benomyl	nut2-ts	1	1	0.14551	0.0489024	0.0409202	0.0176254	0.0586111	0.0213472		Rapamycin	nut2-ts	1	1	0.0357491	0.0338783	0.350842	0.314341	0.0406106	0.0147356
Hydroxyurea	okp1-5	1	1	-0.0441581	0.0307381	0.224189	0.0807773	0.0347075	0.0252569		MMS	okp1-5	1	1	0.0610117	0.0490243	0.281248	0.0999651	0.0571112	0.0320958		Benomyl	okp1-5	1	1	-0.341363	0.0836978	0.0151167	0.00830593	0.101774	0.0212128		Rapamycin	okp1-5	1	1	0.016133	0.0313603	0.634063	0.43741	0.036757	0.0192968
Hydroxyurea	OLE1	1	1	-0.00335359	0.0135259	0.81639	0.237541	0.00562115	0.0269904		MMS	OLE1	1	1	-0.0411307	0.0205698	0.116174	0.0501536	0.0219414	0.0214418		Benomyl	OLE1	1	1	-0.0690012	0.0146035	0.00913793	0.0055753	0.0170216	0.00951201		Rapamycin	OLE1	1	1	0.0361809	0.0255996	0.230439	0.256786	0.0306389	0.0115242
Hydroxyurea	ole1-m2	1	1	-0.164527	0.0425613	0.0180601	0.0106336	0.0475719	0.0369094		MMS	ole1-m2	1	1	-0.262138	0.0746694	0.0246574	0.0158075	0.0876043	0.0454567		Benomyl	ole1-m2	1	1	0.0162578	0.0720737	0.83259	0.196836	0.0838078	0.0480055		Rapamycin	ole1-m2	1	1	-0.00630356	0.0459011	0.897406	0.506017	0.0461902	0.0555023
Hydroxyurea	ORC1	2	1	0.0343351	0.024258	0.229874	0.0826554	0.0279311	0.0248031		MMS	ORC1	2	1	-0.00174729	0.0125659	0.89613	0.237096	0.012272	0.0227484		Benomyl	ORC1	2	1	0.043922	0.0132488	0.0295112	0.0136901	0.0121875	0.0262404		Rapamycin	ORC1	2	1	0.0153856	0.0233919	0.546637	0.403079	0.0264248	0.027111
Hydroxyurea	ORC2	1	1	-0.0139008	0.0180909	0.48511	0.153587	1.97307e-06	0.0383767		MMS	ORC2	1	1	-0.078182	0.0343642	0.085246	0.0397751	0.0353819	0.0394765		Benomyl	ORC2	1	1	-0.0813672	0.024082	0.0278173	0.0131004	0.0232112	0.0315192		Rapamycin	ORC2	1	1	-0.00357583	0.015478	0.82863	0.488487	0.0057011	0.0313138
Hydroxyurea	orc2-1	1	1	-0.509322	0.0168891	7.20164e-06	6.40647e-05	0.0153264	0.0240601		MMS	orc2-1	1	1	-0.190679	0.0270621	0.00213899	0.00315665	0.0321336	0.0140681		Benomyl	orc2-1	1	1	-0.112929	0.0404774	0.0493164	0.0203914	0.0491468	0.0112551		Rapamycin	orc2-1	1	1	0.0760422	0.026372	0.0448576	0.124249	0.0314626	0.0126487
Hydroxyurea	orc2-2	1	1	-0.366851	0.0361835	0.000532816	0.000882726	0.0430498	0.0182134		MMS	orc2-2	1	1	-0.027117	0.0175112	0.19641	0.0757931	0.018369	0.0191737		Benomyl	orc2-2	1	1	0.233805	0.0379152	0.0035111	0.00296975	0.0432563	0.0292526		Rapamycin	orc2-2	1	1	-0.0287278	0.0250438	0.315289	0.297106	0.0296532	0.0135806
Hydroxyurea	orc2-3	1	1	-0.47112	0.0513444	0.000783371	0.00114475	0.0620731	0.0174333		MMS	orc2-3	1	1	-0.459529	0.0392831	0.00030539	0.00101152	0.0474194	0.0140857		Benomyl	orc2-3	1	1	-0.361421	0.047502	0.00160146	0.00173221	0.0569874	0.0202805		Rapamycin	orc2-3	1	1	-0.0850999	0.0383909	0.0909487	0.170239	0.0462294	0.014863
Hydroxyurea	orc2-4	1	1	-0.469721	0.0433745	0.000412512	0.000733588	0.048625	0.0370526		MMS	orc2-4	1	1	-0.216399	0.0165511	0.000197553	0.000826315	1.40164e-06	0.0351101		Benomyl	orc2-4	1	1	0.0431689	0.0240667	0.147312	0.0476473	0.0205904	0.0365315		Rapamycin	orc2-4	1	1	-0.0348843	0.0191113	0.141997	0.204494	1.18924e-06	0.0405412
Hydroxyurea	ORC3	2	1	-0.383585	0.0124096	6.52695e-06	6.22565e-05	0.0124647	0.0213016		MMS	ORC3	2	1	-0.223564	0.0146643	0.000107953	0.000573098	0.0140981	0.0272551		Benomyl	ORC3	2	1	-0.124299	0.027107	0.0101412	0.00605044	0.0316813	0.0243078		Rapamycin	ORC3	2	0.916667	-0.445642	0.0153892	8.46506e-06	0.000621232	0.015896	0.0248064
Hydroxyurea	orc3-70	1	1	-0.33755	0.0275352	0.000254286	0.000540447	0.0313001	0.0217427		MMS	orc3-70	1	1	0.0472818	0.0323492	0.217655	0.0819975	0.0331115	0.0376828		Benomyl	orc3-70	1	1	-0.101839	0.0311139	0.0306995	0.0140608	0.0368914	0.0165354		Rapamycin	orc3-70	1	1	0.00939804	0.0308148	0.775588	0.476381	0.0366983	0.0152543
Hydroxyurea	ORC5	1	1	-0.158412	0.0209612	0.00164285	0.00193242	0.0208822	0.0258645		MMS	ORC5	1	1	-0.112846	0.0361896	0.0355893	0.0207719	0.0435216	0.0145325		Benomyl	ORC5	1	1	0.00720521	0.00882109	0.459887	0.1223	0.00589873	0.015677		Rapamycin	ORC5	1	1	-0.0212376	0.01658	0.269447	0.275956	8.78321e-07	0.0351715
Hydroxyurea	orc5-70	1	1	0.155321	0.0262687	0.00409634	0.00366721	0.0225689	0.0397133		MMS	orc5-70	1	1	-0.00447754	0.0271199	0.876872	0.233014	0.0310481	0.0204386		Benomyl	orc5-70	1	1	0.152561	0.0299245	0.00699138	0.00470147	0.0261969	0.0443936		Rapamycin	orc5-70	1	1	0.0396557	0.0197175	0.114643	0.185246	0.0233911	0.0103962
Hydroxyurea	ORC6	1	1	0.0423964	0.0406734	0.356097	0.118989	0.0487989	0.0173339		MMS	ORC6	1	1	-0.0138604	0.0334511	0.699875	0.197662	0.029546	0.0491579		Benomyl	ORC6	1	1	-0.131412	0.0186334	0.00213161	0.00212544	0.0208428	0.0160983		Rapamycin	ORC6	1	1	0.0204224	0.0527492	0.718354	0.461804	0.063825	0.0173279
Hydroxyurea	OST1	1	1	-0.176861	0.0485576	0.0219201	0.0123121	0.058284	0.0204738		MMS	OST1	1	1	-0.1597	0.0725515	0.09253	0.0424097	0.0881375	0.0195474		Benomyl	OST1	1	1	0.104291	0.0388296	0.0548932	0.0219164	0.044015	0.0311907		Rapamycin	OST1	1	1	-0.104787	0.0555253	0.132177	0.197813	0.0671734	0.0183568
Hydroxyurea	ost1-6	1	1	0.193983	0.0470353	0.0145626	0.00912745	0.056952	0.0149949		MMS	ost1-6	1	1	0.134812	0.0950971	0.229273	0.0851283	0.115664	0.0236838		Benomyl	ost1-6	1	1	0.0789969	0.021794	0.0222641	0.0110238	0.0179764	0.0341754		Rapamycin	ost1-6	1	1	-0.0463374	0.0354797	0.261585	0.272168	0.0422164	0.0178315
Hydroxyurea	OST2	2	1	0.0277513	0.0171212	0.180361	0.0676821	0.0166414	0.0312507		MMS	OST2	2	1	0.0954712	0.0366046	0.0595342	0.0304086	0.0431194	0.0300566		Benomyl	OST2	2	1	-0.464682	0.024322	4.42219e-05	0.000260637	0.0280062	0.024859		Rapamycin	OST2	2	1	0.0625725	0.0242925	0.0616003	0.141583	0.0280175	0.0245201
Hydroxyurea	PAM18	1	1	-0.153611	0.0332619	0.00989419	0.00682974	0.0301595	0.0474322		MMS	PAM18	1	1	-0.261796	0.0131845	3.79535e-05	0.000310495	0.0150673	0.0100583		Benomyl	PAM18	1	1	-0.0907373	0.0377044	0.0738305	0.0277739	0.0451437	0.016835		Rapamycin	PAM18	1	1	-0.0212562	0.00886159	0.0744619	0.151843	0.00794264	0.0128109
Hydroxyurea	PAN1	1	1	-0.0626088	0.0370742	0.166538	0.0639587	0.0443818	0.0166134		MMS	PAN1	1	1	-0.030031	0.0397217	0.491709	0.152084	0.0467043	0.0235855		Benomyl	PAN1	1	1	-0.0831084	0.0473217	0.15389	0.0494432	0.0571433	0.0167615		Rapamycin	PAN1	1	1	-0.0239013	0.0385976	0.569282	0.411224	0.0465461	0.0142957
Hydroxyurea	pan1-4	1	1	-0.096298	0.0227187	0.0132772	0.00850471	0.0249652	0.0212799		MMS	pan1-4	1	1	-0.043713	0.019449	0.0878816	0.0407723	0.0178951	0.0272301		Benomyl	pan1-4	1	1	-0.082622	0.0482234	0.161811	0.0516438	0.0562154	0.0313722		Rapamycin	pan1-4	1	1	-0.0153976	0.0181241	0.443424	0.356686	0.0202008	0.0159361
Hydroxyurea	PAP1	2	1	0.0589099	0.0147121	0.0160743	0.00980552	0.0144087	0.0265022		MMS	PAP1	2	1	0.0789297	0.00885044	0.000873964	0.00188153	2.40234e-06	0.0265513		Benomyl	PAP1	2	1	0.144172	0.0255824	0.00487887	0.00376542	0.0266168	0.0404895		Rapamycin	PAP1	2	1	0.051317	0.0292875	0.154622	0.212184	0.0344193	0.024732
Hydroxyurea	pap1-1	1	1	0.00675516	0.0498234	0.898701	0.254161	0.0600788	0.0185017		MMS	pap1-1	1	1	-0.0380854	0.0690111	0.610417	0.178562	0.0831401	0.0263549		Benomyl	pap1-1	1	1	0.0375639	0.0756985	0.645762	0.161717	0.0923056	0.0150079		Rapamycin	pap1-1	1	1	0.00390399	0.0441364	0.933768	0.515691	0.0531318	0.0172372
Hydroxyurea	PBN1	1	1	0.0767062	0.0506565	0.20453	0.075034	0.057399	0.0407853		MMS	PBN1	1	1	0.0359219	0.0488259	0.502716	0.154322	0.0549617	0.0408104		Benomyl	PBN1	1	1	-0.0810506	0.0341025	0.0762648	0.0283698	0.0374494	0.032032		Rapamycin	PBN1	1	1	0.0354037	0.0475586	0.497977	0.381176	0.0553901	0.0312094
Hydroxyurea	PCF11	1	1	-0.0594505	0.0324139	0.140556	0.0553999	0.0360526	0.0287852		MMS	PCF11	1	1	-0.0622597	0.0597751	0.356424	0.118773	0.0706306	0.0333572		Benomyl	PCF11	1	1	0.0916359	0.0140806	0.00287695	0.00259428	0.0137405	0.0180494		Rapamycin	PCF11	1	1	0.00726386	0.0248221	0.784352	0.47802	0.0292774	0.014182
Hydroxyurea	pcf11-1	1	1	0.172212	0.0141915	0.000264603	0.000546511	1.11391e-06	0.0301047		MMS	pcf11-1	1	1	0.0832402	0.0550135	0.204809	0.0783782	0.0652493	0.029099		Benomyl	pcf11-1	1	1	0.237401	0.0231818	0.000512508	0.00088564	1.077e-06	0.0491761		Rapamycin	pcf11-1	1	1	0.0103146	0.0111718	0.408122	0.340521	0.010188	0.0158196
Hydroxyurea	pcf11-2	1	1	-0.160727	0.0403735	0.0163876	0.00995034	0.0491695	0.00906432		MMS	pcf11-2	1	1	-0.0390367	0.0524158	0.497799	0.153484	0.0634978	0.0163536		Benomyl	pcf11-2	1	1	-0.0635157	0.0325015	0.122361	0.0409513	0.039185	0.0121324		Rapamycin	pcf11-2	1	1	0.0238552	0.0358821	0.542534	0.402013	0.0431964	0.0140031
Hydroxyurea	pcf11-ts10	1	1	0.0491415	0.0523191	0.400774	0.131242	0.0608223	0.0349246		MMS	pcf11-ts10	1	1	-0.106122	0.041635	0.0633822	0.0315933	0.0475609	0.0318514		Benomyl	pcf11-ts10	1	1	0.0620696	0.0165303	0.0198626	0.010244	0.0166832	0.0198657		Rapamycin	pcf11-ts10	1	1	0.13348	0.0501134	0.0561814	0.136144	0.0595259	0.0259048
Hydroxyurea	pcf11-ts2	1	1	0.0137982	0.0281829	0.650057	0.196898	0.0331581	0.0166091		MMS	pcf11-ts2	1	1	0.122467	0.0308879	0.0166094	0.0117815	0.0341941	0.0280281		Benomyl	pcf11-ts2	1	1	0.0805065	0.0337526	0.0755614	0.0282535	0.0405574	0.0138515		Rapamycin	pcf11-ts2	1	1	0.0243149	0.0298391	0.460881	0.36315	0.0360525	0.0103598
Hydroxyurea	pcf11-ts9	1	1	0.0966573	0.0426341	0.0859992	0.0371326	0.0515861	0.0140037		MMS	pcf11-ts9	1	1	0.218297	0.0499749	0.0119856	0.00945054	0.0605217	0.0158149		Benomyl	pcf11-ts9	1	1	0.238034	0.0383962	0.00344294	0.00293966	0.0456093	0.0198384		Rapamycin	pcf11-ts9	1	1	-0.0116047	0.0128571	0.417784	0.344639	0.0149643	0.00849033
Hydroxyurea	PCM1	1	1	-0.676068	0.0174214	2.6339e-06	4.8006e-05	0.01674	0.0229148		MMS	PCM1	1	1	-0.65759	0.0320326	3.32554e-05	0.000281441	0.0373906	0.0205726		Benomyl	PCM1	1	1	-0.573206	0.0334581	6.80947e-05	0.000301382	0.0393116	0.0200324		Rapamycin	PCM1	1	1	-0.653182	0.0810035	0.00128458	0.0225821	0.0987044	0.0173021
Hydroxyurea	PDI1	1	1	-0.0515856	0.0451476	0.31695	0.107971	0.054317	0.0179269		MMS	PDI1	1	1	-0.366332	0.0402301	0.000806718	0.0017498	0.0485079	0.0149676		Benomyl	PDI1	1	1	0.0113665	0.020654	0.611381	0.154895	0.0240044	0.0138207		Rapamycin	PDI1	1	1	0.0776982	0.0278464	0.0493	0.12758	0.033549	0.0106203
Hydroxyurea	PDS1	1	1	0.012694	0.0414365	0.774624	0.227407	0.0496197	0.0184414		MMS	PDS1	1	1	0.0427781	0.0409781	0.355454	0.11853	0.0488399	0.0200104		Benomyl	PDS1	1	1	0.00775183	0.0770702	0.924723	0.214143	0.0941881	0.0107226		Rapamycin	PDS1	1	1	0.0582678	0.0555512	0.353416	0.315672	0.0672436	0.017933
Hydroxyurea	pds1-128	1	1	0.0042497	0.00524292	0.463087	0.148242	1.11819e-06	0.0111219		MMS	pds1-128	1	1	0.0946866	0.0280439	0.0278789	0.0173661	0.0327535	0.017908		Benomyl	pds1-128	1	1	-0.220155	0.0189699	0.000314995	0.000679731	0.0209648	0.0173436		Rapamycin	pds1-128	1	1	0.0368157	0.0289002	0.271687	0.277013	0.0346492	0.0125222
Hydroxyurea	PDS5	1	1	0.014296	0.047746	0.779535	0.228338	0.0575196	0.0182492		MMS	PDS5	1	1	0.16604	0.0329464	0.00728366	0.00686223	0.0377187	0.0248294		Benomyl	PDS5	1	1	-0.0153785	0.0336628	0.671495	0.16687	0.0405474	0.0129249		Rapamycin	PDS5	1	1	-0.0650677	0.0562444	0.311707	0.295644	0.0687098	0.00850555
Hydroxyurea	PET9	1	1	-0.0730373	0.0292925	0.0672411	0.0305415	0.0355543	0.00830136		MMS	PET9	1	1	-0.0783111	0.0384924	0.111645	0.0486261	0.0461247	0.0168828		Benomyl	PET9	1	1	-0.0634067	0.0275989	0.0831729	0.0301634	0.0336025	0.0063446		Rapamycin	PET9	1	1	-0.0910242	0.0127367	0.00202812	0.0287204	0.014669	0.00919103
Hydroxyurea	PFS2	2	0.0277778	-0.00315904	0.00315919	0.373921	0.123919	3.97483e-05	0.00947707		MMS	PFS2	2	0.0277778	-0.00315904	0.00315919	0.373921	0.122361	3.97483e-05	0.00947707		Benomyl	PFS2	2	0.0277778	-0.00315904	0.00315919	0.373921	0.103237	3.97483e-05	0.00947707		Rapamycin	PFS2	2	0.0277778	-0.00315904	0.00315919	0.373921	0.324714	3.97483e-05	0.00947707
Hydroxyurea	PFY1	2	1	0.0612192	0.018375	0.0290607	0.0153222	0.0151029	0.0408679		MMS	PFY1	2	1	0.0624782	0.0187803	0.0291926	0.018043	0.0201415	0.0272066		Benomyl	PFY1	2	1	0.10901	0.0176658	0.00350238	0.00296975	0.0193314	0.0238016		Rapamycin	PFY1	2	1	0.0736155	0.0237306	0.0361462	0.115208	0.0278401	0.0204409
Hydroxyurea	pfy1-13	1	1	-0.154951	0.00900137	6.68192e-05	0.000232146	0.00579272	0.0162463		MMS	pfy1-13	1	1	-0.259974	0.0622751	0.0139791	0.0104919	0.075573	0.0178331		Benomyl	pfy1-13	1	1	-0.183021	0.013183	0.000156074	0.000470108	0.0125652	0.0175614		Rapamycin	pfy1-13	1	1	-0.0914463	0.0182496	0.00743308	0.054147	0.0211922	0.0123037
Hydroxyurea	pfy1-14	1	1	0.0511799	0.0375147	0.244201	0.0869003	0.0378787	0.0450413		MMS	pfy1-14	1	1	0.00241135	0.0529964	0.96589	0.250059	0.0622698	0.0317204		Benomyl	pfy1-14	1	1	0.206774	0.0210839	0.000605977	0.000999379	0.013468	0.0381606		Rapamycin	pfy1-14	1	1	-0.0154623	0.017012	0.41481	0.343391	0.0190201	0.0147323
Hydroxyurea	pfy1-4	1	1	-0.133578	0.0120034	0.000371019	0.000673497	1.27256e-06	0.025463		MMS	pfy1-4	1	1	-0.299176	0.050397	0.00403711	0.00484344	0.0604924	0.0212455		Benomyl	pfy1-4	1	1	-0.359989	0.0296312	0.000263407	0.000615947	0.0340849	0.0215799		Rapamycin	pfy1-4	1	1	-0.0286945	0.01295	0.0910371	0.170239	0.0134563	0.0145409
Hydroxyurea	PGA1	2	1	-0.0492466	0.0144573	0.0271183	0.014495	2.81189e-06	0.0433719		MMS	PGA1	2	1	-0.0900654	0.0163204	0.0052637	0.00552503	0.0182506	0.0199677		Benomyl	PGA1	2	1	-0.0163778	0.0138484	0.302444	0.0866461	0.0146272	0.0210305		Rapamycin	PGA1	2	1	0.0454639	0.0155936	0.0434368	0.121671	0.0159029	0.0259044
Hydroxyurea	PGA3	2	1	-0.369009	0.0106262	4.10314e-06	5.74722e-05	0.0102498	0.0196442		MMS	PGA3	2	1	0.257781	0.0174233	0.000121494	0.000584665	0.0174423	0.0301119		Benomyl	PGA3	2	1	0.0990018	0.00886359	0.000365729	0.000737636	0.00407764	0.0246436		Rapamycin	PGA3	2	1	-0.214325	0.0398387	0.00576931	0.04902	0.0465857	0.0355353
Hydroxyurea	PGI1	1	1	-0.212402	0.0744523	0.046262	0.0224211	0.0890187	0.0342221		MMS	PGI1	1	1	-0.0338213	0.0543688	0.567598	0.169367	0.0654489	0.0212416		Benomyl	PGI1	1	1	0.0149743	0.0271635	0.610797	0.154895	0.0314696	0.0186906		Rapamycin	PGI1	1	1	-0.00711878	0.0314519	0.832034	0.488487	0.0372225	0.0171746
Hydroxyurea	pgi1-2	1	1	0.162514	0.0253614	0.00304698	0.00292761	0.0159788	0.046135		MMS	pgi1-2	1	1	0.083499	0.0308473	0.0537122	0.0279586	0.0363698	0.0177121		Benomyl	pgi1-2	1	1	0.149159	0.0219345	0.0024429	0.00228852	0.0253122	0.0155861		Rapamycin	pgi1-2	1	1	0.00786779	0.017303	0.672904	0.452137	0.0193145	0.0151036
Hydroxyurea	PGK1	1	1	-0.0813586	0.0374327	0.0954397	0.0404759	0.0453439	0.0117138		MMS	PGK1	1	1	-0.112426	0.0384429	0.0430494	0.0236365	0.0448033	0.0250663		Benomyl	PGK1	1	1	-0.0380413	0.0467832	0.461766	0.122725	0.0570405	0.00938889		Rapamycin	PGK1	1	1	-0.0851244	0.0345606	0.0694637	0.149106	0.0416779	0.0127995
Hydroxyurea	PGS1	1	1	-0.0749788	0.0336154	0.0895618	0.0384148	0.0397855	0.0183386		MMS	PGS1	1	1	-0.111241	0.0310701	0.0231614	0.0150382	0.036808	0.0167213		Benomyl	PGS1	1	1	-0.103037	0.0455755	0.0866036	0.0310956	0.0545231	0.0207063		Rapamycin	PGS1	1	1	-0.0865799	0.0352278	0.0698627	0.149334	0.0422545	0.0151045
Hydroxyurea	PHS1	1	1	-0.439896	0.0355744	0.000245811	0.000532873	0.0419592	0.0203273		MMS	PHS1	1	1	0.0609816	0.0189681	0.0324358	0.0192985	3.76799e-06	0.0402375		Benomyl	PHS1	1	1	0.0227389	0.0348523	0.549715	0.14142	0.0422387	0.0106651		Rapamycin	PHS1	1	1	-0.026235	0.0187085	0.233464	0.256786	0.0160388	0.0283429
Hydroxyurea	phs1-1	1	0	NA	NA	NA	NA	NA	NA		MMS	phs1-1	1	0	NA	NA	NA	NA	NA	NA		Benomyl	phs1-1	1	0	NA	NA	NA	NA	NA	NA		Rapamycin	phs1-1	1	0	NA	NA	NA	NA	NA	NA
Hydroxyurea	PIK1	1	1	0.0958027	0.016931	0.00480785	0.00406159	0.0177218	0.0186488		MMS	PIK1	1	1	0.00241594	0.022526	0.919754	0.241297	0.0260623	0.0156738		Benomyl	PIK1	1	1	-0.0136206	0.033327	0.703696	0.172637	0.0403243	0.0109523		Rapamycin	PIK1	1	1	0.121981	0.0234818	0.00653993	0.0506071	0.028138	0.0102971
Hydroxyurea	pik1-104	1	1	0.0570457	0.0345476	0.174038	0.0657797	0.0408915	0.0188299		MMS	pik1-104	1	1	-0.0660805	0.0529087	0.279784	0.0995891	0.063921	0.0184198		Benomyl	pik1-104	1	1	-0.174894	0.0500702	0.0250552	0.0121696	0.0589078	0.0295165		Rapamycin	pik1-104	1	1	0.0146284	0.0496537	0.782949	0.477736	0.0595267	0.0215497
Hydroxyurea	pik1-139	1	1	-0.0310353	0.0281146	0.331581	0.112154	0.0309181	0.0262514		MMS	pik1-139	1	1	-0.0251795	0.074059	0.750966	0.208493	0.0883661	0.0354346		Benomyl	pik1-139	1	1	-0.579581	0.0158635	3.35066e-06	9.88327e-05	0.0100227	0.0288283		Rapamycin	pik1-139	1	1	0.021779	0.01047	0.106007	0.180411	0.00875936	0.0162208
Hydroxyurea	PIS1	2	1	0.0672017	0.0326182	0.108422	0.0446462	0.0363277	0.04071		MMS	PIS1	2	1	0.0913243	0.0299953	0.038229	0.0217607	0.0316753	0.0455798		Benomyl	PIS1	2	1	0.0436623	0.0247465	0.152436	0.0490563	0.0266898	0.0351775		Rapamycin	PIS1	2	1	-0.00639803	0.0263455	0.820066	0.488279	0.0303929	0.0265407
Hydroxyurea	PKC1	1	1	-0.0819521	0.0203054	0.0156561	0.00964007	0.0235993	0.0135873		MMS	PKC1	1	1	-0.168756	0.0302211	0.00504397	0.0053823	0.0346383	0.0225939		Benomyl	PKC1	1	1	-0.127138	0.0311291	0.0150464	0.00829092	0.0371863	0.0145645		Rapamycin	PKC1	1	1	0.0315883	0.0434292	0.507298	0.386002	0.0526697	0.012851
Hydroxyurea	pkc1-1	1	1	0.16271	0.0139104	0.00030548	0.00059355	1.92085e-06	0.0295085		MMS	pkc1-1	1	1	-0.0578734	0.0217353	0.0562349	0.028995	3.62007e-06	0.0461075		Benomyl	pkc1-1	1	1	0.109456	0.0212394	0.0067283	0.00459624	0.0243753	0.0157332		Rapamycin	pkc1-1	1	1	-0.0375756	0.0118971	0.0342371	0.114453	0.0121072	0.0140422
Hydroxyurea	pkc1-2	1	1	0.164925	0.0235585	0.00219139	0.00234403	0.0270071	0.0175891		MMS	pkc1-2	1	1	0.00998709	0.0131816	0.490843	0.151912	1.41724e-06	0.0279625		Benomyl	pkc1-2	1	1	0.120985	0.0172981	0.00219901	0.00217763	0.0163068	0.0234257		Rapamycin	pkc1-2	1	1	-0.0220756	0.00979754	0.087337	0.167548	0.00901377	0.0137193
Hydroxyurea	pkc1-3	1	1	-0.00662701	0.0332258	0.851637	0.244607	0.0380931	0.0247899		MMS	pkc1-3	1	1	-0.0366218	0.0330292	0.329702	0.112621	0.034594	0.0363173		Benomyl	pkc1-3	1	1	-0.0911978	0.0392475	0.0808118	0.0296042	0.0425239	0.0388178		Rapamycin	pkc1-3	1	1	-0.0245033	0.0265604	0.408451	0.340521	0.0300158	0.0217187
Hydroxyurea	pkc1-4	1	1	0.252528	0.0680055	0.0205937	0.0117917	0.0828267	0.0151859		MMS	pkc1-4	1	1	-0.0290817	0.0226863	0.269132	0.0965678	0.0208172	0.0318737		Benomyl	pkc1-4	1	1	-0.121112	0.0337302	0.0229493	0.0112857	0.0403593	0.0152696		Rapamycin	pkc1-4	1	1	0.035111	0.0223198	0.190806	0.234834	0.0257025	0.0161219
Hydroxyurea	pkc1-ts	1	1	0.0697292	0.0294498	0.0770112	0.0338934	0.0250229	0.0449931		MMS	pkc1-ts	1	1	-0.198967	0.0613018	0.0315037	0.0188813	0.0684978	0.0532422		Benomyl	pkc1-ts	1	1	-0.000767206	0.0266636	0.978424	0.223507	0.0304189	0.0205749		Rapamycin	pkc1-ts	1	1	0.0651001	0.0299417	0.0953581	0.17314	0.0344414	0.0218096
Hydroxyurea	PLP2	1	1	-0.350995	0.0432053	0.00124869	0.00157092	0.0523559	0.0132942		MMS	PLP2	1	1	-0.0255166	0.0516978	0.64748	0.187393	0.0627651	0.0144428		Benomyl	PLP2	1	1	0.154493	0.0574066	0.0545894	0.0218227	0.0698093	0.0144853		Rapamycin	PLP2	1	1	0.0682506	0.0551286	0.283404	0.283196	0.0671581	0.0120655
Hydroxyurea	PMA1	1	1	-0.599099	0.0361796	7.78975e-05	0.000256463	0.0425256	0.0215649		MMS	PMA1	1	1	-0.224171	0.0408372	0.00536546	0.00558471	0.0440733	0.0409537		Benomyl	PMA1	1	1	-0.111106	0.0417998	0.0565049	0.0223414	0.0502945	0.0165498		Rapamycin	PMA1	1	1	-0.469435	0.0871599	0.00574593	0.04902	0.10654	0.0115524
Hydroxyurea	PMI40	1	1	-0.0544972	0.0345639	0.189993	0.0705896	0.0355728	0.0397455		MMS	PMI40	1	1	-0.140912	0.012416	0.000343664	0.0011098	0.0117317	0.0167573		Benomyl	PMI40	1	1	0.124678	0.0175564	0.00207681	0.00208518	1.58207e-06	0.0372428		Rapamycin	PMI40	1	1	0.0225056	0.0282104	0.469678	0.366962	0.0336472	0.0135948
Hydroxyurea	PNO1	1	1	-0.585047	0.0181669	5.54278e-06	6.1616e-05	0.0176312	0.0235072		MMS	PNO1	1	1	-0.497787	0.0223829	2.41998e-05	0.000276165	0.0229072	0.0260816		Benomyl	PNO1	1	1	-0.538529	0.0213958	1.47936e-05	0.000145831	0.0208062	0.0275922		Rapamycin	PNO1	1	0.666667	-0.89917	0.0248751	3.49649e-06	0.000356503	0.0236881	0.0331827
Hydroxyurea	POB3	2	1	0.00680853	0.0226587	0.778779	0.228338	0.0265344	0.0199071		MMS	POB3	2	1	0.12966	0.0106498	0.000261227	0.000896676	0.00924424	0.0225397		Benomyl	POB3	2	1	-0.14259	0.023629	0.00380166	0.00311878	0.0265929	0.0279618		Rapamycin	POB3	2	1	0.0155786	0.00806243	0.12549	0.191829	0.00211406	0.0236265
Hydroxyurea	pob3-7	1	1	-0.158853	0.0232064	0.00238346	0.00247113	0.0242576	0.0256539		MMS	pob3-7	1	1	-0.048709	0.0732341	0.542366	0.163327	0.0890636	0.0183741		Benomyl	pob3-7	1	1	-0.425244	0.0321069	0.000187787	0.000525489	0.0373747	0.0211713		Rapamycin	pob3-7	1	1	-0.0614352	0.0182352	0.0280685	0.103691	0.0209402	0.0134487
Hydroxyurea	pob3-L78R	1	1	-0.196328	0.0147501	0.000184177	0.000423777	0.0134785	0.0208335		MMS	pob3-L78R	1	1	0.166246	0.0304345	0.00546145	0.00565565	0.0285473	0.0415128		Benomyl	pob3-L78R	1	1	-0.161884	0.0365996	0.0114831	0.0066498	0.0399544	0.0351967		Rapamycin	pob3-L78R	1	1	-0.0913151	0.0133046	0.00235994	0.0297061	0.00609098	0.0261775
Hydroxyurea	pob3-Q308K	1	1	-0.429713	0.0270602	9.19109e-05	0.000292227	0.0287943	0.0284221		MMS	pob3-Q308K	1	1	-0.344817	0.0343316	0.000552592	0.00152286	0.0398344	0.0233155		Benomyl	pob3-Q308K	1	1	-0.694388	0.0186685	3.11957e-06	9.88327e-05	0.0166681	0.0271079		Rapamycin	pob3-Q308K	1	1	-0.0432442	0.0281214	0.198926	0.239181	0.0324762	0.0198634
Hydroxyurea	POL1	2	1	-0.0616311	0.0248205	0.0679866	0.0308534	0.0215205	0.05259		MMS	POL1	2	1	-0.0840106	0.0173509	0.00838878	0.00745024	2.32805e-06	0.0520527		Benomyl	POL1	2	1	0.000608444	0.0202784	0.977501	0.223501	0.02177	0.0292803		Rapamycin	POL1	2	1	0.00754695	0.0141505	0.622059	0.431171	0.0129471	0.0282201
Hydroxyurea	pol1-1	1	1	0.223781	0.0686338	0.0310662	0.0160885	0.0770483	0.0582099		MMS	pol1-1	1	1	-0.0592407	0.0543678	0.337124	0.114439	0.0623428	0.0405153		Benomyl	pol1-1	1	1	-0.00416451	0.0555956	0.943885	0.217651	0.0671648	0.0193802		Rapamycin	pol1-1	1	1	-0.0701507	0.0557449	0.276682	0.27959	0.0675059	0.0176806
Hydroxyurea	pol1-12	1	1	0.00732565	0.107693	0.949032	0.264544	0.131477	0.0182091		MMS	pol1-12	1	1	0.0514362	0.0272389	0.132003	0.0556177	0.0304946	0.0234316		Benomyl	pol1-12	1	1	0.382666	0.0375017	0.000519716	0.000890347	0.0427362	0.0291471		Rapamycin	pol1-12	1	1	-0.0449141	0.0152528	0.0421932	0.119872	0.0163511	0.0156473
Hydroxyurea	pol1-13	1	1	0.0939325	0.0448395	0.104256	0.0432023	0.0517169	0.0319949		MMS	pol1-13	1	1	-0.232465	0.0586972	0.016672	0.0118088	0.0692265	0.0335736		Benomyl	pol1-13	1	1	0.491335	0.0558003	0.000917772	0.00127588	0.0662039	0.0293709		Rapamycin	pol1-13	1	1	0.0132655	0.0449495	0.782586	0.477736	0.05461	0.0120542
Hydroxyurea	pol1-17	1	1	-0.00694803	0.0210378	0.757774	0.22271	0.0216299	0.0242509		MMS	pol1-17	1	1	-0.184133	0.0188049	0.000609664	0.00157789	1.52819e-06	0.0398911		Benomyl	pol1-17	1	1	-0.588333	0.0659978	0.000875373	0.00124896	0.0782979	0.0347708		Rapamycin	pol1-17	1	1	0.0563723	0.0161991	0.0253529	0.09718	1.62417e-05	0.0343635
Hydroxyurea	POL12	1	1	0.0232584	0.0620608	0.726857	0.215312	0.0754809	0.0154861		MMS	POL12	1	1	-0.0269355	0.0563006	0.657324	0.189389	0.0684321	0.0146642		Benomyl	POL12	1	1	-0.166977	0.0595278	0.0485624	0.0201372	0.0724825	0.0135967		Rapamycin	POL12	1	1	0.0170159	0.0572565	0.781118	0.477736	0.0696658	0.013872
Hydroxyurea	pol1-2	1	1	0.0091175	0.0405228	0.833009	0.240645	0.0478457	0.0228434		MMS	pol1-2	1	1	-0.0186798	0.0440728	0.693481	0.196205	0.0477142	0.0437139		Benomyl	pol1-2	1	1	0.362868	0.0564269	0.00300707	0.00268057	0.0683703	0.0174488		Rapamycin	pol1-2	1	1	0.0540256	0.0319052	0.165648	0.218419	0.0388085	0.00790231
Hydroxyurea	pol12-ts	1	1	0.0377396	0.0400922	0.399839	0.131018	0.0464843	0.0274018		MMS	pol12-ts	1	1	-0.0356806	0.0248199	0.223926	0.0836493	0.0267404	0.0250393		Benomyl	pol12-ts	1	1	-0.065117	0.0244225	0.0560232	0.0221914	0.0252752	0.027705		Rapamycin	pol12-ts	1	1	-0.0133545	0.0175659	0.489447	0.37749	0.017927	0.0206005
Hydroxyurea	pol1-ts	1	1	0.0056067	0.0104844	0.621154	0.189676	0.00871647	0.0163315		MMS	pol1-ts	1	1	-0.334693	0.0157751	2.91773e-05	0.000276165	0.00886601	0.0297325		Benomyl	pol1-ts	1	1	0.19682	0.0357386	0.00530301	0.00393185	0.0428135	0.0157677		Rapamycin	pol1-ts	1	1	-0.0472535	0.0233634	0.11317	0.184621	0.0276013	0.0130699
Hydroxyurea	POL2	2	1	-0.577471	0.0324658	5.87e-05	0.000216224	0.0358005	0.0423814		MMS	POL2	2	1	-0.063965	0.0328829	0.123632	0.0528617	0.0387671	0.0267251		Benomyl	POL2	2	1	-0.0406437	0.0339478	0.297312	0.0855716	0.0389372	0.0357136		Rapamycin	POL2	2	1	0.0824733	0.0236425	0.0251605	0.0968063	0.0277444	0.0203028
Hydroxyurea	pol2-12	1	1	-0.15266	0.0306705	0.00761122	0.00560018	0.0364664	0.0156098		MMS	pol2-12	1	1	-0.186921	0.0229303	0.00123252	0.00226588	0.0264671	0.0162659		Benomyl	pol2-12	1	1	0.074391	0.0214248	0.0255326	0.0123325	0.0213761	0.0263589		Rapamycin	pol2-12	1	1	0.00976464	0.0146102	0.540502	0.401166	0.0145896	0.017944
Hydroxyurea	POL3	1	1	-0.033227	0.0221208	0.207493	0.0757503	0.0114519	0.0425271		MMS	POL3	1	1	-0.0587244	0.0103163	0.00470447	0.00521627	1.44788e-06	0.0218841		Benomyl	POL3	1	1	0.0153851	0.0464811	0.75726	0.182553	0.0555535	0.0215318		Rapamycin	POL3	1	1	0.0304789	0.013845	0.0925032	0.171173	0.0127035	0.0194535
Hydroxyurea	POL30	1	1	-0.095334	0.0575936	0.173208	0.0655605	0.0700849	0.0138172		MMS	POL30	1	1	-0.053516	0.0168525	0.0336781	0.019893	0.0169035	0.0205145		Benomyl	POL30	1	1	-0.0025529	0.0285507	0.933049	0.215496	0.0334484	0.0176564		Rapamycin	POL30	1	1	-0.0396866	0.0219318	0.144624	0.205018	0.025046	0.0168115
Hydroxyurea	POL5	1	1	-0.00479191	0.0265967	0.865779	0.247384	0.0268262	0.0320046		MMS	POL5	1	1	-0.135913	0.0422323	0.0323352	0.0192854	0.0453383	0.0431206		Benomyl	POL5	1	1	-0.107653	0.0255069	0.0134719	0.00758871	0.0282557	0.0230772		Rapamycin	POL5	1	1	0.00578231	0.0210323	0.79699	0.481778	0.0220134	0.0231698
Hydroxyurea	pol5-1	1	1	-0.111083	0.0233296	0.00889559	0.00629842	0.0264975	0.0185167		MMS	pol5-1	1	1	0.14133	0.0502172	0.0481021	0.0257202	0.0599958	0.0234405		Benomyl	pol5-1	1	1	-0.151793	0.0505719	0.0398821	0.0173439	0.0610311	0.0182878		Rapamycin	pol5-1	1	1	-0.0226284	0.018045	0.278127	0.280595	0.0206865	0.0134723
Hydroxyurea	pol5-2	1	1	-0.0446674	0.0182677	0.0708135	0.0317721	0.014937	0.0288504		MMS	pol5-2	1	1	0.0216956	0.0200403	0.339887	0.11498	0.00927258	0.0393614		Benomyl	pol5-2	1	1	-0.12338	0.0263785	0.00946667	0.00574733	0.0262433	0.0326356		Rapamycin	pol5-2	1	1	0.0351206	0.0164425	0.0995381	0.175891	0.011583	0.0285325
Hydroxyurea	pol5-3	1	1	0.0491542	0.0287522	0.16252	0.062602	0.0321941	0.0247127		MMS	pol5-3	1	1	0.105542	0.0592246	0.149325	0.0611924	0.0705532	0.0291677		Benomyl	pol5-3	1	1	-0.0786076	0.051957	0.204846	0.0631036	0.0629304	0.0163453		Rapamycin	pol5-3	1	1	0.049672	0.0299379	0.172421	0.22197	0.0360739	0.0113702
Hydroxyurea	POP1	1	1	-0.0173695	0.0204506	0.443537	0.142853	0.0237891	0.0135742		MMS	POP1	1	1	0.00177921	0.0307812	0.956679	0.248461	0.0364951	0.0163704		Benomyl	POP1	1	1	0.0604506	0.0241747	0.0667255	0.0254543	0.0272867	0.0199041		Rapamycin	POP1	1	1	-0.00780028	0.0250302	0.770885	0.474635	0.0217865	0.0373543
Hydroxyurea	POP3	2	1	-0.0465573	0.0134684	0.0258937	0.0139564	0.00941088	0.0331842		MMS	POP3	2	1	-0.154473	0.0149385	0.000493587	0.0014086	0.0126988	0.0322624		Benomyl	POP3	2	1	0.0419796	0.0240216	0.155456	0.0498356	0.0234498	0.0435198		Rapamycin	POP3	2	1	0.065072	0.0219144	0.0411699	0.118579	0.0239346	0.0297486
Hydroxyurea	POP4	1	1	0.0369517	0.0241287	0.200417	0.0739907	0.0234636	0.0311168		MMS	POP4	1	1	0.0927221	0.0444915	0.105539	0.0465867	0.0520305	0.0280391		Benomyl	POP4	1	1	0.0719415	0.0309505	0.0807456	0.0296042	0.0365565	0.0173657		Rapamycin	POP4	1	1	0.0489688	0.0308441	0.187565	0.233222	0.0369405	0.0136867
Hydroxyurea	POP5	1	1	0.0420413	0.0478539	0.429261	0.138947	0.0581869	0.0121587		MMS	POP5	1	1	0.211226	0.0773736	0.0524453	0.0274739	0.0943814	0.0147125		Benomyl	POP5	1	1	-0.10991	0.0180273	0.00366087	0.00305359	0.0208903	0.0123776		Rapamycin	POP5	1	1	-0.109924	0.0952182	0.312593	0.296042	0.116407	0.0121383
Hydroxyurea	POP6	1	1	-0.639922	0.0174482	3.29989e-06	5.13218e-05	9.07368e-07	0.0370133		MMS	POP6	1	1	-0.413647	0.0196035	2.98189e-05	0.000276165	2.31349e-06	0.0415853		Benomyl	POP6	1	1	-0.333969	0.0148435	2.31089e-05	0.000185616	1.08389e-06	0.0314879		Rapamycin	POP6	1	1	-0.680741	0.0697122	0.000616154	0.014278	0.0834576	0.0312019
Hydroxyurea	POP7	1	1	-0.663494	0.0132759	9.59173e-07	3.35462e-05	0.00500056	0.0267974		MMS	POP7	1	1	0.217546	0.0169681	0.000213342	0.000837759	0.0160022	0.0229657		Benomyl	POP7	1	1	0.108171	0.00917923	0.000296737	0.000663439	8.70711e-07	0.0194721		Rapamycin	POP7	1	1	-0.0281862	0.0127213	0.0910492	0.170239	0.0138253	0.0124427
Hydroxyurea	POP8	1	1	-0.0583115	0.0130702	0.0111483	0.00747891	0.0102077	0.0213576		MMS	POP8	1	1	0.147504	0.031628	0.00956307	0.00812125	0.0369093	0.0203621		Benomyl	POP8	1	1	0.0306783	0.0415427	0.50121	0.131277	0.0485277	0.0264816		Rapamycin	POP8	1	1	-0.0922861	0.0178454	0.0066455	0.0506071	0.0189854	0.0187545
Hydroxyurea	PRE1	1	0	NA	NA	NA	NA	NA	NA		MMS	PRE1	1	0	NA	NA	NA	NA	NA	NA		Benomyl	PRE1	1	0	NA	NA	NA	NA	NA	NA		Rapamycin	PRE1	1	0	NA	NA	NA	NA	NA	NA
Hydroxyurea	pre1-1	1	1	-0.257506	0.0745092	0.0259116	0.0139564	0.0905261	0.0199335		MMS	pre1-1	1	1	-0.378394	0.0808476	0.00944534	0.00806519	0.0986335	0.0150941		Benomyl	pre1-1	1	1	-0.145223	0.077518	0.1343	0.0442429	0.0943959	0.017575		Rapamycin	pre1-1	1	1	-0.0833911	0.0731492	0.317909	0.298472	0.0890524	0.0169594
Hydroxyurea	PRE2	2	1	-0.0839795	0.0228956	0.0214303	0.0121279	0.0250948	0.0306496		MMS	PRE2	2	1	-0.0664712	0.0295551	0.0877366	0.0407436	0.0211063	0.0720325		Benomyl	PRE2	2	1	0.182362	0.017872	0.000519751	0.000890347	0.0194695	0.0245012		Rapamycin	PRE2	2	1	-0.02485	0.0176052	0.230936	0.256786	0.0184879	0.0271785
Hydroxyurea	pre2-1	1	1	0.111251	0.0262929	0.013357	0.00852441	0.0307065	0.0168005		MMS	pre2-1	1	1	-0.00136293	0.0135658	0.924807	0.242105	1.778e-06	0.0287774		Benomyl	pre2-1	1	1	0.354826	0.0246267	0.000134863	0.000460596	0.0291782	0.01323		Rapamycin	pre2-1	1	1	-0.0168131	0.0127191	0.256739	0.26959	0.0142547	0.0108815
Hydroxyurea	pre2-127	1	1	-0.214539	0.0725212	0.0416248	0.0206008	0.087992	0.0209577		MMS	pre2-127	1	1	-0.158115	0.0684704	0.0821008	0.0386752	0.0823242	0.0276602		Benomyl	pre2-127	1	1	-0.0818136	0.103176	0.472184	0.12511	0.124871	0.0335402		Rapamycin	pre2-127	1	1	-0.126752	0.0719179	0.152778	0.210788	0.0878684	0.0105943
Hydroxyurea	pre2-2	1	0.388889	-0.0951942	0.0587146	0.18027	0.0676821	0.0712981	0.0162191		MMS	pre2-2	1	0.444444	-0.0827743	0.0613998	0.248903	0.0910398	0.0741433	0.0217497		Benomyl	pre2-2	1	0.388889	-0.0923928	0.0591034	0.193035	0.0601488	0.0712981	0.0216604		Rapamycin	pre2-2	1	0.555556	-0.0327115	0.084043	0.716943	0.46178	0.102509	0.0161232
Hydroxyurea	pre2-75	1	1	-0.144819	0.0294121	0.00790802	0.00575992	0.0344056	0.0184821		MMS	pre2-75	1	1	-0.0255798	0.0198228	0.266445	0.095814	0.0168855	0.0302141		Benomyl	pre2-75	1	1	0.30975	0.0659424	0.00932724	0.00567406	0.0803693	0.0137893		Rapamycin	pre2-75	1	1	-0.0506826	0.01421	0.0234451	0.0930141	0.0162301	0.0108818
Hydroxyurea	pre2-V214A	1	1	0.0132475	0.081197	0.878309	0.250419	0.0987931	0.0196998		MMS	pre2-V214A	1	1	-0.161791	0.0737231	0.0932142	0.0426021	0.0894828	0.0208904		Benomyl	pre2-V214A	1	1	0.214762	0.118553	0.14429	0.0467397	0.144655	0.0217114		Rapamycin	pre2-V214A	1	1	0.0304892	0.0658012	0.667201	0.450815	0.0795536	0.0223108
Hydroxyurea	PRE3	1	1	-0.264284	0.0507314	0.00647401	0.00500934	0.0593512	0.0318414		MMS	PRE3	1	1	-0.30119	0.0546064	0.00527374	0.00552503	0.0640488	0.0333406		Benomyl	PRE3	1	1	-0.203338	0.0615929	0.0298965	0.0137699	0.0679156	0.0568681		Rapamycin	PRE3	1	1	-0.0562102	0.0886855	0.560635	0.407577	0.106893	0.0333906
Hydroxyurea	pre3-2	1	1	0.130629	0.0207932	0.00327839	0.00307268	0.0229551	0.0190994		MMS	pre3-2	1	1	-0.00684304	0.0253837	0.800816	0.218106	0.0287666	0.0204195		Benomyl	pre3-2	1	1	-0.0681567	0.0651923	0.35482	0.098717	0.0786251	0.0240711		Rapamycin	pre3-2	1	1	0.111945	0.0266486	0.0136873	0.0745715	0.0305177	0.0200419
Hydroxyurea	PRE4	1	1	0.0195758	0.0459085	0.691756	0.206738	0.0448137	0.0588162		MMS	PRE4	1	1	0.0984988	0.024722	0.0163431	0.0116262	9.42676e-06	0.0524433		Benomyl	PRE4	1	1	-0.373373	0.0498772	0.00170298	0.00181042	0.0583142	0.0315147		Rapamycin	PRE4	1	1	-0.0259571	0.031522	0.456509	0.361942	0.026687	0.0483194
Hydroxyurea	PRE5	2	1	-0.317333	0.0165545	4.36438e-05	0.000178979	0.0175525	0.0248582		MMS	PRE5	2	1	-0.0555422	0.0207227	0.055214	0.0285285	0.0222343	0.0299783		Benomyl	PRE5	2	1	0.0491672	0.0143106	0.026397	0.0125957	0.014777	0.0230863		Rapamycin	PRE5	2	1	-0.128763	0.0345193	0.0202939	0.085503	0.0417222	0.016727
Hydroxyurea	PRE6	2	1	-0.109559	0.0186459	0.00419147	0.00372694	2.70168e-06	0.0559378		MMS	PRE6	2	1	-0.136862	0.0238185	0.00454683	0.0050874	0.0244468	0.0389876		Benomyl	PRE6	2	1	0.077392	0.0193628	0.0161712	0.00869058	0.0203914	0.0296551		Rapamycin	PRE6	2	1	-0.105135	0.02781	0.0194278	0.0832448	0.0325909	0.0242397
Hydroxyurea	PRE7	1	1	0.0409252	0.0326195	0.277923	0.0966211	0.0387769	0.0166495		MMS	PRE7	1	1	0.141596	0.0308882	0.0101515	0.00841709	0.0366045	0.0165433		Benomyl	PRE7	1	1	0.108689	0.0346002	0.0348051	0.0155312	0.040984	0.0186607		Rapamycin	PRE7	1	1	-0.0931363	0.0297654	0.0352187	0.115208	0.0354515	0.0147126
Hydroxyurea	PRE8	1	1	-0.042562	0.0248405	0.161793	0.0624565	0.0269762	0.0243634		MMS	PRE8	1	1	0.0196322	0.0232245	0.445531	0.140547	0.0261248	0.0194851		Benomyl	PRE8	1	1	0.0486197	0.0211122	0.0826735	0.0300577	0.0244809	0.0144161		Rapamycin	PRE8	1	1	-0.00834053	0.0360484	0.828381	0.488487	0.043527	0.0128022
Hydroxyurea	PRI1	1	0.5	-0.0170534	0.0628453	0.799546	0.233417	0.0761855	0.0189779		MMS	PRI1	1	0.5	-0.0365495	0.0480167	0.488951	0.151614	0.0580358	0.0164543		Benomyl	PRI1	1	0.555556	-0.0350231	0.04338	0.464733	0.123362	0.0516293	0.0217132		Rapamycin	PRI1	1	0.333333	-0.0689619	0.0354265	0.123435	0.190421	0.0423648	0.0162274
Hydroxyurea	pri1-M4	1	1	-0.116828	0.0274679	0.0131241	0.0084272	0.0321452	0.0171826		MMS	pri1-M4	1	1	-0.0220741	0.0458133	0.655104	0.189043	0.0509573	0.0406808		Benomyl	pri1-M4	1	1	-0.0233652	0.0275061	0.44348	0.118958	0.0321491	0.0174342		Rapamycin	pri1-M4	1	1	0.0151041	0.0326938	0.668101	0.451124	0.0398579	0.00663421
Hydroxyurea	PRI2	1	1	-0.0993947	0.0205092	0.00836156	0.00601724	0.0218939	0.021326		MMS	PRI2	1	1	0.00895706	0.0198701	0.675503	0.19244	0.0187235	0.0269256		Benomyl	PRI2	1	1	-0.0797383	0.015142	0.00622885	0.00436022	0.0139896	0.0210863		Rapamycin	PRI2	1	1	0.0152288	0.0234873	0.552077	0.405035	0.025988	0.0213612
Hydroxyurea	pri2-1	1	1	0.143942	0.0402048	0.0231631	0.0128317	0.0435156	0.0399138		MMS	pri2-1	1	1	-0.0558877	0.0333836	0.169423	0.0676115	0.0389961	0.021284		Benomyl	pri2-1	1	1	0.295781	0.064592	0.0101894	0.00606297	0.0763382	0.0359442		Rapamycin	pri2-1	1	1	0.0530899	0.0418251	0.27315	0.277671	0.0500635	0.0187872
Hydroxyurea	PRO3	1	1	-0.0320701	0.0126894	0.0648492	0.0296347	3.48177e-06	0.0269182		MMS	PRO3	1	1	-0.0270374	0.022631	0.298197	0.10381	0.02307	0.0266092		Benomyl	PRO3	1	1	0.0301334	0.0422382	0.515003	0.134	0.0495602	0.0256835		Rapamycin	PRO3	1	1	0.0216033	0.0397286	0.615487	0.429177	0.0421996	0.0419548
Hydroxyurea	PRP11	1	1	-0.0408888	0.0114098	0.0230924	0.012806	7.66612e-07	0.0242039		MMS	PRP11	1	1	-0.00765207	0.0331082	0.82856	0.222607	0.0378016	0.0254127		Benomyl	PRP11	1	1	-0.0912302	0.0129147	0.00211851	0.00211969	0.0140899	0.0124489		Rapamycin	PRP11	1	1	0.0230117	0.0252735	0.41406	0.343276	0.0302051	0.0117191
Hydroxyurea	prp11-ts	1	1	0.0821818	0.0216024	0.0190333	0.0110699	0.019854	0.0302892		MMS	prp11-ts	1	1	0.115521	0.0450846	0.0624842	0.0313804	0.0520699	0.0318273		Benomyl	prp11-ts	1	1	-0.516327	0.0263044	3.97274e-05	0.000239325	0.022936	0.0391851		Rapamycin	prp11-ts	1	1	0.0309616	0.0218078	0.228697	0.256786	0.0185786	0.0332357
Hydroxyurea	prp16-2	1	1	0.143089	0.0251753	0.00473072	0.00404039	0.0291856	0.0172246		MMS	prp16-2	1	1	0.0828619	0.0345458	0.0744684	0.0359069	0.0409638	0.0183375		Benomyl	prp16-2	1	1	0.167288	0.0432303	0.017998	0.0095085	0.0521384	0.0159572		Rapamycin	prp16-2	1	1	0.00893563	0.0125418	0.515529	0.38978	0.0133154	0.013264
Hydroxyurea	prp16-ts	1	1	0.179074	0.0131073	0.000166231	0.000394599	0.00999667	0.0217555		MMS	prp16-ts	1	1	0.0333264	0.0521307	0.557411	0.166936	0.0620631	0.0259571		Benomyl	prp16-ts	1	1	-0.714726	0.0501002	0.000140235	0.000467889	0.0576424	0.0364304		Rapamycin	prp16-ts	1	1	0.00721586	0.0263481	0.797748	0.481778	0.0304774	0.0183683
Hydroxyurea	prp18-1202	1	1	-0.190749	0.0197102	0.000637924	0.000993062	0.0195619	0.024499		MMS	prp18-1202	1	1	-0.243331	0.0454656	0.0058778	0.00587606	0.0547752	0.0173514		Benomyl	prp18-1202	1	1	-0.419058	0.043106	0.000626867	0.00100994	0.0515088	0.0200525		Rapamycin	prp18-1202	1	1	-0.0150939	0.0225211	0.539429	0.401166	0.0272247	0.00767112
Hydroxyurea	prp18-ts	1	1	-0.0479904	0.0361156	0.254648	0.0899602	0.0416036	0.0260179		MMS	prp18-ts	1	1	-0.108936	0.0137634	0.00137884	0.00241237	0.00975641	0.0238091		Benomyl	prp18-ts	1	1	-0.0122973	0.0254129	0.653756	0.163247	0.0290785	0.0192219		Rapamycin	prp18-ts	1	1	-0.0670623	0.00787448	0.00104286	0.0199986	6.13667e-06	0.0167043
Hydroxyurea	prp19-1	1	1	-0.115467	0.0186647	0.0034698	0.00318367	0.0112576	0.0344597		MMS	prp19-1	1	1	-0.0228026	0.0309509	0.50216	0.154263	0.029523	0.0411825		Benomyl	prp19-1	1	1	-0.499427	0.0253943	3.94236e-05	0.000239325	0.0285583	0.021335		Rapamycin	prp19-1	1	1	0.0183051	0.0193258	0.397178	0.335323	0.0222678	0.0138968
Hydroxyurea	PRP2	2	1	-0.58655	0.0201715	8.32657e-06	6.93367e-05	0.0196973	0.0365254		MMS	PRP2	2	1	-0.0237563	0.0676107	0.743039	0.20676	0.0818824	0.0302078		Benomyl	PRP2	2	1	0.00632368	0.0200064	0.767746	0.184387	0.020666	0.0322462		Rapamycin	PRP2	2	1	-0.0578889	0.0435524	0.254533	0.268379	0.0514822	0.0341878
Hydroxyurea	PRP21	1	1	-0.321362	0.021584	0.000118508	0.000322128	0.0186695	0.0324152		MMS	PRP21	1	1	0.0303399	0.0454756	0.54118	0.16307	0.05074	0.0397806		Benomyl	PRP21	1	1	-0.0350081	0.0159487	0.0931666	0.0328538	0.0152601	0.021119		Rapamycin	PRP21	1	1	-0.0438797	0.0193813	0.086296	0.167277	0.00635613	0.0396126
Hydroxyurea	prp2-1	1	1	0.130036	0.0320963	0.0154576	0.0095403	0.0310958	0.0416525		MMS	prp2-1	1	1	0.340098	0.03267	0.000480926	0.00138862	0.0139396	0.0649619		Benomyl	prp2-1	1	1	-0.425827	0.0258827	7.99157e-05	0.000333295	0.0263707	0.0304691		Rapamycin	prp2-1	1	1	-0.0207747	0.0251012	0.454394	0.361389	0.0286166	0.0194571
Hydroxyurea	prp21-ts	1	1	0.138716	0.0473728	0.0428914	0.0211082	0.056803	0.0204716		MMS	prp21-ts	1	1	0.100148	0.0101971	0.000602629	0.00157789	0.00499028	0.0198293		Benomyl	prp21-ts	1	1	0.014149	0.0416727	0.751291	0.181845	0.050316	0.014821		Rapamycin	prp21-ts	1	1	0.0392524	0.0127563	0.037036	0.115208	0.0137588	0.0128196
Hydroxyurea	PRP22	1	1	-0.290878	0.0134748	2.72403e-05	0.000131106	0.0156939	0.00884175		MMS	PRP22	1	1	-0.200666	0.016278	0.000248793	0.000884937	0.0195615	0.00666448		Benomyl	PRP22	1	1	-0.0220241	0.0261592	0.447221	0.119661	0.0303265	0.0178961		Rapamycin	PRP22	1	1	-0.313109	0.0210468	0.00011889	0.00432929	0.0254002	0.00760515
Hydroxyurea	prp22-1	1	1	0.264281	0.0407602	0.00291688	0.00283902	0.0425475	0.0452258		MMS	prp22-1	1	1	0.138742	0.0377159	0.0212302	0.0141589	0.0408036	0.0375021		Benomyl	prp22-1	1	1	-0.64022	0.0361773	5.98949e-05	0.000279342	0.0386941	0.0373884		Rapamycin	prp22-1	1	1	0.0594498	0.01271	0.00946599	0.0607355	1.2614e-06	0.026962
Hydroxyurea	PRP24	2	1	-0.321969	0.0334732	0.000653164	0.00100486	0.0401845	0.019883		MMS	PRP24	2	1	-0.25685	0.0695741	0.0209867	0.0140332	0.0838484	0.0371716		Benomyl	PRP24	2	1	-0.189036	0.0277979	0.00244269	0.00228852	0.033392	0.0162591		Rapamycin	PRP24	2	1	-0.523139	0.0460042	0.000341041	0.00939802	0.0556083	0.0222207
Hydroxyurea	prp24-ts	1	1	0.161923	0.0267485	0.00375811	0.00339337	0.0278423	0.0299014		MMS	prp24-ts	1	1	0.137199	0.0226742	0.0037641	0.00464228	1.75491e-06	0.0480992		Benomyl	prp24-ts	1	1	-0.380215	0.0221643	6.77446e-05	0.000301382	0.0215193	0.0286603		Rapamycin	prp24-ts	1	1	0.0495296	0.0190057	0.0596675	0.140827	0.0154482	0.0301584
Hydroxyurea	PRP28	1	1	0.0841597	0.0380321	0.0913347	0.0389554	0.0427428	0.0320645		MMS	PRP28	1	1	0.0583811	0.0474387	0.285868	0.101168	0.0554056	0.0302915		Benomyl	PRP28	1	1	-0.0406723	0.0334571	0.290955	0.0842451	0.03765	0.0280116		Rapamycin	PRP28	1	1	0.0294425	0.0756184	0.716853	0.46178	0.0911205	0.0286845
Hydroxyurea	prp28-101	1	1	0.0708089	0.0295773	0.0748396	0.0331883	0.0350276	0.0159959		MMS	prp28-101	1	1	0.121373	0.0471095	0.0615603	0.0310876	0.0558612	0.0250093		Benomyl	prp28-101	1	1	-0.480044	0.0331236	0.0001318	0.000457335	0.0392598	0.0176995		Rapamycin	prp28-101	1	1	0.027406	0.0393902	0.524888	0.394092	0.047563	0.0139797
Hydroxyurea	PRP3	1	1	-0.307998	0.0350159	0.000921504	0.00129476	0.0409721	0.0219405		MMS	PRP3	1	1	-0.0912381	0.0455101	0.115483	0.0499433	0.0552221	0.013108		Benomyl	PRP3	1	1	0.0785028	0.011413	0.00234078	0.00224926	0.0085449	0.01916		Rapamycin	PRP3	1	1	0.0108518	0.00856388	0.273852	0.278095	0.00575146	0.0151919
Hydroxyurea	PRP31	1	1	0.0595834	0.0417414	0.226628	0.0815441	0.0494442	0.0225026		MMS	PRP31	1	1	0.0342458	0.0283703	0.293893	0.102748	0.0328302	0.0197097		Benomyl	PRP31	1	1	0.00885244	0.0158129	0.605465	0.153756	0.016674	0.0170629		Rapamycin	PRP31	1	1	-0.00841193	0.0221486	0.723401	0.463085	0.0262039	0.0121481
Hydroxyurea	prp3-1	1	1	0.0528969	0.020409	0.0605664	0.0279699	0.0229565	0.0171281		MMS	prp3-1	1	1	0.038993	0.0217158	0.146989	0.0605795	0.0249507	0.0159528		Benomyl	prp3-1	1	1	-0.0796529	0.0393126	0.112707	0.0383717	0.0476178	0.0123412		Rapamycin	prp3-1	1	1	-0.00731402	0.0250991	0.785228	0.478268	0.0297319	0.0135237
Hydroxyurea	prp31-1	1	1	0.173137	0.0306173	0.00481877	0.00406427	0.0360128	0.0181003		MMS	prp31-1	1	1	0.0520226	0.0481047	0.340342	0.115054	0.0577882	0.0198709		Benomyl	prp31-1	1	1	-0.0701932	0.021507	0.0309716	0.0141556	0.0223578	0.0241219		Rapamycin	prp31-1	1	1	-0.0122679	0.016064	0.487612	0.376644	0.0175683	0.0153395
Hydroxyurea	prp31-ts	1	1	0.133039	0.0290813	0.0102243	0.00701146	0.0328389	0.0238868		MMS	prp31-ts	1	1	-0.0207269	0.0305497	0.534702	0.161913	0.0350343	0.0227505		Benomyl	prp31-ts	1	1	-0.272197	0.0450148	0.0037734	0.00311748	0.0536069	0.0223024		Rapamycin	prp31-ts	1	1	-0.0487557	0.0214324	0.0852685	0.165916	0.0236273	0.0198068
Hydroxyurea	PRP38	1	1	0.216007	0.0450232	0.00866271	0.00617596	0.053171	0.0253064		MMS	PRP38	1	1	0.243357	0.050267	0.00839217	0.00745024	0.0585076	0.0331821		Benomyl	PRP38	1	1	-0.482814	0.0558388	0.000984032	0.00130338	0.0672054	0.0219351		Rapamycin	PRP38	1	1	-0.17209	0.0522829	0.0301727	0.107944	0.0629071	0.0207081
Hydroxyurea	prp38-1	1	1	-0.0512441	0.0522783	0.382478	0.126435	0.0620452	0.0273821		MMS	prp38-1	1	1	-0.149526	0.0591277	0.0647423	0.0321651	0.0717749	0.016658		Benomyl	prp38-1	1	1	-0.279722	0.0668955	0.0139017	0.00780042	0.0809737	0.0216165		Rapamycin	prp38-1	1	1	-0.0378035	0.0630529	0.581111	0.416962	0.0766155	0.0167532
Hydroxyurea	PRP39	1	1	-0.504724	0.0202174	1.52829e-05	9.23096e-05	0.0233748	0.0141492		MMS	PRP39	1	1	-0.343044	0.0481725	0.00205545	0.00307744	0.0578584	0.0199966		Benomyl	PRP39	1	1	-0.395256	0.0259354	0.000108104	0.000407732	0.0304174	0.0158506		Rapamycin	PRP39	1	1	-0.761792	0.0418787	5.37126e-05	0.00219062	0.0507592	0.0127561
Hydroxyurea	prp39-1	1	1	0.106289	0.0127258	0.00112341	0.0014697	0.0096657	0.0211774		MMS	prp39-1	1	1	0.129029	0.0375661	0.0264211	0.0166911	0.0446759	0.0190436		Benomyl	prp39-1	1	1	0.0232512	0.0162025	0.224601	0.0679595	0.0181709	0.013813		Rapamycin	prp39-1	1	1	0.0469036	0.010762	0.0120785	0.0707771	0.00753827	0.0187273
Hydroxyurea	PRP4	1	1	0.0162725	0.0284992	0.59856	0.183632	0.0299636	0.0310074		MMS	PRP4	1	1	0.0670652	0.0326747	0.109378	0.0478857	0.0391101	0.0146815		Benomyl	PRP4	1	1	-0.498459	0.0242152	3.28992e-05	0.000231578	0.028126	0.0162932		Rapamycin	PRP4	1	1	-0.223849	0.028574	0.00143368	0.0239637	0.0338832	0.0151637
Hydroxyurea	PRP40	1	1	-0.68615	0.0127769	7.19736e-07	3.03798e-05	0.0148411	0.00859321		MMS	PRP40	1	1	-0.543951	0.0145697	3.07356e-06	0.00020157	0.0163774	0.0122714		Benomyl	PRP40	1	1	0.0417891	0.0287409	0.219624	0.0666618	0.0345456	0.0117041		Rapamycin	PRP40	1	1	-0.388402	0.13859	0.0486863	0.12758	0.169634	0.0102668
Hydroxyurea	prp4-1	1	1	0.141123	0.0253107	0.00507164	0.00420987	0.0286818	0.0203694		MMS	prp4-1	1	1	0.258766	0.0455896	0.00475404	0.00523253	0.0535973	0.027108		Benomyl	prp4-1	1	1	0.0582704	0.0252371	0.0821299	0.0299605	0.0285041	0.0207038		Rapamycin	prp4-1	1	1	-0.0252351	0.0263347	0.392203	0.334313	0.0302619	0.0193254
Hydroxyurea	PRP42	1	1	0.00851069	0.0203415	0.697149	0.208026	0.0232485	0.0155087		MMS	PRP42	1	1	-0.0178754	0.0294546	0.576692	0.171144	0.0349113	0.0157381		Benomyl	PRP42	1	1	-0.0461806	0.0261745	0.152444	0.0490563	0.031068	0.0136863		Rapamycin	PRP42	1	1	0.088701	0.0420308	0.102447	0.178555	0.0496775	0.0233686
Hydroxyurea	PRP43	1	1	-0.296095	0.00743838	2.37967e-06	4.8006e-05	0.00452479	0.0136953		MMS	PRP43	1	1	-0.222616	0.0174149	0.000215821	0.000838871	0.0195548	0.0147506		Benomyl	PRP43	1	1	-0.145533	0.0165254	0.000917215	0.00127588	0.0191904	0.0111395		Rapamycin	PRP43	1	0.888889	-0.370499	0.0130429	9.13933e-06	0.000621232	0.0101456	0.0213712
Hydroxyurea	prp43-ts2	1	1	-0.0316022	0.0149104	0.101402	0.0423879	0.0115749	0.0244644		MMS	prp43-ts2	1	1	0.0154231	0.0418529	0.731169	0.204201	0.0458895	0.0395596		Benomyl	prp43-ts2	1	1	-0.593028	0.0447413	0.000187233	0.000525489	0.049568	0.0404606		Rapamycin	prp43-ts2	1	1	0.0397888	0.0197181	0.113773	0.185012	0.0195794	0.024486
Hydroxyurea	PRP45	1	1	-0.019351	0.020526	0.399185	0.130967	0.0237187	0.0144287		MMS	PRP45	1	1	0.0505346	0.0249305	0.112594	0.0489525	0.0275638	0.0227506		Benomyl	PRP45	1	1	0.0850949	0.0172861	0.00791383	0.00510037	0.0192157	0.0153919		Rapamycin	PRP45	1	1	-0.0117665	0.0217129	0.616656	0.429177	0.0236176	0.0211698
Hydroxyurea	PRP46	1	1	-0.0107981	0.0392409	0.796811	0.232748	0.0474703	0.0130006		MMS	PRP46	1	1	-0.0967867	0.0402911	0.0741804	0.035822	0.048835	0.0122731		Benomyl	PRP46	1	1	-0.124647	0.0377225	0.0298125	0.0137699	0.0452817	0.0158789		Rapamycin	PRP46	1	1	0.102614	0.0489745	0.10421	0.179481	0.0593177	0.0154101
Hydroxyurea	prp4-ts	1	1	0.153413	0.0309659	0.00773778	0.00566154	0.0355486	0.0228887		MMS	prp4-ts	1	1	0.127093	0.0267625	0.00897804	0.00778607	0.0269761	0.0322476		Benomyl	prp4-ts	1	1	-0.112941	0.0243287	0.00971731	0.00584808	0.0205088	0.0374388		Rapamycin	prp4-ts	1	1	0.028087	0.0199968	0.232838	0.256786	0.0231992	0.013595
Hydroxyurea	PRP5	1	1	-0.0177689	0.00976356	0.142891	0.0562357	0.00958768	0.0123775		MMS	PRP5	1	1	0.0319275	0.0324384	0.380715	0.124088	0.0391779	0.0114187		Benomyl	PRP5	1	1	0.131482	0.0326604	0.0157892	0.00856054	0.0396984	0.00850036		Rapamycin	PRP5	1	1	0.0700365	0.0276378	0.0643845	0.144278	0.0332701	0.0107993
Hydroxyurea	prp5-1	1	1	0.145475	0.0428693	0.0274422	0.0146306	0.0485207	0.0347448		MMS	prp5-1	1	1	0.0335062	0.0454852	0.50221	0.154263	0.0523686	0.0329039		Benomyl	prp5-1	1	1	-0.575727	0.0475523	0.000266975	0.000615947	0.0526894	0.0429761		Rapamycin	prp5-1	1	1	0.0564537	0.040256	0.233446	0.256786	0.045383	0.0333704
Hydroxyurea	PRP6	1	1	-0.00020227	0.0502946	0.996984	0.274412	0.0609064	0.0159442		MMS	PRP6	1	1	-0.0179716	0.0596516	0.778217	0.214121	0.0724701	0.0160206		Benomyl	PRP6	1	1	-0.242014	0.0732401	0.0298105	0.0137699	0.089389	0.0129368		Rapamycin	PRP6	1	1	-0.0943173	0.0519322	0.143516	0.204656	0.0633586	0.00966098
Hydroxyurea	prp6-1	1	1	-0.0445071	0.0195093	0.0846626	0.0366763	0.0228476	0.0121129		MMS	prp6-1	1	1	0.0295428	0.024184	0.288936	0.101667	0.025393	0.0264099		Benomyl	prp6-1	1	1	-0.0152629	0.0138055	0.330933	0.0933213	9.60383e-07	0.0292858		Rapamycin	prp6-1	1	1	-0.000510445	0.0105033	0.963569	0.525549	0.0103488	0.013234
Hydroxyurea	prp6-ts	1	1	0.0958342	0.0168129	0.00468158	0.00402759	0.019597	0.01095		MMS	prp6-ts	1	1	-0.0300429	0.0139986	0.0984072	0.0443563	0.016022	0.0105692		Benomyl	prp6-ts	1	1	0.00336714	0.00835147	0.707437	0.173358	0.00806565	0.0108949		Rapamycin	prp6-ts	1	1	-0.0408286	0.00808264	0.00722402	0.0533741	0.00485005	0.014947
Hydroxyurea	PRP9	1	1	0.0831811	0.0115619	0.0019779	0.00217077	0.01175	0.0136881		MMS	PRP9	1	1	0.0225589	0.0125179	0.145876	0.0602219	0.0117799	0.0169953		Benomyl	PRP9	1	1	0.0581641	0.00688674	0.00107659	0.00135351	7.90811e-07	0.014609		Rapamycin	PRP9	1	1	0.0123905	0.0194966	0.559629	0.407577	0.0232672	0.00929657
Hydroxyurea	prp9-1	1	1	0.238124	0.0310861	0.001561	0.00185276	0.0361944	0.0204558		MMS	prp9-1	1	1	0.102298	0.0471168	0.0956867	0.0434751	0.055858	0.025092		Benomyl	prp9-1	1	1	-0.215626	0.0361199	0.0039552	0.00320124	0.0419574	0.0242827		Rapamycin	prp9-1	1	1	0.0255101	0.0265061	0.390339	0.333046	0.0315042	0.0135664
Hydroxyurea	prp9-ts	1	1	-0.33999	0.0542348	0.00330442	0.00308776	0.0655871	0.0182036		MMS	prp9-ts	1	1	-0.077969	0.0290169	0.0548276	0.028404	0.034636	0.0137831		Benomyl	prp9-ts	1	1	-0.470503	0.0575026	0.00121506	0.00143713	0.065068	0.0466685		Rapamycin	prp9-ts	1	1	-0.0228412	0.0249285	0.411369	0.342115	0.0295963	0.0129849
Hydroxyurea	PRT1	1	1	0.0358153	0.0133229	0.0547577	0.0256945	0.0147166	0.0122073		MMS	PRT1	1	1	0.166845	0.0401109	0.0141499	0.0105877	0.0480085	0.0180431		Benomyl	PRT1	1	1	0.129191	0.0464291	0.0496895	0.0205261	0.0559112	0.0179515		Rapamycin	PRT1	1	1	0.0219966	0.0220414	0.374774	0.324714	0.0261485	0.0116183
Hydroxyurea	prt1-1	1	1	0.0594044	0.033206	0.148129	0.0580358	0.0389443	0.0202948		MMS	prt1-1	1	1	-0.0521853	0.0351925	0.212258	0.0805012	0.0398501	0.0284466		Benomyl	prt1-1	1	1	-0.216977	0.0351899	0.00351243	0.00296975	0.0401355	0.0272012		Rapamycin	prt1-1	1	1	0.00466768	0.031981	0.891019	0.504154	0.0382358	0.0147167
Hydroxyurea	PSA1	1	1	-0.517829	0.0451642	0.000330274	0.000625761	0.0545634	0.0157359		MMS	PSA1	1	1	0.00244897	0.0111431	0.836807	0.224209	0.0114786	0.0127859		Benomyl	PSA1	1	1	-0.0453258	0.00661013	0.00236816	0.00225284	7.43592e-07	0.0140222		Rapamycin	PSA1	1	1	0.0110039	0.0287321	0.721215	0.462195	0.0344448	0.0124724
Hydroxyurea	PSE1	2	1	-0.0513492	0.0396377	0.264865	0.0927183	0.0473462	0.0262745		MMS	PSE1	2	1	-0.0596488	0.0390418	0.201276	0.0773063	0.0463284	0.0289902		Benomyl	PSE1	2	1	-0.106563	0.0651144	0.177066	0.0556931	0.0786491	0.0323245		Rapamycin	PSE1	2	1	-0.0298133	0.0334928	0.42369	0.347272	0.0386142	0.0339047
Hydroxyurea	pse1-34	1	0.5	-0.963348	0.0301591	5.72607e-06	6.1616e-05	0.0363856	0.0110145		MMS	pse1-34	1	1	-0.360838	0.0328543	0.000390519	0.0012367	0.0379485	0.0231747		Benomyl	pse1-34	1	1	-0.819734	0.0344538	1.85059e-05	0.000159033	0.0372585	0.0343102		Rapamycin	pse1-34	1	1	0.0336151	0.0314127	0.344845	0.311431	0.0374586	0.0151977
Hydroxyurea	pse1-41	1	1	-0.18535	0.0330272	0.00495348	0.0041314	0.0390568	0.0182284		MMS	pse1-41	1	1	-0.717436	0.0331492	2.69621e-05	0.000276165	0.0373414	0.0276001		Benomyl	pse1-41	1	1	-0.386963	0.0471124	0.00119749	0.00143144	0.0570251	0.0152487		Rapamycin	pse1-41	1	1	0.045269	0.0371174	0.289604	0.284494	0.0445756	0.0154499
Hydroxyurea	PSF1	1	1	-0.132963	0.0234117	0.00474385	0.00404039	0.0269601	0.0169096		MMS	PSF1	1	1	-0.169322	0.0299151	0.00480273	0.00523877	0.0353087	0.016941		Benomyl	PSF1	1	1	0.00807451	0.0176931	0.671809	0.16687	0.0186041	0.0192451		Rapamycin	PSF1	1	1	-0.0103814	0.00793989	0.261133	0.272168	7.59614e-07	0.016843
Hydroxyurea	psf1-1	1	1	-0.154659	0.0271723	0.0047063	0.0040277	0.0313298	0.0194379		MMS	psf1-1	1	1	0.0477765	0.0257246	0.136838	0.0571153	0.0297495	0.0179663		Benomyl	psf1-1	1	1	0.0956517	0.0404058	0.0770491	0.0285313	0.0484961	0.017065		Rapamycin	psf1-1	1	1	0.00669167	0.0256415	0.807001	0.484157	0.0302471	0.0146297
Hydroxyurea	PSF2	1	1	-0.100476	0.0295222	0.0271924	0.0145121	0.0255906	0.0442425		MMS	PSF2	1	1	-0.131484	0.0504901	0.0597866	0.0304425	0.0558624	0.0459327		Benomyl	PSF2	1	1	0.113297	0.0510653	0.0907455	0.0321569	0.0548631	0.0520059		Rapamycin	PSF2	1	1	0.0416511	0.0439207	0.396663	0.335323	0.0440554	0.05346
Hydroxyurea	PSF3	2	1	0.102366	0.0127613	0.00131039	0.00162902	0.0137571	0.0181693		MMS	PSF3	2	1	0.0665371	0.0139589	0.00886187	0.00774003	0.0157721	0.0161588		Benomyl	PSF3	2	1	0.171737	0.0240798	0.00204373	0.00207045	0.0286935	0.0166924		Rapamycin	PSF3	2	1	-0.0304944	0.0235376	0.264835	0.273712	0.0274833	0.0213118
Hydroxyurea	PTA1	1	1	0.0181147	0.0380937	0.659214	0.198903	0.0459943	0.0135526		MMS	PTA1	1	1	-0.0386377	0.0219138	0.152651	0.0620278	0.0254212	0.0149081		Benomyl	PTA1	1	1	0.0522759	0.0217552	0.0741213	0.027835	0.0252995	0.0144775		Rapamycin	PTA1	1	1	-0.0463423	0.0287398	0.182152	0.229919	0.0345627	0.0115392
Hydroxyurea	pti1-ts1	1	1	0.0262528	0.0211963	0.283228	0.098011	0.0157251	0.0357763		MMS	pti1-ts1	1	1	-0.148827	0.0188464	0.00139084	0.00241237	0.0181401	0.0247215		Benomyl	pti1-ts1	1	1	0.169443	0.0620762	0.0524648	0.0212476	0.0749421	0.0221717		Rapamycin	pti1-ts1	1	1	0.00868177	0.0160091	0.61641	0.429177	0.0177503	0.0144256
Hydroxyurea	pti1-ts7	1	1	0.249301	0.0204235	0.000258577	0.000540447	0.0230089	0.0169944		MMS	pti1-ts7	1	1	0.137129	0.0356926	0.0184289	0.0127767	0.0382241	0.0367365		Benomyl	pti1-ts7	1	1	0.132252	0.0279911	0.00913919	0.0055753	0.0326965	0.0178486		Rapamycin	pti1-ts7	1	1	0.0501565	0.0231935	0.0966155	0.173592	0.0275506	0.0119842
Hydroxyurea	PTR3	1	1	-0.497627	0.0111249	1.49376e-06	3.76668e-05	0.00501521	0.0219427		MMS	PTR3	1	1	-0.319136	0.0134123	1.84995e-05	0.000276165	0.0127932	0.0178466		Benomyl	PTR3	1	1	-0.0331901	0.0130108	0.06324	0.024382	0.0137367	0.0139882		Rapamycin	PTR3	1	0.777778	-0.588629	0.021615	1.08121e-05	0.000681618	0.0245161	0.0173008
Hydroxyurea	PUP1	2	0.25	-0.0248166	0.0205028	0.292757	0.10094	0.020128	0.0367761		MMS	PUP1	2	0.166667	-0.0352001	0.0176791	0.117309	0.0505545	0.0166177	0.034001		Benomyl	PUP1	2	0.25	-0.0259799	0.0199389	0.262528	0.0773569	0.0194459	0.0361826		Rapamycin	PUP1	2	0.333333	-0.00543557	0.0269422	0.849958	0.493238	0.0269221	0.0467348
Hydroxyurea	pup1-1	1	1	0.102176	0.0105462	0.000635191	0.000993062	0.0110902	0.0114684		MMS	pup1-1	1	1	-0.0079267	0.033228	0.823174	0.221645	0.0375909	0.0270038		Benomyl	pup1-1	1	1	-0.0415439	0.0476902	0.43285	0.116691	0.0574293	0.018445		Rapamycin	pup1-1	1	1	0.00123034	0.0134348	0.931436	0.515213	0.0155943	0.00909232
Hydroxyurea	PWP1	2	1	-0.121216	0.0150118	0.0012779	0.0015924	0.0161942	0.0213232		MMS	PWP1	2	1	-0.168027	0.0359032	0.00944777	0.00806519	0.0424782	0.0278385		Benomyl	PWP1	2	1	0.145781	0.0132359	0.000386248	0.000767408	0.00335861	0.0388462		Rapamycin	PWP1	2	1	-0.0436615	0.0195473	0.0892503	0.169145	0.0209842	0.028229
Hydroxyurea	PWP2	1	1	-0.0170656	0.025821	0.544789	0.169415	0.0303355	0.0154766		MMS	PWP2	1	1	-0.0288538	0.0283276	0.365999	0.120653	0.0332977	0.0168765		Benomyl	PWP2	1	1	-0.00472829	0.0388236	0.908939	0.210938	0.0469106	0.0134499		Rapamycin	PWP2	1	1	-0.0615807	0.0245336	0.0660537	0.14641	0.0288802	0.0143649
Hydroxyurea	PZF1	1	1	-0.0603221	0.0399362	0.205445	0.0752644	0.0481693	0.014704		MMS	PZF1	1	1	0.00481226	0.0453986	0.920685	0.241412	0.0547886	0.0164091		Benomyl	PZF1	1	1	-0.00111317	0.0425962	0.980403	0.223693	0.0497283	0.0273178		Rapamycin	PZF1	1	1	-0.0690291	0.0389893	0.151358	0.209396	0.047009	0.014533
Hydroxyurea	qri1-ts1	1	1	0.16759	0.0255445	0.00279195	0.00276263	0.0183852	0.0438442		MMS	qri1-ts1	1	1	0.0423569	0.0365738	0.311252	0.107591	0.0438628	0.0157338		Benomyl	qri1-ts1	1	1	0.119708	0.0486961	0.0698216	0.0264032	0.0581128	0.0232294		Rapamycin	qri1-ts1	1	1	-0.00356805	0.0176305	0.849496	0.493238	0.0205558	0.0114513
Hydroxyurea	qri1-ts6	1	1	0.253661	0.0103972	1.67478e-05	9.65504e-05	0.00849617	0.0164288		MMS	qri1-ts6	1	1	0.0365242	0.0349823	0.355393	0.11853	0.0411796	0.0204857		Benomyl	qri1-ts6	1	1	0.0283526	0.0338411	0.449276	0.120067	0.0402207	0.0173312		Rapamycin	qri1-ts6	1	1	0.0571722	0.0149634	0.0187653	0.083075	0.0171437	0.0112179
Hydroxyurea	rad3-ts14	1	1	-0.0690414	0.0267922	0.0615274	0.0283887	0.031687	0.0147652		MMS	rad3-ts14	1	1	-0.294407	0.0295148	0.000567503	0.00153902	0.0353216	0.0133123		Benomyl	rad3-ts14	1	1	0.281885	0.0664434	0.0132373	0.00748573	0.0805345	0.0202208		Rapamycin	rad3-ts14	1	1	0.0463921	0.0269423	0.160193	0.214629	0.0324845	0.010038
Hydroxyurea	ram1-119	1	1	0.133291	0.0467304	0.0462859	0.0224211	0.0547197	0.0290525		MMS	ram1-119	1	1	0.0332887	0.065926	0.64015	0.1856	0.0792348	0.0268999		Benomyl	ram1-119	1	1	-0.27486	0.0144954	4.55639e-05	0.000260637	0.0135702	0.0198263		Rapamycin	ram1-119	1	1	-0.0182419	0.03309	0.610785	0.427413	0.0392678	0.0173602
Hydroxyurea	RAM2	1	1	0.0543791	0.0228151	0.0757034	0.0334662	0.022872	0.0278029		MMS	RAM2	1	1	0.221328	0.0392898	0.00488628	0.00529461	0.0475523	0.0127646		Benomyl	RAM2	1	1	-0.268178	0.0234991	0.000336321	0.000701327	0.0278948	0.0122704		Rapamycin	RAM2	1	1	-0.0137446	0.0205069	0.53941	0.401166	0.0243338	0.0107697
Hydroxyurea	RAP1	2	1	-0.0103768	0.0300235	0.747039	0.220171	0.032734	0.0410322		MMS	RAP1	2	1	-0.092735	0.0210163	0.0115779	0.00921083	0.0231905	0.0273567		Benomyl	RAP1	2	1	0.0829098	0.0179837	0.00995354	0.00595484	0.0202026	0.0214904		Rapamycin	RAP1	2	1	0.0250495	0.0286915	0.431907	0.351858	0.0341154	0.0206313
Hydroxyurea	rap1-1	1	1	0.0764262	0.0516494	0.213047	0.0775084	0.058679	0.0409246		MMS	rap1-1	1	1	0.101953	0.0349283	0.0432904	0.0236629	0.0257366	0.0591847		Benomyl	rap1-1	1	1	0.262313	0.0490722	0.0059036	0.00422263	0.0553512	0.0405596		Rapamycin	rap1-1	1	1	-0.112919	0.0549119	0.1089	0.181107	0.0630454	0.0405553
Hydroxyurea	rap1-2	1	1	0.102727	0.0367993	0.0492345	0.0235666	0.0415116	0.0304007		MMS	rap1-2	1	1	-0.0216238	0.0395646	0.613748	0.179429	0.0464539	0.0238791		Benomyl	rap1-2	1	1	0.0379784	0.0353394	0.343024	0.0961134	0.0416616	0.0203188		Rapamycin	rap1-2	1	1	-0.0170769	0.0395875	0.68843	0.456962	0.045068	0.0309656
Hydroxyurea	RAT1	2	1	-0.118237	0.0135881	0.00096042	0.00132941	0.0145509	0.0197826		MMS	RAT1	2	1	0.118757	0.0151373	0.00142587	0.00245175	0.0167791	0.0193136		Benomyl	RAT1	2	1	-0.0138877	0.0226015	0.572142	0.146408	0.025475	0.0265253		Rapamycin	RAT1	2	1	-0.153936	0.0513858	0.0401124	0.117265	0.0621365	0.0244709
Hydroxyurea	rat1-1	1	1	-0.122699	0.0430772	0.0464736	0.0224913	0.0511264	0.0225537		MMS	rat1-1	1	1	-0.212895	0.0450412	0.00912647	0.00788692	0.0527589	0.0279048		Benomyl	rat1-1	1	1	-0.209526	0.0635243	0.0299794	0.0137754	0.0769906	0.0194012		Rapamycin	rat1-1	1	1	-0.105994	0.0450678	0.078354	0.156955	0.0548896	0.0100686
Hydroxyurea	RBA50	1	1	-0.522508	0.0279536	4.82266e-05	0.000191668	0.0332944	0.0138115		MMS	RBA50	1	1	-0.0729658	0.0180675	0.0156233	0.0112942	0.0198257	0.0170232		Benomyl	RBA50	1	1	-0.0661099	0.0161642	0.0149764	0.00826446	0.0103198	0.0292621		Rapamycin	RBA50	1	1	0.022349	0.0276703	0.464562	0.364664	0.0330919	0.0126559
Hydroxyurea	RCL1	1	1	-0.56863	0.0305979	4.93475e-05	0.000194329	0.0362715	0.016315		MMS	RCL1	1	1	0.0539545	0.0966109	0.606305	0.177889	0.118062	0.0136335		Benomyl	RCL1	1	1	-0.189758	0.0152179	0.00023789	0.000589614	0.0170309	0.0131137		Rapamycin	RCL1	1	1	-0.188951	0.0356052	0.00605919	0.0493195	0.0431091	0.0113852
Hydroxyurea	RET1	2	1	-0.0292974	0.0539671	0.61605	0.188557	0.0638123	0.0421896		MMS	RET1	2	1	-0.0467687	0.0540508	0.435698	0.138334	0.0614426	0.0603506		Benomyl	RET1	2	1	-0.137444	0.0615177	0.0891929	0.0317363	0.0735805	0.03969		Rapamycin	RET1	2	1	-0.00295288	0.0597438	0.96295	0.525549	0.0660727	0.0770086
Hydroxyurea	RET2	1	1	0.0507036	0.0402071	0.275824	0.0960189	0.0476095	0.0217887		MMS	RET2	1	1	0.0140871	0.021032	0.539669	0.162815	0.0247366	0.0124443		Benomyl	RET2	1	1	0.0471126	0.0204556	0.0826505	0.0300577	0.0242336	0.0110061		Rapamycin	RET2	1	1	0.0242649	0.0232698	0.355932	0.317226	0.0277525	0.0112282
Hydroxyurea	ret2-1	1	1	0.038057	0.0251725	0.205108	0.0751934	1.44552e-06	0.0533988		MMS	ret2-1	1	1	-0.167946	0.0491096	0.0267845	0.0168339	0.0582166	0.0261802		Benomyl	ret2-1	1	1	0.0263268	0.0203538	0.265493	0.0780182	0.0222144	0.019591		Rapamycin	ret2-1	1	1	-0.0298649	0.019232	0.19541	0.237908	0.0198865	0.0218633
Hydroxyurea	RET3	1	1	0.0223486	0.0241494	0.407121	0.132906	0.0274579	0.0190409		MMS	RET3	1	1	0.133997	0.0406324	0.0299955	0.0183814	0.0482263	0.0212639		Benomyl	RET3	1	1	-0.454209	0.0348112	0.000199152	0.000547082	0.0414992	0.0169299		Rapamycin	RET3	1	1	0.111581	0.0432315	0.0612625	0.141583	0.0518527	0.018553
Hydroxyurea	ret3-1	1	1	-0.00458412	0.0403362	0.914993	0.257307	0.0461692	0.0304428		MMS	ret3-1	1	1	-0.213965	0.0419107	0.00695706	0.00665288	0.0498754	0.021015		Benomyl	ret3-1	1	1	-0.139434	0.048325	0.0447721	0.0188547	0.0552334	0.0368332		Rapamycin	ret3-1	1	1	-0.114539	0.0421099	0.0529865	0.132151	0.0496768	0.0240055
Hydroxyurea	RFA1	1	1	-0.0261669	0.0445518	0.588531	0.180873	0.0526918	0.0245476		MMS	RFA1	1	1	-0.0593559	0.0559214	0.348336	0.117272	0.0679483	0.0148833		Benomyl	RFA1	1	1	0.0877716	0.0505355	0.15742	0.0503537	0.0610488	0.017646		Rapamycin	RFA1	1	1	-0.0688418	0.0457385	0.206746	0.2443	0.0555387	0.0126646
Hydroxyurea	rfa1-M2	1	1	-0.565083	0.0325806	6.486e-05	0.000228364	0.0317139	0.0419456		MMS	rfa1-M2	1	1	-0.477856	0.0538335	0.000889797	0.00189588	0.0630168	0.0335835		Benomyl	rfa1-M2	1	1	-0.11985	0.0329089	0.0219281	0.0109198	0.0360905	0.0310791		Rapamycin	rfa1-M2	1	1	0.0465247	0.0379647	0.287619	0.28412	0.0432009	0.0297825
Hydroxyurea	RFA2	2	0	NA	NA	NA	NA	NA	NA		MMS	RFA2	2	0	NA	NA	NA	NA	NA	NA		Benomyl	RFA2	2	0	NA	NA	NA	NA	NA	NA		Rapamycin	RFA2	2	0	NA	NA	NA	NA	NA	NA
Hydroxyurea	rfa3-313	1	1	0.123249	0.0185105	0.00264272	0.00266616	0.0195588	0.0198551		MMS	rfa3-313	1	1	-0.338485	0.0202526	7.50973e-05	0.000472588	0.0221533	0.019325		Benomyl	rfa3-313	1	1	-0.0665618	0.024912	0.0556969	0.0221025	0.0275614	0.0226678		Rapamycin	rfa3-313	1	1	-0.0114565	0.0208811	0.612427	0.427693	0.023352	0.0180592
Hydroxyurea	RFC1	2	1	0.040638	0.0177317	0.083688	0.0364346	1.08863e-06	0.053195		MMS	RFC1	2	1	-0.0076134	0.0198153	0.720368	0.20194	0.0225199	0.0221569		Benomyl	RFC1	2	1	0.0537078	0.0122417	0.0118076	0.00679238	0.00867578	0.029952		Rapamycin	RFC1	2	1	0.0406839	0.0136767	0.0409532	0.118289	1.24567e-06	0.04103
Hydroxyurea	RFC2	1	1	0.1472	0.0545428	0.0541614	0.0254474	0.0663306	0.013707		MMS	RFC2	1	1	0.0147764	0.0371428	0.711076	0.20002	0.0450561	0.0108624		Benomyl	RFC2	1	1	-0.167914	0.0477303	0.0244947	0.0119375	0.0572413	0.0205458		Rapamycin	RFC2	1	1	0.123072	0.0424791	0.0442404	0.123245	0.0512915	0.0150895
Hydroxyurea	rfc2-1	1	1	-0.195318	0.0193443	0.0005414	0.000890359	0.0222491	0.0141009		MMS	rfc2-1	1	1	-0.36538	0.0213093	6.78674e-05	0.00043833	0.0185245	0.031842		Benomyl	rfc2-1	1	1	0.0585816	0.0182535	0.0326096	0.0147951	0.0212175	0.0121988		Rapamycin	rfc2-1	1	1	-0.00898697	0.014263	0.562837	0.408449	0.0155026	0.0139448
Hydroxyurea	RFC3	2	1	-0.0371488	0.0147961	0.0660073	0.0300331	0.0155387	0.0228392		MMS	RFC3	2	1	-0.0345623	0.0331018	0.355373	0.11853	0.03856	0.0306646		Benomyl	RFC3	2	1	-0.0113298	0.023492	0.654807	0.163322	0.0250251	0.0347755		Rapamycin	RFC3	2	1	0.046838	0.0325559	0.223632	0.254338	0.0391177	0.0189156
Hydroxyurea	RFC4	2	0	NA	NA	NA	NA	NA	NA		MMS	RFC4	2	0	NA	NA	NA	NA	NA	NA		Benomyl	RFC4	2	0	NA	NA	NA	NA	NA	NA		Rapamycin	RFC4	2	0	NA	NA	NA	NA	NA	NA
Hydroxyurea	rfc4-20	1	1	-0.0323696	0.0232647	0.236504	0.0846912	0.0267894	0.0168105		MMS	rfc4-20	1	1	-0.206569	0.0257836	0.00131659	0.00236467	0.0289217	0.0219587		Benomyl	rfc4-20	1	1	0.168751	0.0290952	0.00439479	0.00347213	0.0340222	0.0183537		Rapamycin	rfc4-20	1	1	2.21138e-05	0.0219924	0.999246	0.53398	0.0243336	0.0200033
Hydroxyurea	RFC5	1	1	-0.679981	0.0173624	2.53931e-06	4.8006e-05	0.0191381	0.0160542		MMS	RFC5	1	1	0.00696762	0.00959432	0.507918	0.155517	0.0073814	0.0158358		Benomyl	RFC5	1	1	-0.00159283	0.0258777	0.953872	0.2194	0.0307461	0.0133226		Rapamycin	RFC5	1	1	-0.059342	0.0108789	0.00548912	0.047992	0.00881159	0.0173102
Hydroxyurea	rfc5-1	1	1	-0.271076	0.0716355	0.0193672	0.0112144	0.0865375	0.025024		MMS	rfc5-1	1	1	-0.24266	0.074005	0.0305306	0.0185242	0.0904246	0.010748		Benomyl	rfc5-1	1	1	-0.264263	0.0738844	0.0232359	0.0113986	0.0900018	0.0162514		Rapamycin	rfc5-1	1	1	-0.0775883	0.10077	0.484277	0.374921	0.123242	0.0113829
Hydroxyurea	RFT1	1	1	0.173295	0.0721883	0.0743084	0.0330645	0.0509112	0.125197		MMS	RFT1	1	0.833333	-0.166863	0.345781	0.654623	0.189015	0.422905	0.0386723		Benomyl	RFT1	1	1	-0.00832084	0.0876526	0.928936	0.214889	0.0990736	0.0716007		Rapamycin	RFT1	1	1	-0.0861226	0.0452006	0.129439	0.195894	0.0513754	0.0357159
Hydroxyurea	RGR1	2	1	-0.0233528	0.0119023	0.12127	0.0489383	8.99939e-07	0.0357068		MMS	RGR1	2	1	-0.0107893	0.0178021	0.577179	0.171185	0.0183034	0.0290197		Benomyl	RGR1	2	1	0.172377	0.0129073	0.000181766	0.000525489	0.0127335	0.0229464		Rapamycin	RGR1	2	1	0.0255294	0.0210938	0.292798	0.28568	0.0246801	0.0187056
Hydroxyurea	rgr1-100	1	0.944444	-0.023715	0.024704	0.391435	0.128631	0.0262954	0.025922		MMS	rgr1-100	1	1	0.0322771	0.0189702	0.164073	0.0658849	0.0201265	0.0201044		Benomyl	rgr1-100	1	1	0.142971	0.0213566	0.00258997	0.00240799	0.0254617	0.0103719		Rapamycin	rgr1-100	1	1	0.0436621	0.0355775	0.287022	0.28412	0.0433381	0.00783254
Hydroxyurea	rho1-td	1	1	0.0121727	0.0400089	0.776109	0.227715	0.0485176	0.0118888		MMS	rho1-td	1	1	-0.116205	0.0394758	0.0422333	0.0233313	0.0478003	0.0125663		Benomyl	rho1-td	1	1	0.0560969	0.0845373	0.543253	0.140257	0.10073	0.041473		Rapamycin	rho1-td	1	1	0.0252747	0.0392166	0.554357	0.405364	0.0471754	0.0156257
Hydroxyurea	RHO3	1	1	-0.10577	0.00897667	0.000296887	0.000581158	5.59792e-07	0.0190424		MMS	RHO3	1	1	0.0324176	0.0148187	0.0939427	0.0428553	0.0107991	0.025265		Benomyl	RHO3	1	1	0.164514	0.0341777	0.00856346	0.00537675	0.0411126	0.0136305		Rapamycin	RHO3	1	1	-0.0176707	0.0105744	0.170024	0.220555	0.010951	0.011975
Hydroxyurea	rho3-1	1	1	0.00404173	0.0277322	0.891175	0.252868	0.0286512	0.0315937		MMS	rho3-1	1	1	0.0313217	0.0230163	0.245188	0.0898952	0.0106589	0.0451999		Benomyl	rho3-1	1	1	0.0197393	0.0178718	0.331349	0.0933213	0.0118796	0.0318424		Rapamycin	rho3-1	1	1	0.0207592	0.0169511	0.287896	0.28412	0.0117393	0.0296579
Hydroxyurea	rho3-Ser228	1	1	-0.183783	0.0354593	0.006593	0.00506376	0.0410751	0.0244265		MMS	rho3-Ser228	1	1	-0.717037	0.0339766	2.98011e-05	0.000276165	0.0399745	0.0200242		Benomyl	rho3-Ser228	1	1	0.183496	0.0439436	0.0139665	0.00780247	0.0493728	0.0371033		Rapamycin	rho3-Ser228	1	1	0.0141231	0.0266016	0.62359	0.431646	0.030761	0.0185927
Hydroxyurea	RIA1	1	1	0.0940099	0.0448555	0.104142	0.0432023	0.0543139	0.0142863		MMS	RIA1	1	1	0.0384443	0.0433342	0.425116	0.135588	0.0522476	0.0161525		Benomyl	RIA1	1	1	-0.00519877	0.0357161	0.891311	0.207848	0.0427379	0.0161496		Rapamycin	RIA1	1	1	0.10191	0.0347702	0.0427735	0.120143	0.0421113	0.0109669
Hydroxyurea	RIB2	2	1	0.0412192	0.0248508	0.172522	0.0655372	0.0254969	0.0407124		MMS	RIB2	2	1	-0.0592706	0.0347083	0.162884	0.0655884	0.0377425	0.0479066		Benomyl	RIB2	2	1	0.0273267	0.0378354	0.510108	0.132903	0.0432117	0.0409898		Rapamycin	RIB2	2	1	-0.00156615	0.0278527	0.957855	0.525353	0.0298523	0.0404352
Hydroxyurea	RIB3	1	1	0.0278523	0.011818	0.0779376	0.0342437	8.65637e-07	0.0250698		MMS	RIB3	1	1	0.000824698	0.0301512	0.979489	0.252913	0.0357827	0.0158028		Benomyl	RIB3	1	1	0.0366025	0.0105916	0.0259167	0.0124307	0.00939342	0.0154955		Rapamycin	RIB3	1	1	0.0630408	0.0315172	0.11609	0.185246	0.0375054	0.0158127
Hydroxyurea	RIB5	1	1	-0.616573	0.0128936	1.14406e-06	3.666e-05	2.19226e-06	0.0273515		MMS	RIB5	1	1	-0.357878	0.0223632	8.91506e-05	0.000527229	0.0256238	0.0167559		Benomyl	RIB5	1	1	-0.286373	0.0155053	5.0571e-05	0.000270799	0.0172628	0.0137058		Rapamycin	RIB5	1	1	-0.600639	0.0472521	0.000220633	0.00702995	0.0573871	0.0129458
Hydroxyurea	RIB7	1	1	-0.0183429	0.0400176	0.670484	0.201226	0.0479579	0.0175063		MMS	RIB7	1	1	0.171377	0.0568523	0.0393785	0.0222174	0.0684162	0.0224172		Benomyl	RIB7	1	1	0.0646716	0.0245132	0.0576867	0.0227258	0.0278253	0.0195264		Rapamycin	RIB7	1	1	-0.0811264	0.0361662	0.0883125	0.168306	0.0432023	0.0169313
Hydroxyurea	RIM2	1	1	-0.05762	0.0286314	0.114476	0.0465906	0.032155	0.0242296		MMS	RIM2	1	1	0.0389431	0.0324349	0.296125	0.103308	0.0385259	0.0167745		Benomyl	RIM2	1	1	0.0486561	0.0362185	0.250293	0.0743532	0.0432859	0.0167928		Rapamycin	RIM2	1	1	0.0209798	0.0269038	0.479067	0.371734	0.0320464	0.0132761
Hydroxyurea	RIO1	2	1	-0.0216046	0.0240164	0.419205	0.136258	0.0273115	0.0267508		MMS	RIO1	2	1	-0.041129	0.0338254	0.290864	0.101897	0.0394262	0.0311589		Benomyl	RIO1	2	1	-0.0134254	0.0318721	0.695238	0.171337	0.0362761	0.0353091		Rapamycin	RIO1	2	1	0.0260956	0.0248453	0.352836	0.315606	0.0280798	0.0287185
Hydroxyurea	RIO2	2	1	-0.0571768	0.020678	0.0505843	0.0240808	1.20984e-06	0.062034		MMS	RIO2	2	1	-0.147445	0.0113823	0.00020488	0.000826315	0.00598176	0.0308436		Benomyl	RIO2	2	1	-0.0326112	0.0126068	0.0608898	0.0237096	1.33669e-06	0.0378205		Rapamycin	RIO2	2	1	-0.0408708	0.0168999	0.0728886	0.15053	0.0189898	0.0201689
Hydroxyurea	rio2-1	1	1	0.0982849	0.0223863	0.011779	0.0077826	0.0259482	0.0153374		MMS	rio2-1	1	1	0.0429489	0.0262876	0.177637	0.0702044	0.0315023	0.0115102		Benomyl	rio2-1	1	1	0.135311	0.0197932	0.00239516	0.00226336	0.0143698	0.0338155		Rapamycin	rio2-1	1	1	0.00766534	0.0184373	0.698928	0.460354	0.0213516	0.0127291
Hydroxyurea	RIX1	1	1	-0.369599	0.0137176	1.12814e-05	7.99775e-05	0.0122718	0.0198742		MMS	RIX1	1	1	-0.17785	0.0379339	0.00938873	0.00804277	0.0452909	0.0179342		Benomyl	RIX1	1	1	-0.146086	0.023786	0.00356369	0.00300094	0.0277894	0.0151402		Rapamycin	RIX1	1	1	-0.0624126	0.0724335	0.437468	0.354284	0.088378	0.0133308
Hydroxyurea	RIX7	1	1	-0.52212	0.0223098	1.97599e-05	0.000107982	0.0240617	0.0224249		MMS	RIX7	1	1	0.0532581	0.0435367	0.288356	0.101661	0.0523305	0.0177211		Benomyl	RIX7	1	1	0.00898087	0.0277935	0.762784	0.183602	0.0326661	0.0165807		Rapamycin	RIX7	1	1	-0.185973	0.030419	0.00362396	0.0378093	0.0362329	0.0150154
Hydroxyurea	RKI1	2	1	-0.0306404	0.0178221	0.160694	0.062078	0.0203858	0.0191096		MMS	RKI1	2	1	0.0375412	0.0613205	0.573488	0.170399	0.0745677	0.0219051		Benomyl	RKI1	2	1	-0.0210217	0.015556	0.247953	0.073971	0.00977316	0.04006		Rapamycin	RKI1	2	1	0.0113013	0.0333152	0.751503	0.469794	0.0383594	0.0340653
Hydroxyurea	RLI1	1	1	0.0193589	0.0233208	0.453147	0.145576	0.0258235	0.0211381		MMS	RLI1	1	1	0.0777172	0.0482174	0.182296	0.0716422	0.0586325	0.012198		Benomyl	RLI1	1	1	-0.0649815	0.0356933	0.142786	0.0463563	0.0431587	0.0120428		Rapamycin	RLI1	1	1	0.0449572	0.0411497	0.33599	0.307217	0.0499816	0.0111958
Hydroxyurea	RLP24	2	1	-0.0754449	0.0449786	0.168778	0.0644418	0.0522914	0.0424412		MMS	RLP24	2	1	0.141396	0.041088	0.0262627	0.0166123	0.0404866	0.0732056		Benomyl	RLP24	2	1	0.0706187	0.032364	0.0945313	0.0332809	0.0367047	0.0366529		Rapamycin	RLP24	2	1	-0.0325721	0.0337735	0.389446	0.33281	0.0407143	0.0178858
Hydroxyurea	RLP7	2	1	-0.0696516	0.0446447	0.193744	0.0717799	0.0522177	0.0397266		MMS	RLP7	2	1	0.166147	0.0352485	0.00921515	0.00793012	0.0404725	0.0367964		Benomyl	RLP7	2	1	0.0653369	0.0206951	0.0342787	0.015331	0.022707	0.027585		Rapamycin	RLP7	2	1	-0.0264023	0.0381495	0.526966	0.39507	0.0460432	0.0194576
Hydroxyurea	RMP1	2	1	-0.0530278	0.0116848	0.0105115	0.00718963	0.0130482	0.0143966		MMS	RMP1	2	1	-0.038485	0.0212406	0.144235	0.05976	0.0249672	0.0178973		Benomyl	RMP1	2	1	0.0170836	0.0148188	0.313181	0.0891314	0.0141604	0.0278075		Rapamycin	RMP1	2	1	-0.0160768	0.0248239	0.552516	0.405035	0.0296951	0.015976
Hydroxyurea	rmp1-ts	1	1	0.194431	0.033176	0.00423115	0.00374951	0.0386182	0.0218818		MMS	rmp1-ts	1	1	0.183921	0.0770387	0.0753822	0.0362085	0.091292	0.0412873		Benomyl	rmp1-ts	1	1	0.190452	0.0408194	0.00954879	0.0057845	0.0456467	0.0353148		Rapamycin	rmp1-ts	1	1	0.00409362	0.0278959	0.890431	0.504154	0.0302216	0.0276004
Hydroxyurea	RNA1	2	1	0.0456084	0.00886587	0.00677128	0.00509654	0.00741475	0.019431		MMS	RNA1	2	1	0.0430982	0.0382243	0.322583	0.110496	0.046327	0.0165151		Benomyl	RNA1	2	1	-0.709373	0.0533199	0.000184513	0.000525489	0.0649784	0.0159346		Rapamycin	RNA1	2	1	0.105412	0.0167525	0.00325911	0.035351	1.12117e-06	0.0502574
Hydroxyurea	rna1-1	1	1	0.218903	0.0192361	0.000340076	0.000634903	1.72501e-06	0.0408059		MMS	rna1-1	1	1	0.0653836	0.047893	0.24393	0.0896215	0.0563329	0.028313		Benomyl	rna1-1	1	1	-0.0917527	0.0337729	0.0531648	0.0213714	0.0366721	0.0331394		Rapamycin	rna1-1	1	1	-0.00774683	0.0123722	0.565175	0.409562	0.00956503	0.0203557
Hydroxyurea	RNA14	1	1	-0.159702	0.0302654	0.0061839	0.00484875	0.0345711	0.0231622		MMS	RNA14	1	1	-0.200157	0.0164018	0.000258843	0.000896676	0.00473874	0.0338115		Benomyl	RNA14	1	1	-0.0662971	0.0134349	0.00784651	0.00507206	0.0142643	0.0142064		Rapamycin	RNA14	1	1	-0.0343493	0.0208484	0.174786	0.224166	0.0242022	0.0140963
Hydroxyurea	RNA15	1	1	-0.14685	0.0285724	0.00679317	0.00510569	0.0299191	0.0314363		MMS	RNA15	1	1	0.0118419	0.0312883	0.724306	0.202696	0.0369347	0.0176856		Benomyl	RNA15	1	1	-0.0574009	0.0303796	0.131833	0.0435835	0.036223	0.0147254		Rapamycin	RNA15	1	1	-0.00918193	0.015425	0.58371	0.417808	0.016737	0.0151758
Hydroxyurea	rna15-58	1	1	0.00841099	0.0158847	0.624481	0.190249	0.0169114	0.0166574		MMS	rna15-58	1	1	0.0775475	0.0364643	0.100584	0.0450887	0.04254	0.0235468		Benomyl	rna15-58	1	1	0.129342	0.0371029	0.0252136	0.012213	0.0421627	0.0293553		Rapamycin	rna15-58	1	1	0.00562452	0.0188646	0.780432	0.477736	0.0207319	0.0176632
Hydroxyurea	RNR2	1	1	-0.441969	0.0456354	0.000636119	0.000993062	0.0556672	0.00866835		MMS	RNR2	1	1	0.0571083	0.0579361	0.380079	0.123963	0.0692353	0.0269086		Benomyl	RNR2	1	1	0.149267	0.0354649	0.0135986	0.00765013	0.0427089	0.0137031		Rapamycin	RNR2	1	1	0.014525	0.0299976	0.653557	0.444569	0.0362588	0.0102591
Hydroxyurea	RNT1	1	1	-0.552837	0.0413872	0.000181623	0.0004216	0.0477348	0.0295335		MMS	RNT1	1	1	-0.163864	0.0108666	0.000112713	0.000573098	0.0107878	0.0134999		Benomyl	RNT1	1	1	-0.152295	0.0219148	0.00225249	0.00221542	0.0259688	0.0117485		Rapamycin	RNT1	1	1	-0.0718279	0.042885	0.169266	0.220354	0.0520352	0.012372
Hydroxyurea	rnt1-47	1	1	-0.0506608	0.0448093	0.321425	0.109071	0.0537418	0.0192579		MMS	rnt1-47	1	1	-0.0165755	0.0498816	0.756349	0.209513	0.0594788	0.024158		Benomyl	rnt1-47	1	1	-0.0251283	0.0419774	0.581679	0.14841	0.0489485	0.027232		Rapamycin	rnt1-47	1	1	-0.0574034	0.0520759	0.332193	0.306243	0.0624807	0.0221817
Hydroxyurea	rnt1-ts	1	1	-0.0396183	0.0290844	0.244802	0.0870095	0.0344564	0.0156474		MMS	rnt1-ts	1	1	0.00569914	0.0911351	0.953137	0.247672	0.110919	0.0215943		Benomyl	rnt1-ts	1	1	-0.0440335	0.0209897	0.103904	0.0358815	0.0237139	0.0171902		Rapamycin	rnt1-ts	1	1	0.00785039	0.0421503	0.861315	0.497347	0.0507711	0.0161803
Hydroxyurea	ROK1	1	1	-0.654087	0.0308753	2.93516e-05	0.000137483	0.0367595	0.0153625		MMS	ROK1	1	1	-0.36573	0.0399594	0.000791022	0.00172568	0.0478449	0.0178319		Benomyl	ROK1	1	1	-0.0245061	0.0305459	0.467353	0.123906	0.0366454	0.0130409		Rapamycin	ROK1	1	1	-0.177314	0.0771508	0.0830962	0.163562	0.0941008	0.0148394
Hydroxyurea	ROT1	2	1	0.0612548	0.0558024	0.333972	0.112799	0.0637347	0.0604362		MMS	ROT1	2	0.972222	0.130028	0.127221	0.364534	0.120413	1.61192e-05	0.381663		Benomyl	ROT1	2	1	0.0648671	0.0733402	0.426405	0.115377	0.0857186	0.0657502		Rapamycin	ROT1	2	1	-0.00810766	0.0438095	0.862182	0.497347	0.0511877	0.0394001
Hydroxyurea	rox3-182	1	1	-0.234269	0.0270639	0.00097987	0.00134184	0.0273039	0.0325504		MMS	rox3-182	1	1	-0.615508	0.0128674	1.14266e-06	0.00018696	0.0134107	0.0143362		Benomyl	rox3-182	1	1	-0.284321	0.0261911	0.000408651	0.000787772	0.0305902	0.0167214		Rapamycin	rox3-182	1	1	-0.0640803	0.0358875	0.148713	0.208054	0.0431215	0.0147383
Hydroxyurea	RPA190	1	1	-0.195245	0.0298472	0.00282253	0.00278333	0.0333135	0.026067		MMS	RPA190	1	1	-0.0667965	0.0884649	0.492233	0.15215	0.106708	0.0325198		Benomyl	RPA190	1	1	-0.130379	0.0427825	0.0381219	0.0166348	0.0465404	0.0416958		Rapamycin	RPA190	1	1	-0.0887623	0.0283256	0.0350619	0.115208	0.0309501	0.027144
Hydroxyurea	rpa190-1	1	1	0.123818	0.0393426	0.0346083	0.017542	0.0471752	0.0169937		MMS	rpa190-1	1	1	0.0809057	0.0470781	0.160824	0.0648123	0.0550802	0.0295304		Benomyl	rpa190-1	1	1	0.149917	0.0346765	0.012415	0.00707605	0.0407286	0.0208475		Rapamycin	rpa190-1	1	1	0.0464158	0.0355308	0.261484	0.272168	0.042666	0.0148254
Hydroxyurea	rpa190-G728D	1	1	-0.10998	0.0624082	0.15281	0.0594703	0.0738919	0.03386		MMS	rpa190-G728D	1	1	0.0637848	0.0552801	0.312812	0.107938	0.063932	0.038595		Benomyl	rpa190-G728D	1	1	-0.0172517	0.0613624	0.792544	0.189712	0.0736408	0.025984		Rapamycin	rpa190-G728D	1	1	0.040398	0.0609288	0.543565	0.402192	0.073538	0.021953
Hydroxyurea	RPA43	2	1	-0.113278	0.019884	0.00469082	0.00402759	0.014913	0.047159		MMS	RPA43	2	1	0.0906204	0.0242005	0.0200414	0.0135689	0.0211771	0.0507955		Benomyl	RPA43	2	1	-0.0195404	0.0171468	0.318063	0.0902418	0.0153091	0.0352121		Rapamycin	RPA43	2	1	-0.100838	0.032592	0.0364345	0.115208	0.036991	0.0367441
Hydroxyurea	RPB11	2	1	-0.143524	0.0322248	0.0112136	0.0075131	0.0379756	0.0263258		MMS	RPB11	2	1	0.0220168	0.0267391	0.456543	0.143363	0.0311241	0.0249513		Benomyl	RPB11	2	1	-0.0141572	0.0288061	0.648844	0.162172	0.0336359	0.0260745		Rapamycin	RPB11	2	1	-0.103805	0.0492246	0.102629	0.178568	0.0590438	0.0298418
Hydroxyurea	RPB2	1	1	-0.0320876	0.0212955	0.20634	0.0755397	0.0223142	0.0233873		MMS	RPB2	1	1	-0.0213044	0.0263898	0.464763	0.145492	0.0248621	0.0357706		Benomyl	RPB2	1	1	0.0442947	0.0253797	0.155873	0.0499325	0.0207382	0.0401045		Rapamycin	RPB2	1	1	-0.0781151	0.0389036	0.115072	0.185246	0.0452074	0.0260688
Hydroxyurea	rpb2-6	1	1	-0.0975851	0.0295924	0.0299997	0.0156443	0.0330677	0.0256958		MMS	rpb2-6	1	1	0.065386	0.0355412	0.139643	0.0580395	0.0416537	0.0218908		Benomyl	rpb2-6	1	1	0.44245	0.0335384	0.000190725	0.00053029	0.0405865	0.0109503		Rapamycin	rpb2-6	1	1	-0.01209	0.0217356	0.6077	0.427024	0.0263841	0.00613107
Hydroxyurea	RPB3	1	1	-0.359551	0.0219008	8.05906e-05	0.000262601	0.0253706	0.0150802		MMS	RPB3	1	1	-0.329534	0.0249418	0.000189609	0.000817512	0.0298346	0.0113628		Benomyl	RPB3	1	1	-0.0787187	0.0213381	0.021035	0.0106213	0.0246783	0.0148951		Rapamycin	RPB3	1	0.888889	-0.501076	0.0197616	1.43659e-05	0.000770922	0.020144	0.0232378
Hydroxyurea	rpb3-2	1	1	-0.150186	0.0205084	0.00185014	0.00206952	2.26734e-06	0.0435048		MMS	rpb3-2	1	1	-0.122507	0.00900035	0.000168685	0.000743243	0.00404706	0.0177593		Benomyl	rpb3-2	1	1	0.0336904	0.0282063	0.298295	0.0857407	0.0334013	0.0152721		Rapamycin	rpb3-2	1	1	0.027927	0.0272471	0.363321	0.320349	0.0298057	0.0259938
Hydroxyurea	RPB5	1	1	0.0395429	0.0188144	0.103451	0.0430044	1.05739e-06	0.0399115		MMS	RPB5	1	1	0.170365	0.0383511	0.0113143	0.00903039	0.0457748	0.0182385		Benomyl	RPB5	1	1	0.0414551	0.0146113	0.0470011	0.0196589	0.0161203	0.0134578		Rapamycin	RPB5	1	1	0.0627678	0.030543	0.109062	0.181107	0.0365386	0.0138829
Hydroxyurea	rpb5-H147R	1	1	-0.14353	0.0277107	0.00660808	0.00506376	0.0269791	0.0356629		MMS	rpb5-H147R	1	1	-0.315795	0.0210228	0.000114439	0.000573098	0.0175429	0.0326429		Benomyl	rpb5-H147R	1	1	0.158497	0.0385318	0.0146912	0.00813814	0.0441693	0.0287813		Rapamycin	rpb5-H147R	1	1	0.0583512	0.0236815	0.0693922	0.149106	0.024004	0.0281972
Hydroxyurea	RPB7	1	1	0.0722049	0.0146537	0.00788738	0.00575495	0.0171042	0.00941405		MMS	RPB7	1	1	-0.0168976	0.0289479	0.590738	0.174468	0.034399	0.0148678		Benomyl	RPB7	1	1	0.0505229	0.0184906	0.0523159	0.021213	0.0219519	0.00963854		Rapamycin	RPB7	1	1	0.0416695	0.0207691	0.115281	0.185246	0.0247347	0.01028
Hydroxyurea	RPB8	1	1	0.178958	0.0258227	0.00227591	0.00240235	0.0298979	0.0178603		MMS	RPB8	1	1	0.0486904	0.016301	0.0404597	0.0226452	0.0162624	0.020059		Benomyl	RPB8	1	1	-0.497595	0.0276654	5.61696e-05	0.000279342	0.0307924	0.0244883		Rapamycin	RPB8	1	1	-0.0165405	0.0101977	0.180124	0.228427	0.00668462	0.0182733
Hydroxyurea	RPC11	1	1	-0.329257	0.0192157	6.80512e-05	0.000234871	0.0217549	0.0155487		MMS	RPC11	1	1	0.00452154	0.0330172	0.89769	0.237284	0.0378351	0.0247206		Benomyl	RPC11	1	1	-0.293003	0.0205823	0.000141412	0.000468216	0.0226197	0.0192714		Rapamycin	RPC11	1	0.722222	-0.744476	0.0246023	7.10391e-06	0.000603597	0.0286856	0.0159732
Hydroxyurea	RPC17	1	1	-0.405321	0.0139327	8.31146e-06	6.93367e-05	1.00562e-06	0.0295556		MMS	RPC17	1	1	0.0545265	0.0151168	0.0226164	0.0148216	0.00573849	0.0304883		Benomyl	RPC17	1	1	-0.0323073	0.0370893	0.432875	0.116691	0.0416167	0.0315341		Rapamycin	RPC17	1	1	-0.0644097	0.0266838	0.0732519	0.15053	0.0245002	0.0374613
Hydroxyurea	RPC19	2	1	-0.0454355	0.0918698	0.646839	0.196263	0.109565	0.0627207		MMS	RPC19	2	0.972222	-0.0921918	0.0837216	0.33263	0.113102	0.0492016	0.220361		Benomyl	RPC19	2	1	0.0149541	0.0923139	0.879166	0.205569	0.111399	0.0473074		Rapamycin	RPC19	2	1	-0.0781892	0.0819001	0.393797	0.335156	0.0969017	0.0634743
Hydroxyurea	RPC25	2	1	-0.177785	0.0370585	0.00866453	0.00617596	0.0195462	0.100338		MMS	RPC25	2	0.944444	-0.164375	0.0890551	0.138667	0.0577807	0.0746794	0.194718		Benomyl	RPC25	2	1	0.101433	0.0552666	0.140354	0.0458412	0.0537909	0.100642		Rapamycin	RPC25	2	1	-0.0818297	0.0352859	0.0812217	0.161116	2.91826e-06	0.105858
Hydroxyurea	RPC31	2	1	0.0477157	0.0120281	0.0165798	0.0100092	7.3712e-07	0.0360842		MMS	RPC31	2	1	-0.00382842	0.0156238	0.818485	0.220989	0.0175117	0.0188937		Benomyl	RPC31	2	1	0.0588093	0.0133101	0.0115251	0.00666523	0.0139465	0.0206734		Rapamycin	RPC31	2	1	0.0294998	0.0311762	0.397612	0.335323	0.0378326	0.01264
Hydroxyurea	RPC34	2	1	-0.163339	0.03844	0.0131665	0.00844415	0.0444555	0.0379601		MMS	RPC34	2	1	-0.23717	0.0266926	0.000886468	0.00189588	0.027614	0.042863		Benomyl	RPC34	2	1	-0.0166973	0.0303309	0.611272	0.154895	0.0330848	0.0413772		Rapamycin	RPC34	2	1	-0.0721563	0.0391929	0.139427	0.202109	0.0435655	0.0493663
Hydroxyurea	rpc34-1	1	1	-0.117304	0.0394373	0.0409637	0.0203312	0.0471017	0.0185237		MMS	rpc34-1	1	1	-0.0411012	0.0538065	0.487516	0.151264	0.0645885	0.0226516		Benomyl	rpc34-1	1	1	-0.151986	0.0444743	0.0268444	0.012781	0.0534301	0.0183444		Rapamycin	rpc34-1	1	1	-0.0586332	0.0436325	0.250177	0.266265	0.0526539	0.0158042
Hydroxyurea	RPC37	2	1	0.0403887	0.0324992	0.281831	0.0975918	0.0378561	0.0301213		MMS	RPC37	2	1	0.142964	0.0479187	0.0405996	0.0226976	0.0551143	0.0493991		Benomyl	RPC37	2	1	0.0681482	0.022717	0.0399468	0.0173439	0.0234227	0.0367807		Rapamycin	RPC37	2	1	-0.0228995	0.0181618	0.275891	0.279343	0.0186001	0.0298813
Hydroxyurea	RPC40	2	1	-0.0184238	0.0282056	0.549271	0.170203	0.0258565	0.0561129		MMS	RPC40	2	1	0.0244832	0.0200964	0.290055	0.101796	0.0187586	0.0390318		Benomyl	RPC40	2	1	-0.00553141	0.0235165	0.825594	0.19568	0.0188039	0.0534388		Rapamycin	RPC40	2	1	-0.0165833	0.0223175	0.498713	0.381176	0.0203236	0.0447697
Hydroxyurea	rpc40-V78R	1	1	-0.0539587	0.0572286	0.399137	0.130967	0.0676536	0.0317333		MMS	rpc40-V78R	1	1	-0.0589165	0.0695911	0.444891	0.140442	0.0818165	0.0413685		Benomyl	rpc40-V78R	1	1	-0.105138	0.0599533	0.154354	0.0495495	0.0712315	0.0308712		Rapamycin	rpc40-V78R	1	1	-0.0281918	0.0692822	0.704905	0.46072	0.083352	0.0275216
Hydroxyurea	RPC53	1	1	0.102683	0.0229693	0.0110708	0.00745102	0.0251706	0.0217595		MMS	RPC53	1	1	0.151616	0.0279866	0.00562659	0.00570628	0.0316126	0.0229471		Benomyl	RPC53	1	1	0.103777	0.0179479	0.00444437	0.00349222	0.01955	0.0174057		Rapamycin	RPC53	1	1	-0.0297379	0.0128974	0.0824177	0.162855	0.0127408	0.0161727
Hydroxyurea	RPC82	2	1	0.0631635	0.00811549	0.00146961	0.00177235	0.000915321	0.024243		MMS	RPC82	2	1	0.0960954	0.0148833	0.00296274	0.00387421	0.0119384	0.0337412		Benomyl	RPC82	2	1	0.09248	0.0228932	0.0156088	0.00848392	0.0249382	0.0313908		Rapamycin	RPC82	2	1	0.051521	0.0198825	0.0606025	0.141397	0.0209201	0.0305275
Hydroxyurea	rpf1-1	1	1	0.00305826	0.030824	0.92574	0.259292	0.0308892	0.0375912		MMS	rpf1-1	1	1	0.0203412	0.0351067	0.593378	0.174933	0.0399036	0.0277358		Benomyl	rpf1-1	1	1	-0.214091	0.0348758	0.00357007	0.00300094	0.0399797	0.0260444		Rapamycin	rpf1-1	1	1	-0.000478432	0.032453	0.988944	0.531452	0.0377008	0.0218022
Hydroxyurea	RPF2	2	1	-0.243959	0.0230871	0.000453801	0.000788308	5.80881e-06	0.0692613		MMS	RPF2	2	1	0.100897	0.0109768	0.000778069	0.00171264	7.03502e-07	0.0329303		Benomyl	RPF2	2	1	-0.049989	0.0260034	0.12692	0.0421278	0.0300133	0.0260917		Rapamycin	RPF2	2	1	-0.14312	0.0525392	0.0527651	0.132151	0.0617825	0.0440551
Hydroxyurea	RPG1	1	1	0.0167561	0.0384827	0.685723	0.205447	0.0459708	0.0180055		MMS	RPG1	1	1	0.0554411	0.0273917	0.112981	0.0490772	0.031449	0.0202301		Benomyl	RPG1	1	1	0.130616	0.0192897	0.00248208	0.00232022	0.0203266	0.0208544		Rapamycin	RPG1	1	1	-0.00365559	0.0331461	0.917494	0.51112	0.0392791	0.0177613
Hydroxyurea	rpg1-1	1	1	-0.0838962	0.0419335	0.116024	0.0470836	0.0494229	0.0241872		MMS	rpg1-1	1	1	-0.0173824	0.0421894	0.701455	0.197995	0.0448008	0.0445917		Benomyl	rpg1-1	1	1	-0.123445	0.0589701	0.104434	0.0360074	0.0620524	0.0640088		Rapamycin	rpg1-1	1	1	-0.0214356	0.0410828	0.629392	0.434776	0.0479959	0.0261589
Hydroxyurea	RPL32	1	1	-0.498	0.0301054	7.8218e-05	0.000256463	0.0341955	0.0238856		MMS	RPL32	1	1	0.136059	0.0153883	0.000903333	0.00190303	0.0103804	0.0272458		Benomyl	RPL32	1	1	-0.0275368	0.0238938	0.313317	0.0891314	0.0281863	0.0136273		Rapamycin	RPL32	1	1	-0.00611539	0.0265359	0.829043	0.488487	0.031295	0.0151838
Hydroxyurea	RPL33A	2	1	-0.219719	0.06631	0.0295569	0.0154882	1.91613e-06	0.19893		MMS	RPL33A	2	1	-0.074526	0.0496278	0.207583	0.0791096	8.25173e-07	0.148883		Benomyl	RPL33A	2	1	-0.072928	0.0412693	0.151949	0.0490375	1.57453e-06	0.123808		Rapamycin	RPL33A	2	1	-0.0755781	0.0515221	0.216296	0.251026	4.1809e-07	0.154566
Hydroxyurea	RPL42A	2	1	-0.0731046	0.0323262	0.0865397	0.037274	0.0363542	0.0384065		MMS	RPL42A	2	1	0.0612326	0.0483198	0.273826	0.0977303	0.0564987	0.0431345		Benomyl	RPL42A	2	1	-0.00603811	0.0283797	0.841916	0.198429	0.0301586	0.042325		Rapamycin	RPL42A	2	1	0.0143852	0.0260087	0.609655	0.427413	0.0300306	0.0260202
Hydroxyurea	RPM2	1	1	-0.583955	0.0385866	0.000111133	0.000318588	0.0465883	0.0137394		MMS	RPM2	1	1	-0.0209103	0.0406517	0.634103	0.184501	0.0461357	0.0324198		Benomyl	RPM2	1	1	0.035009	0.0208124	0.167837	0.0533316	0.0238289	0.0156764		Rapamycin	RPM2	1	1	-0.0264905	0.0186251	0.228009	0.256599	0.02215	0.00944282
Hydroxyurea	RPN11	1	1	-0.166832	0.0301103	0.00518817	0.00428626	0.0357674	0.0155537		MMS	RPN11	1	1	-0.0206832	0.0314198	0.546315	0.164214	0.0380504	0.00994577		Benomyl	RPN11	1	1	0.03514	0.0292127	0.295344	0.0852881	0.0341793	0.0183177		Rapamycin	RPN11	1	1	-0.093438	0.0303984	0.0371557	0.115208	0.0367064	0.0107795
Hydroxyurea	rpn11-14	1	1	0.00869968	0.0675327	0.903716	0.255304	0.0810063	0.0289295		MMS	rpn11-14	1	1	-0.169343	0.0556784	0.0383479	0.0217862	0.0661197	0.0288956		Benomyl	rpn11-14	1	1	0.542534	0.0887607	0.00362701	0.00303118	0.107896	0.0229906		Rapamycin	rpn11-14	1	1	0.223566	0.0451357	0.00774346	0.0552262	0.0536442	0.0231175
Hydroxyurea	rpn11-8	1	0	NA	NA	NA	NA	NA	NA		MMS	rpn11-8	1	0	NA	NA	NA	NA	NA	NA		Benomyl	rpn11-8	1	0	NA	NA	NA	NA	NA	NA		Rapamycin	rpn11-8	1	0	NA	NA	NA	NA	NA	NA
Hydroxyurea	RPN12	1	1	-0.018938	0.0440154	0.689175	0.206128	0.0480805	0.0422247		MMS	RPN12	1	1	-0.0528762	0.0351052	0.206477	0.0787491	0.0387681	0.0321991		Benomyl	RPN12	1	1	-0.0278417	0.0413925	0.538042	0.138994	0.0497551	0.0168321		Rapamycin	RPN12	1	1	-0.0307061	0.035183	0.432057	0.351858	0.0370054	0.0382374
Hydroxyurea	rpn12-1	1	1	0.0543212	0.0481479	0.322316	0.109302	0.0582333	0.0160824		MMS	rpn12-1	1	1	0.189475	0.0991764	0.128674	0.054637	0.12022	0.0300573		Benomyl	rpn12-1	1	1	0.127523	0.0523138	0.0713892	0.0269256	0.0636454	0.01277		Rapamycin	rpn12-1	1	1	0.0383213	0.0436531	0.429586	0.350967	0.0532053	0.00909575
Hydroxyurea	rpn1-821	1	1	0.196054	0.0292182	0.00256769	0.00263094	0.0346028	0.0157987		MMS	rpn1-821	1	1	0.133207	0.0458654	0.0439278	0.0239314	0.0558728	0.0100525		Benomyl	rpn1-821	1	1	0.225139	0.0415396	0.00561746	0.00406087	0.0491877	0.0225082		Rapamycin	rpn1-821	1	1	-0.00391729	0.0352291	0.916818	0.51112	0.0426044	0.0118103
Hydroxyurea	RPN2	1	1	-0.131727	0.0375966	0.0248127	0.0135735	0.0413743	0.0350038		MMS	RPN2	1	1	-0.559775	0.0105928	7.67548e-07	0.00018696	0.00771846	0.0180613		Benomyl	RPN2	1	1	0.0540106	0.0240712	0.0882506	0.0315044	0.02685	0.0210865		Rapamycin	RPN2	1	1	0.0589816	0.0135595	0.0121586	0.0708398	0.0119908	0.0199006
Hydroxyurea	RPN3	1	1	-0.508357	0.103845	0.00807088	0.00586437	0.125786	0.0325637		MMS	RPN3	1	1	0.130243	0.0279179	0.00955221	0.00812125	0.0284927	0.0327387		Benomyl	RPN3	1	1	0.092185	0.018261	0.00724028	0.00481657	0.0203504	0.0160676		Rapamycin	RPN3	1	1	-0.0829696	0.0383817	0.0967048	0.173592	0.0462383	0.0146716
Hydroxyurea	RPN5	1	0.944444	0.107339	0.127255	0.446442	0.143598	2.67816e-06	0.269948		MMS	RPN5	1	0.944444	-0.0463003	0.126976	0.733841	0.204665	2.57795e-06	0.269357		Benomyl	RPN5	1	0.944444	0.144222	0.126955	0.3194	0.0905469	2.63766e-06	0.269313		Rapamycin	RPN5	1	0.944444	0.00742488	0.125591	0.955693	0.524731	2.33431e-06	0.266418
Hydroxyurea	rpn5-1	1	1	0.246247	0.0315706	0.00145763	0.0017631	0.0355697	0.0262592		MMS	rpn5-1	1	1	0.0406004	0.0330251	0.286301	0.101175	0.0362416	0.0311065		Benomyl	rpn5-1	1	1	0.117579	0.0481909	0.0712185	0.0268846	0.0578397	0.0203547		Rapamycin	rpn5-1	1	1	0.0185732	0.0197962	0.401249	0.337359	0.0220832	0.0173349
Hydroxyurea	RPN6	1	1	-0.207022	0.0281765	0.00182735	0.00205356	0.0326494	0.0193567		MMS	RPN6	1	1	-0.319285	0.04918	0.00290296	0.00385117	0.0592635	0.0186425		Benomyl	RPN6	1	1	0.16054	0.0439985	0.0217952	0.0108661	0.0501972	0.033943		Rapamycin	RPN6	1	1	-0.0371586	0.056797	0.548668	0.403657	0.0664133	0.0358384
Hydroxyurea	rpn6-1	1	1	0.0914968	0.0132455	0.00230376	0.002422	0.0114405	0.0199208		MMS	rpn6-1	1	1	-0.125815	0.0319598	0.0170073	0.0120117	0.0382764	0.0141839		Benomyl	rpn6-1	1	1	0.212632	0.0367185	0.00441998	0.00348569	0.0406989	0.0331351		Rapamycin	rpn6-1	1	1	-0.0165346	0.00976932	0.165806	0.218419	0.010787	0.0089665
Hydroxyurea	RPN7	2	1	0.128845	0.0156535	0.00118784	0.00151895	0.0111122	0.0382676		MMS	RPN7	2	1	-0.0632399	0.020252	0.035436	0.0207071	0.0193448	0.0380261		Benomyl	RPN7	2	1	0.161475	0.0153661	0.000463666	0.000831037	0.00835905	0.0413015		Rapamycin	RPN7	2	1	-0.0200695	0.012076	0.171863	0.22156	0.00969556	0.0273578
Hydroxyurea	rpn7-3	1	1	0.135889	0.0152847	0.000884459	0.00125744	0.0122623	0.0244993		MMS	rpn7-3	1	1	-0.0841353	0.0432707	0.123751	0.0528668	0.0518931	0.0186258		Benomyl	rpn7-3	1	1	0.259347	0.0265416	0.000614613	0.00100876	0.0311351	0.0161822		Rapamycin	rpn7-3	1	1	-0.0254302	0.0171901	0.213139	0.248646	0.0175247	0.0202091
Hydroxyurea	RPN8	2	1	0.0287741	0.0199482	0.222643	0.0803309	0.00851805	0.0560894		MMS	RPN8	2	1	-0.0166997	0.0105499	0.188606	0.0735173	0.00686856	0.0268076		Benomyl	RPN8	2	1	0.0402407	0.0151007	0.0561072	0.0222044	0.0164428	0.0207384		Rapamycin	RPN8	2	1	-0.0166219	0.0151316	0.33367	0.307024	0.0173395	0.0160234
Hydroxyurea	RPO21	1	1	-0.0319493	0.0246183	0.264141	0.0926898	0.0245018	0.0304347		MMS	RPO21	1	1	-0.0234747	0.0281092	0.450624	0.14188	0.0329755	0.0171292		Benomyl	RPO21	1	1	0.0285289	0.0306694	0.40492	0.110598	0.0364279	0.0158678		Rapamycin	RPO21	1	1	0.0423866	0.032727	0.26496	0.273712	0.0392275	0.0142601
Hydroxyurea	rpo21-1	1	1	-0.142086	0.0204886	0.00227024	0.00240235	0.0191411	0.0281046		MMS	rpo21-1	1	1	0.159221	0.0182431	0.000949425	0.00198311	0.0113139	0.0333711		Benomyl	rpo21-1	1	1	0.182818	0.0214149	0.00103329	0.00132598	0.0110554	0.0411951		Rapamycin	rpo21-1	1	1	-0.0624357	0.0191128	0.030885	0.108512	0.0110211	0.0357694
Hydroxyurea	RPO31	1	1	0.0183937	0.0244533	0.493776	0.155673	0.0284889	0.0159998		MMS	RPO31	1	1	0.0520897	0.0158846	0.0305219	0.0185242	0.0181861	0.0119679		Benomyl	RPO31	1	1	-0.0495437	0.0234155	0.101816	0.0353013	0.0276926	0.0129086		Rapamycin	RPO31	1	1	0.177783	0.0220349	0.00128179	0.0225821	0.0260708	0.0120771
Hydroxyurea	rpo31-698	1	1	-0.0143974	0.0270642	0.622919	0.189884	0.0320274	0.0147933		MMS	rpo31-698	1	1	-0.0112352	0.0267095	0.695632	0.19669	0.030335	0.021205		Benomyl	rpo31-698	1	1	0.207707	0.0181135	0.000330109	0.000695058	0.0125058	0.0317374		Rapamycin	rpo31-698	1	1	0.0471803	0.0114084	0.0144282	0.0760899	0.0122299	0.0117033
Hydroxyurea	RPP1	1	1	-0.487667	0.0236624	3.27421e-05	0.000145567	0.0282773	0.0109895		MMS	RPP1	1	1	-0.19466	0.0246443	0.00138955	0.00241237	0.0295191	0.010904		Benomyl	RPP1	1	1	-0.405831	0.0264139	0.000104697	0.000398345	0.0317148	0.0110517		Rapamycin	RPP1	1	0.888889	-0.663377	0.0229991	8.59964e-06	0.000621232	0.0252094	0.0217663
Hydroxyurea	RPR2	1	1	-0.738126	0.023679	6.31116e-06	6.1616e-05	0.0268286	0.0190735		MMS	RPR2	1	1	-0.0924882	0.0225105	0.0147482	0.0108372	0.0259334	0.0162059		Benomyl	RPR2	1	1	-0.17716	0.0255592	0.00227456	0.00223167	0.0301825	0.01438		Rapamycin	RPR2	1	1	-0.0397819	0.0355883	0.326239	0.302705	0.0428848	0.0134926
Hydroxyurea	RPS2	1	1	0.130614	0.0357216	0.021648	0.0121985	0.0431334	0.0126755		MMS	RPS2	1	1	0.220554	0.021562	0.000514837	0.00145236	0.0209477	0.0278518		Benomyl	RPS2	1	1	-0.545911	0.0665144	0.00120094	0.00143144	0.080914	0.0163547		Rapamycin	RPS2	1	1	0.173875	0.0625105	0.0497404	0.127926	0.0761511	0.0136773
Hydroxyurea	RPS20	1	1	-0.00288245	0.047682	0.954696	0.265841	0.0560808	0.0282119		MMS	RPS20	1	1	-0.00211677	0.0202721	0.921864	0.241592	0.013583	0.0359974		Benomyl	RPS20	1	1	-0.0363889	0.0158639	0.083505	0.0302193	0.0154046	0.0205079		Rapamycin	RPS20	1	1	-0.00351948	0.023622	0.88877	0.504099	0.0274948	0.0155919
Hydroxyurea	RPS31	2	1	-0.334086	0.0253368	0.000191096	0.000437776	0.0290744	0.0265643		MMS	RPS31	2	1	-0.0743945	0.0301554	0.0691665	0.0340529	0.0346147	0.0315452		Benomyl	RPS31	2	1	-0.659994	0.0474238	0.000154587	0.000470108	0.0567781	0.0299772		Rapamycin	RPS31	2	1	-0.128251	0.0523656	0.0705105	0.149776	0.0626955	0.0330913
Hydroxyurea	RPT1	2	1	-0.0232944	0.0538673	0.687715	0.205809	0.0630879	0.0472719		MMS	RPT1	2	0.972222	0.0687983	0.121123	0.600399	0.176578	6.83827e-06	0.363369		Benomyl	RPT1	2	1	0.187428	0.0909882	0.108463	0.0372189	0.108127	0.0660339		Rapamycin	RPT1	2	1	-0.022985	0.0412551	0.607133	0.42692	0.0499622	0.018453
Hydroxyurea	rpt1-1	1	1	0.24091	0.0486684	0.00776106	0.00567067	0.0523052	0.0495102		MMS	rpt1-1	1	1	0.0734527	0.0567397	0.265148	0.0954875	0.0690282	0.0138779		Benomyl	rpt1-1	1	1	0.0354075	0.0487619	0.507969	0.13272	0.0569516	0.0311336		Rapamycin	rpt1-1	1	1	0.00435891	0.0506622	0.93557	0.515906	0.0616676	0.011886
Hydroxyurea	RPT2	1	1	0.13241	0.0209934	0.00323077	0.00304108	0.0250056	0.010364		MMS	RPT2	1	1	0.0333117	0.0166986	0.116797	0.0503781	0.0198665	0.00841175		Benomyl	RPT2	1	1	0.110887	0.0180838	0.0035848	0.00300749	0.0213775	0.0100312		Rapamycin	RPT2	1	1	0.060133	0.0222847	0.0541843	0.133446	0.026456	0.0116185
Hydroxyurea	rpt2-RF	1	1	-0.205666	0.0634601	0.0316478	0.0163158	0.0765981	0.0228146		MMS	rpt2-RF	1	0.944444	-0.360013	0.0610354	0.00413289	0.0048883	0.0729326	0.0283982		Benomyl	rpt2-RF	1	1	-0.141111	0.153889	0.411045	0.11213	0.188117	0.0201128		Rapamycin	rpt2-RF	1	1	-0.128367	0.0685168	0.134286	0.199298	0.0836739	0.0110226
Hydroxyurea	RPT3	1	1	-0.530852	0.0850087	0.00335187	0.00310128	0.0973213	0.0640692		MMS	RPT3	1	1	-0.0417086	0.15392	0.799818	0.218106	5.9857e-06	0.326514		Benomyl	RPT3	1	1	-0.312115	0.108174	0.044774	0.0188547	2.79955e-06	0.229473		Rapamycin	RPT3	1	1	-0.167183	0.0582397	0.0454407	0.124547	0.0668684	0.0430024
Hydroxyurea	rpt3-1	1	1	0.136824	0.0241804	0.00480771	0.00406159	0.0265409	0.0227566		MMS	rpt3-1	1	1	0.0270185	0.0142929	0.131697	0.055584	0.0126041	0.0210403		Benomyl	rpt3-1	1	1	0.00639849	0.0373119	0.872167	0.204255	0.0450498	0.0132791		Rapamycin	rpt3-1	1	1	0.00441405	0.0117802	0.726902	0.463085	0.0119693	0.0139531
Hydroxyurea	rpt4-145	1	1	0.0917263	0.0250492	0.0215452	0.0121667	0.0279618	0.021863		MMS	rpt4-145	1	1	0.120128	0.0260496	0.00994435	0.00832975	0.0309148	0.0136541		Benomyl	rpt4-145	1	1	0.333374	0.0239573	0.000154656	0.000470108	0.0274861	0.0177858		Rapamycin	rpt4-145	1	1	0.0295555	0.0112636	0.0585536	0.139816	0.0125814	0.00979967
Hydroxyurea	rpt4-150	1	1	-0.0583302	0.0263226	0.0910191	0.0388524	0.0308251	0.0163526		MMS	rpt4-150	1	1	-0.135943	0.020815	0.00283938	0.0037808	0.0240853	0.0144696		Benomyl	rpt4-150	1	1	0.311536	0.049892	0.0033528	0.00290269	0.0602123	0.0180246		Rapamycin	rpt4-150	1	1	0.0167475	0.019179	0.431831	0.351858	0.0226058	0.0110534
Hydroxyurea	RPT5	2	1	-0.322024	0.0117604	1.05786e-05	7.92806e-05	1.06729e-06	0.0352811		MMS	RPT5	2	1	-0.170781	0.01877	0.000809209	0.0017498	0.0188879	0.0320985		Benomyl	RPT5	2	1	0.223372	0.0256363	0.000955557	0.00129117	0.0148591	0.0677512		Rapamycin	RPT5	2	1	0.0112403	0.0355285	0.767541	0.473721	0.0417227	0.0302622
Hydroxyurea	RPT6	1	1	0.126254	0.0243151	0.0065502	0.00503857	0.0230717	0.0326129		MMS	RPT6	1	1	0.0500041	0.0265051	0.132272	0.0556626	0.0251931	0.035458		Benomyl	RPT6	1	1	0.106485	0.0260808	0.0150626	0.00829092	0.0307428	0.0150196		Rapamycin	RPT6	1	1	-0.0218428	0.017348	0.276462	0.27959	0.0200594	0.0121305
Hydroxyurea	rpt6-1	1	1	-0.157145	0.0310763	0.00719696	0.00536307	0.0360745	0.0210164		MMS	rpt6-1	1	1	-0.127679	0.0530015	0.0736371	0.0356887	0.0641735	0.0169274		Benomyl	rpt6-1	1	1	0.18804	0.0866399	0.0957709	0.0336354	0.105689	0.0163886		Rapamycin	rpt6-1	1	1	-0.101224	0.0253696	0.016265	0.0797298	0.0302494	0.0122957
Hydroxyurea	rpt6-20	1	1	0.0150425	0.0177683	0.4449	0.14319	0.0167899	0.0239793		MMS	rpt6-20	1	1	-0.154026	0.0238492	0.0029598	0.00387421	0.0277088	0.0160061		Benomyl	rpt6-20	1	1	0.198289	0.0623117	0.0334646	0.0150883	0.0754367	0.0200076		Rapamycin	rpt6-20	1	1	-0.00875792	0.0149637	0.589787	0.41935	0.0174141	0.00989188
Hydroxyurea	rpt6-25	1	1	0.0855479	0.0176074	0.00828745	0.00598544	0.0205788	0.0111636		MMS	rpt6-25	1	1	-0.00793668	0.0294906	0.801145	0.218106	0.0347107	0.0172953		Benomyl	rpt6-25	1	1	0.206214	0.0169841	0.000264035	0.000615947	0.0183275	0.0170406		Rapamycin	rpt6-25	1	1	0.0121761	0.0162764	0.495996	0.380636	0.0196131	0.00617403
Hydroxyurea	RRB1	2	1	0.0378488	0.0257108	0.214973	0.0780611	0.0289621	0.0302753		MMS	RRB1	2	1	0.0642179	0.0178025	0.022612	0.0148216	0.0163836	0.0352395		Benomyl	RRB1	2	1	0.0477743	0.0128068	0.0202902	0.0103904	0.00845323	0.0323634		Rapamycin	RRB1	2	1	-0.0378377	0.0143957	0.0582844	0.1395	0.0117762	0.0321414
Hydroxyurea	RRN11	2	1	-0.553608	0.0175301	5.99211e-06	6.1616e-05	0.0171755	0.0315555		MMS	RRN11	2	1	-0.437096	0.0197578	2.47119e-05	0.000276165	0.0211267	0.0289016		Benomyl	RRN11	2	1	-0.467811	0.0345266	0.000171743	0.000503323	0.0407919	0.0272936		Rapamycin	RRN11	2	1	-0.804707	0.0138871	5.31104e-07	0.000180505	0.0147498	0.0207442
Hydroxyurea	RRN3	1	1	0.0826427	0.02092	0.0168122	0.0101145	0.0244968	0.0130052		MMS	RRN3	1	1	0.0958358	0.0356732	0.0548573	0.028404	0.0416037	0.0231082		Benomyl	RRN3	1	1	0.0158009	0.0102735	0.198866	0.0617881	0.00755936	0.0174219		Rapamycin	RRN3	1	1	-0.0335679	0.010996	0.0379269	0.115208	0.00925156	0.0169509
Hydroxyurea	rrn3-S213P	1	1	0.0103062	0.0216814	0.659332	0.198903	0.0173602	0.034803		MMS	rrn3-S213P	1	1	0.0112319	0.0319069	0.742586	0.206751	0.0378432	0.0168793		Benomyl	rrn3-S213P	1	1	-0.0885909	0.0512823	0.159145	0.0508678	0.0600697	0.0317701		Rapamycin	rrn3-S213P	1	1	0.0387635	0.0138508	0.0488792	0.12758	0.0149999	0.0137228
Hydroxyurea	RRN5	2	1	-0.165838	0.0248629	0.00262538	0.00266403	0.0294971	0.0185202		MMS	RRN5	2	1	-0.165857	0.0241916	0.00236951	0.00336152	0.0284347	0.0203938		Benomyl	RRN5	2	1	-0.00152358	0.0266856	0.957209	0.219905	0.0308754	0.0262554		Rapamycin	RRN5	2	1	-0.0756844	0.039995	0.131394	0.197422	0.0469161	0.0344914
Hydroxyurea	RRN6	1	1	-0.630527	0.0398547	9.32771e-05	0.000294784	0.0477223	0.0177633		MMS	RRN6	1	1	0.258942	0.0301229	0.0010063	0.00204957	0.0355408	0.0171403		Benomyl	RRN6	1	1	-0.017895	0.0286728	0.566384	0.145361	0.0335978	0.0176959		Rapamycin	RRN6	1	1	0.0315458	0.0259522	0.290996	0.285015	0.0300856	0.0177594
Hydroxyurea	RRN7	1	1	-0.0186286	0.0402364	0.667446	0.200429	0.0462024	0.0296883		MMS	RRN7	1	1	-0.00715091	0.0466681	0.885637	0.234857	0.0544009	0.0303682		Benomyl	RRN7	1	1	0.139064	0.0440655	0.0343209	0.015331	0.0505267	0.0328498		Rapamycin	RRN7	1	1	-0.0192085	0.0425407	0.675004	0.452489	0.0446786	0.0464236
Hydroxyurea	RRN9	1	1	0.0669477	0.0374525	0.148376	0.0580891	0.0419849	0.0319984		MMS	RRN9	1	1	-0.0436727	0.0390022	0.325512	0.111345	0.04385	0.0328144		Benomyl	RRN9	1	1	0.00669501	0.0341724	0.854224	0.200711	0.037321	0.0328072		Rapamycin	RRN9	1	1	0.120572	0.0583022	0.107467	0.180411	0.0690039	0.0318046
Hydroxyurea	RRP1	1	1	-0.216209	0.0418042	0.00664303	0.00506376	0.0504185	0.0154304		MMS	RRP1	1	1	0.141707	0.0515565	0.05145	0.0270391	0.0620549	0.020221		Benomyl	RRP1	1	1	-0.0599181	0.0216771	0.050635	0.0207754	0.0248212	0.0163171		Rapamycin	RRP1	1	1	-0.0897747	0.0587956	0.201496	0.240569	0.0713477	0.0168723
Hydroxyurea	rrp1-1	1	1	-0.205813	0.0226645	0.000815311	0.00117862	0.0261221	0.0162622		MMS	rrp1-1	1	1	-0.0358705	0.0230244	0.194247	0.075195	0.0266329	0.0160501		Benomyl	rrp1-1	1	1	-0.0775838	0.0391093	0.118291	0.0399902	0.0474566	0.0112495		Rapamycin	rrp1-1	1	1	-0.0223098	0.0383382	0.591841	0.420517	0.0467463	0.00765004
Hydroxyurea	RRP12	2	1	-0.0923446	0.0298447	0.0364265	0.0183219	0.0315914	0.0450362		MMS	RRP12	2	1	-0.0321927	0.0300839	0.344851	0.116178	0.0323499	0.0432006		Benomyl	RRP12	2	1	-0.00179666	0.0292421	0.953955	0.2194	0.0321289	0.0387596		Rapamycin	RRP12	2	1	-0.00445316	0.0356315	0.90657	0.508159	0.0393657	0.0461357
Hydroxyurea	RRP14	2	1	-0.0738655	0.0421406	0.154503	0.0599957	0.0504689	0.0264532		MMS	RRP14	2	1	-0.0337864	0.0445221	0.490191	0.151806	0.0504191	0.0508671		Benomyl	RRP14	2	1	-0.0870893	0.0530063	0.175728	0.0553526	0.063832	0.028981		Rapamycin	RRP14	2	1	-0.0787093	0.0424486	0.137315	0.200583	0.0508374	0.0266513
Hydroxyurea	RRP15	2	1	0.138627	0.0164095	0.00107554	0.00141769	1.86651e-06	0.0492285		MMS	RRP15	2	1	0.227239	0.0244097	0.000740931	0.00169948	0.015468	0.0626655		Benomyl	RRP15	2	1	0.186272	0.0342326	0.00553807	0.00403035	0.0396164	0.0336168		Rapamycin	RRP15	2	1	0.000752234	0.0143246	0.960637	0.525549	0.0146697	0.0235698
Hydroxyurea	RRP17	1	1	0.0203304	0.0279383	0.507111	0.159208	0.0335936	0.0112636		MMS	RRP17	1	1	0.0762121	0.0331454	0.0830007	0.0389124	0.0398039	0.0138108		Benomyl	RRP17	1	1	0.0157838	0.0177138	0.423259	0.114812	0.0199944	0.014583		Rapamycin	RRP17	1	1	0.0317806	0.017043	0.135656	0.200497	0.0201392	0.00950406
Hydroxyurea	RRP3	1	1	-0.0349901	0.0331511	0.35074	0.117573	0.0401131	0.0108762		MMS	RRP3	1	1	0.162737	0.0463597	0.0246648	0.0158075	0.0545503	0.0272819		Benomyl	RRP3	1	1	0.00649917	0.0440007	0.889721	0.207701	0.0532252	0.0146116		Rapamycin	RRP3	1	1	0.144225	0.064186	0.0879378	0.168221	0.0782013	0.0138911
Hydroxyurea	rrp4-1	1	1	-0.155484	0.0467111	0.0291429	0.0153501	0.0552618	0.0256329		MMS	rrp4-1	1	1	-0.170573	0.0780913	0.0942928	0.042964	0.0946526	0.023765		Benomyl	rrp4-1	1	1	-0.25411	0.045127	0.00489329	0.00376984	0.0532045	0.0259205		Rapamycin	rrp4-1	1	1	0.00489677	0.0566129	0.935229	0.515906	0.0680563	0.0229699
Hydroxyurea	RRP42	1	1	-0.155156	0.0158281	0.000607078	0.000962174	0.0167331	0.0169526		MMS	RRP42	1	1	-0.0224839	0.01603	0.233378	0.0864565	0.0162884	0.018984		Benomyl	RRP42	1	1	-0.128459	0.00914888	0.000149287	0.000470108	0.00642465	0.0159006		Rapamycin	RRP42	1	1	-0.0859835	0.0374101	0.0830847	0.163562	0.041591	0.0332921
Hydroxyurea	RRP43	1	1	-0.476479	0.0309284	0.000103587	0.000309665	0.0342135	0.0281578		MMS	RRP43	1	1	-0.124821	0.0590099	0.101885	0.0454414	0.0715424	0.0177426		Benomyl	RRP43	1	1	-0.197236	0.0570158	0.025834	0.0124152	0.0695665	0.0104947		Rapamycin	RRP43	1	1	-0.0602096	0.053759	0.325421	0.302461	0.0656911	0.00769372
Hydroxyurea	RRP46	1	1	-0.0863986	0.0250748	0.0261584	0.0140605	0.0297554	0.0131603		MMS	RRP46	1	1	0.0744942	0.0510254	0.218084	0.0820289	0.0599704	0.0304438		Benomyl	RRP46	1	1	-0.00476919	0.00875505	0.614882	0.155692	0.00724379	0.0136935		Rapamycin	RRP46	1	1	-0.0455079	0.0148442	0.0374498	0.115208	0.0157096	0.0158494
Hydroxyurea	RRP5	2	1	-0.0436156	0.0194489	0.088369	0.0379683	0.0222741	0.0206765		MMS	RRP5	2	1	-0.00123422	0.0172865	0.946508	0.246471	0.0185415	0.0250335		Benomyl	RRP5	2	1	0.101421	0.0256162	0.016688	0.00892511	0.0255592	0.0445656		Rapamycin	RRP5	2	1	-0.00389049	0.0137001	0.790522	0.479773	0.0117411	0.0293615
Hydroxyurea	rrp5-delta6	1	1	0.0301384	0.0313696	0.391083	0.128631	0.0303902	0.0407129		MMS	rrp5-delta6	1	1	0.170247	0.103971	0.176879	0.0700175	0.121227	0.0675006		Benomyl	rrp5-delta6	1	1	0.158448	0.0459808	0.0261509	0.012492	0.0552391	0.0189726		Rapamycin	rrp5-delta6	1	1	-0.0431227	0.0247769	0.156757	0.213947	0.0297658	0.0102235
Hydroxyurea	RRP7	1	1	-0.068272	0.037712	0.144488	0.0567791	0.0423213	0.0320407		MMS	RRP7	1	1	-0.0568191	0.0246416	0.0824095	0.0387463	0.0295673	0.0104762		Benomyl	RRP7	1	1	0.0331709	0.0251763	0.258053	0.0763493	0.0297714	0.0139032		Rapamycin	RRP7	1	1	0.00482052	0.021318	0.83219	0.488487	0.0249964	0.0130614
Hydroxyurea	RRP9	2	1	-0.0572084	0.0194382	0.0422586	0.0208555	1.16708e-06	0.0583145		MMS	RRP9	2	1	-0.0510375	0.0273078	0.134991	0.0563925	1.06849e-06	0.0819234		Benomyl	RRP9	2	1	0.084398	0.0133235	0.00317966	0.00279746	2.86514e-06	0.0399706		Rapamycin	RRP9	2	1	-0.00459701	0.0146199	0.768909	0.474144	0.00807514	0.0391463
Hydroxyurea	RRS1	2	1	-0.10011	0.0359984	0.0497692	0.0237575	0.0386301	0.0520507		MMS	RRS1	2	1	0.192222	0.0269633	0.00204694	0.00307744	0.0286591	0.0401887		Benomyl	RRS1	2	1	-0.0158706	0.0240292	0.545048	0.140595	0.0254732	0.0361016		Rapamycin	RRS1	2	1	-0.0850173	0.0474114	0.147404	0.207982	0.0560709	0.0369718
Hydroxyurea	rrs1-124	1	1	0.0159924	0.0147595	0.339518	0.114249	0.0167983	0.0115647		MMS	rrs1-124	1	1	0.069122	0.0228129	0.0387822	0.021982	0.0253651	0.0202918		Benomyl	rrs1-124	1	1	-0.1559	0.0605396	0.0616407	0.0239571	0.0718889	0.031443		Rapamycin	rrs1-124	1	1	0.0315873	0.021811	0.221125	0.253289	0.0257906	0.0120527
Hydroxyurea	rrs1-84	1	1	-0.0833119	0.0367452	0.085985	0.0371326	0.0426133	0.0250652		MMS	rrs1-84	1	1	-0.102592	0.0466013	0.0924989	0.0424097	0.0544356	0.0297133		Benomyl	rrs1-84	1	1	-0.208737	0.0425696	0.00802414	0.00514851	0.0494453	0.0286398		Rapamycin	rrs1-84	1	1	-0.0427179	0.0416416	0.362948	0.320349	0.049068	0.0240854
Hydroxyurea	RSA4	1	1	0.0763749	0.0524185	0.218839	0.0792855	0.0637853	0.0126077		MMS	RSA4	1	1	0.0657178	0.0364278	0.14555	0.060138	0.0434998	0.0171676		Benomyl	RSA4	1	1	0.0648266	0.0294638	0.0926307	0.0326914	0.0354059	0.0120744		Rapamycin	RSA4	1	1	0.0805897	0.0425589	0.131204	0.197422	0.0516538	0.0120969
Hydroxyurea	RSC3	1	1	-0.659841	0.0250146	1.22749e-05	8.47307e-05	0.0255171	0.0293668		MMS	RSC3	1	1	0.0814372	0.0561707	0.220711	0.0827633	0.0647098	0.040449		Benomyl	RSC3	1	1	0.0366281	0.0305552	0.296786	0.085477	0.0312852	0.035567		Rapamycin	RSC3	1	1	0.00587465	0.0294978	0.851855	0.493777	0.0329354	0.0257161
Hydroxyurea	rsc3-1	1	1	0.0335364	0.0466889	0.512295	0.160451	0.0557769	0.0218203		MMS	rsc3-1	1	1	0.0667411	0.0344971	0.125139	0.0533669	0.0404284	0.0212574		Benomyl	rsc3-1	1	1	-0.032245	0.0295892	0.337074	0.0947523	0.0352135	0.0148279		Rapamycin	rsc3-1	1	1	-0.0290318	0.0253008	0.315153	0.297106	0.0295682	0.0160544
Hydroxyurea	RSC4	1	1	-0.00763749	0.0282292	0.800121	0.233455	0.0342453	0.00823228		MMS	RSC4	1	1	0.0587786	0.0309858	0.130698	0.0553049	0.036019	0.0206989		Benomyl	RSC4	1	1	-0.0461796	0.0273967	0.167155	0.0531928	0.0327887	0.0123408		Rapamycin	RSC4	1	1	0.0693899	0.040023	0.157989	0.214282	0.0485352	0.0118874
Hydroxyurea	rsc4-2	1	1	0.128211	0.0401261	0.0330517	0.0168999	0.0433123	0.0402194		MMS	rsc4-2	1	1	-0.0335075	0.0309255	0.339534	0.11498	0.0237912	0.0510457		Benomyl	rsc4-2	1	1	-0.311343	0.020684	0.000113517	0.000419072	0.0158343	0.0342498		Rapamycin	rsc4-2	1	1	0.0163009	0.0491138	0.756626	0.470588	0.0540966	0.0455568
Hydroxyurea	RSC58	2	1	-0.615462	0.00661631	8.00709e-08	3.03798e-05	6.25392e-07	0.0198489		MMS	RSC58	2	1	-0.0203116	0.00930156	0.094356	0.042964	0.00873667	0.017908		Benomyl	RSC58	2	1	0.0101084	0.0196493	0.634064	0.159431	0.0227112	0.0194955		Rapamycin	RSC58	2	1	-0.0184371	0.0193888	0.395495	0.335323	0.0231922	0.0124928
Hydroxyurea	RSC6	1	1	-0.122031	0.0542015	0.0875065	0.0376286	0.0642054	0.0292082		MMS	RSC6	1	1	-0.236429	0.0369773	0.00307177	0.00395746	0.0439837	0.018688		Benomyl	RSC6	1	1	-0.175352	0.0359324	0.00816028	0.00521274	0.0426463	0.0188148		Rapamycin	RSC6	1	1	-0.00729505	0.0342618	0.8418	0.491582	0.0407265	0.0175067
Hydroxyurea	RSC8	1	1	-0.0491743	0.0419901	0.306564	0.104773	0.0376289	0.0607163		MMS	RSC8	1	1	-0.0463668	0.0198092	0.07932	0.0376544	0.00327059	0.041638		Benomyl	RSC8	1	1	-0.369118	0.0641871	0.00453354	0.00354166	0.0781582	0.0146216		Rapamycin	RSC8	1	1	-0.0759125	0.0198134	0.0185964	0.083075	2.11806e-06	0.0420306
Hydroxyurea	rsc8-ts16	1	1	0.12433	0.0304386	0.0150414	0.00937159	0.0278777	0.0428696		MMS	rsc8-ts16	1	1	0.0313372	0.00735408	0.0130412	0.00992454	7.71406e-07	0.0156004		Benomyl	rsc8-ts16	1	1	-0.152963	0.0184732	0.00116114	0.00140922	0.0187431	0.0219487		Rapamycin	rsc8-ts16	1	1	0.00193773	0.0199489	0.927292	0.513284	0.0192939	0.0259625
Hydroxyurea	rsc8-ts21	1	1	0.00244831	0.0432773	0.957599	0.266508	0.0482237	0.0380999		MMS	rsc8-ts21	1	1	-0.0636079	0.03561	0.148601	0.06109	0.0427722	0.0147632		Benomyl	rsc8-ts21	1	1	-0.41683	0.0266622	9.77566e-05	0.000378581	0.0276924	0.0299721		Rapamycin	rsc8-ts21	1	1	0.043824	0.0273656	0.184539	0.230867	0.0300862	0.0255814
Hydroxyurea	RSE1	1	1	-0.00419693	0.0176837	0.824059	0.239055	0.0175885	0.0218895		MMS	RSE1	1	1	0.111233	0.0346515	0.0325877	0.0193186	0.038164	0.0321528		Benomyl	RSE1	1	1	0.0896757	0.0186314	0.00856563	0.00537675	0.019819	0.0195883		Rapamycin	RSE1	1	1	0.0167303	0.0271737	0.571412	0.412324	0.0311781	0.0201652
Hydroxyurea	rse1-1	1	1	0.0973927	0.0296591	0.0303939	0.0158027	0.0348465	0.0177667		MMS	rse1-1	1	1	0.188821	0.0492354	0.0185376	0.0128159	0.0585303	0.0251235		Benomyl	rse1-1	1	1	-0.295903	0.055832	0.00608766	0.00428647	0.0673784	0.0201965		Rapamycin	rse1-1	1	1	0.00251994	0.0233841	0.919373	0.51112	0.0269843	0.0166196
Hydroxyurea	RSM10	1	1	-0.0953074	0.0372584	0.0627704	0.0288607	0.0368391	0.0466423		MMS	RSM10	1	1	-0.113827	0.113975	0.374459	0.122374	0.138016	0.036208		Benomyl	RSM10	1	1	0.00561729	0.0226736	0.816529	0.193849	0.0250889	0.0206167		Rapamycin	RSM10	1	1	0.00761765	0.0279499	0.798693	0.481778	0.0325884	0.0181489
Hydroxyurea	RSP5	1	1	-0.1042	0.0301358	0.0258724	0.0139564	0.0347306	0.0216356		MMS	RSP5	1	1	-0.179997	0.0597761	0.0395038	0.0222625	0.0720391	0.0225918		Benomyl	RSP5	1	1	-0.0263259	0.022193	0.301177	0.0865054	0.0242494	0.0212667		Rapamycin	RSP5	1	1	0.00975784	0.0207972	0.663365	0.448818	0.0110656	0.0397368
Hydroxyurea	rsp5-1	1	1	0.0967471	0.04191	0.0821723	0.0358938	0.0437725	0.0464321		MMS	rsp5-1	1	1	-0.240528	0.0398954	0.0038146	0.00466197	0.0470032	0.0231188		Benomyl	rsp5-1	1	1	-0.15648	0.0468578	0.0288504	0.0134322	0.0567397	0.0149089		Rapamycin	rsp5-1	1	1	-0.111698	0.0326821	0.0268364	0.100597	0.039418	0.0120501
Hydroxyurea	rsp5-3	1	1	0.375811	0.0199309	4.65888e-05	0.000188008	0.0211596	0.0210809		MMS	rsp5-3	1	1	0.223977	0.0556899	0.0158399	0.0113894	0.0583887	0.0610606		Benomyl	rsp5-3	1	1	0.0134096	0.018251	0.503252	0.131653	0.0207018	0.014603		Rapamycin	rsp5-3	1	1	-0.0328095	0.0313741	0.354706	0.316412	0.0352803	0.0263708
Hydroxyurea	rsp5-sm1	1	1	0.0820052	0.0419344	0.122175	0.0492655	0.0497816	0.0218769		MMS	rsp5-sm1	1	1	-0.162777	0.0513389	0.0338372	0.019963	0.0597746	0.0337867		Benomyl	rsp5-sm1	1	1	-0.176563	0.0290591	0.00370734	0.00308051	0.0341319	0.0174634		Rapamycin	rsp5-sm1	1	1	-0.244271	0.025751	0.00068917	0.0156151	0.0267363	0.0289744
Hydroxyurea	RTS2	2	1	0.0186356	0.0236159	0.474188	0.150675	0.0278366	0.0192385		MMS	RTS2	2	1	0.196895	0.0103114	4.43187e-05	0.000345302	0.00655253	0.0264446		Benomyl	RTS2	2	1	0.0828408	0.0173479	0.00880603	0.00546387	0.0158507	0.0346567		Rapamycin	RTS2	2	1	-0.0203967	0.0474483	0.689434	0.456962	0.0575195	0.0202749
Hydroxyurea	RVB1	1	1	-0.368926	0.0311052	0.000289347	0.000570656	0.0360438	0.021364		MMS	RVB1	1	1	-0.261187	0.0432609	0.00379488	0.00466197	0.0504354	0.0281172		Benomyl	RVB1	1	1	-0.187516	0.0377773	0.00768563	0.00500536	0.0458579	0.0106397		Rapamycin	RVB1	1	0.833333	-0.459886	0.0420361	0.000396489	0.0106385	0.0510967	0.0109111
Hydroxyurea	RVB2	1	1	-0.0241371	0.0358001	0.53713	0.16733	0.0434517	0.0101615		MMS	RVB2	1	1	-0.0479577	0.0297517	0.18227	0.0716422	0.0352406	0.0160477		Benomyl	RVB2	1	1	-0.232162	0.0361104	0.00300972	0.00268057	0.0438468	0.0100098		Rapamycin	RVB2	1	1	-0.121803	0.0293361	0.0142373	0.0760899	0.0349876	0.0141545
Hydroxyurea	SAD1	1	1	0.0184579	0.0387664	0.658821	0.198903	0.0432604	0.0338875		MMS	SAD1	1	1	0.0302642	0.0591834	0.636031	0.184952	0.0693658	0.0364304		Benomyl	SAD1	1	1	0.244496	0.0457746	0.00592009	0.00422333	0.0545182	0.0226317		Rapamycin	SAD1	1	1	0.0620076	0.0200194	0.0363134	0.115208	0.00644294	0.0409751
Hydroxyurea	sad1-1	1	1	0.281844	0.0461501	0.00363839	0.00330804	0.0497741	0.0463883		MMS	sad1-1	1	1	0.132974	0.0595375	0.0892687	0.0412988	0.0684177	0.0436837		Benomyl	sad1-1	1	1	-0.5862	0.0551764	0.000444383	0.000810172	0.0579157	0.0603098		Rapamycin	sad1-1	1	1	0.0381248	0.0394707	0.388791	0.33256	0.0461156	0.0251151
Hydroxyurea	SAH1	1	1	-0.0578659	0.0313888	0.13903	0.0548807	0.0316803	0.0377191		MMS	SAH1	1	1	-0.089676	0.0443442	0.113204	0.0490874	0.0497885	0.0375785		Benomyl	SAH1	1	1	0.0248262	0.0286018	0.43437	0.116948	0.0292188	0.0334672		Rapamycin	SAH1	1	1	0.00136625	0.027792	0.963149	0.525549	0.0225475	0.0441656
Hydroxyurea	SAM35	1	0	NA	NA	NA	NA	NA	NA		MMS	SAM35	1	0	NA	NA	NA	NA	NA	NA		Benomyl	SAM35	1	0	NA	NA	NA	NA	NA	NA		Rapamycin	SAM35	1	0	NA	NA	NA	NA	NA	NA
Hydroxyurea	SAM50	1	1	-0.0149245	0.0120645	0.283726	0.0981185	0.0127849	0.0128307		MMS	SAM50	1	1	0.0390121	0.042178	0.407347	0.130685	0.0505155	0.0187084		Benomyl	SAM50	1	1	0.0231059	0.0303334	0.488658	0.128503	0.0361016	0.0151833		Rapamycin	SAM50	1	1	0.0411932	0.0209094	0.120158	0.188965	0.0241222	0.0148921
Hydroxyurea	SAR1	2	1	0.000303078	0.0564778	0.995975	0.274278	0.0620478	0.0748871		MMS	SAR1	2	1	-0.0306811	0.0435213	0.519714	0.158548	0.0348148	0.0988662		Benomyl	SAR1	2	1	-0.667934	0.0352456	4.56687e-05	0.000260637	2.00063e-06	0.105737		Rapamycin	SAR1	2	1	0.0212839	0.0318028	0.539985	0.401166	0.036189	0.0352837
Hydroxyurea	SAS10	1	1	-0.329826	0.0148862	2.45627e-05	0.000127358	0.0142485	0.0197013		MMS	SAS10	1	1	0.00885314	0.0310224	0.789522	0.216503	0.0344663	0.0276943		Benomyl	SAS10	1	1	-0.524464	0.0210397	1.53744e-05	0.000148189	0.0222235	0.0225911		Rapamycin	SAS10	1	0.611111	-0.752321	0.0184066	2.14141e-06	0.000282819	0.0183294	0.0227313
Hydroxyurea	SCC2	1	1	0.0838459	0.0188753	0.0113155	0.00756212	0.0151252	0.0302808		MMS	SCC2	1	1	0.109288	0.0455043	0.0742194	0.035822	0.0513052	0.0376991		Benomyl	SCC2	1	1	-0.0875636	0.0368067	0.076071	0.0283669	0.0423574	0.0267181		Rapamycin	SCC2	1	1	0.0539223	0.0623974	0.436235	0.354147	0.0749355	0.0259706
Hydroxyurea	scc2-4	1	1	-0.0340713	0.00929726	0.0214919	0.0121497	0.00471818	0.0179497		MMS	scc2-4	1	1	-0.31964	0.0231173	0.000158584	0.000727495	0.0221458	0.0305539		Benomyl	scc2-4	1	1	0.00873901	0.0227029	0.719882	0.175417	0.0108728	0.0443256		Rapamycin	scc2-4	1	1	0.0201787	0.0134183	0.207065	0.2443	0.013192	0.0169749
Hydroxyurea	SCC4	1	1	0.000541782	0.0322613	0.987406	0.272405	0.0330028	0.0376298		MMS	SCC4	1	1	-0.0542427	0.0304834	0.149786	0.0613206	0.0302735	0.0378433		Benomyl	SCC4	1	1	0.146049	0.0613423	0.0759161	0.0283373	0.0719676	0.0373488		Rapamycin	SCC4	1	1	0.0437881	0.0717816	0.574804	0.4136	0.082754	0.0514004
Hydroxyurea	SCD5	2	1	-0.166624	0.0138522	0.000273853	0.000559014	0.0140387	0.023333		MMS	SCD5	2	1	0.00584637	0.0300852	0.85539	0.228564	0.0350206	0.0280604		Benomyl	SCD5	2	1	-0.135785	0.0422727	0.0325236	0.0147715	0.0504968	0.0279871		Rapamycin	SCD5	2	1	-0.0560368	0.0248798	0.0874219	0.167548	0.0290622	0.0224355
Hydroxyurea	scd5-D338	1	1	-0.0213159	0.0350543	0.575969	0.177324	0.0418901	0.0162875		MMS	scd5-D338	1	1	-0.0507779	0.0414309	0.287573	0.101479	0.0502573	0.0121223		Benomyl	scd5-D338	1	1	-0.868804	0.0303734	8.89012e-06	0.000123148	0.0339515	0.0263315		Rapamycin	scd5-D338	1	1	0.0106445	0.0294376	0.735947	0.463766	0.0356622	0.0091765
Hydroxyurea	scd5-PP1D2	1	1	-0.438173	0.0362168	0.000267722	0.000549173	0.0315053	0.0540806		MMS	scd5-PP1D2	1	1	-0.213448	0.0330593	0.00296285	0.00387421	0.0274473	0.0515563		Benomyl	scd5-PP1D2	1	1	-1.04101	0.0291025	3.64578e-06	9.88327e-05	0.0213031	0.0494957		Rapamycin	scd5-PP1D2	1	1	0.0150748	0.041135	0.732576	0.463723	0.0402774	0.0524176
Hydroxyurea	SCL1	1	1	0.0394428	0.0333199	0.302049	0.1035	0.0400403	0.0136489		MMS	SCL1	1	1	-0.0574621	0.020214	0.0467401	0.0250739	0.0229496	0.016083		Benomyl	SCL1	1	1	-0.233466	0.0305787	0.00158063	0.00172587	0.0366014	0.013739		Rapamycin	SCL1	1	1	0.000484683	0.0426194	0.991471	0.531627	0.0515265	0.014454
Hydroxyurea	SCM3	1	1	0.0868376	0.039559	0.0931562	0.0396357	0.0473773	0.0175585		MMS	SCM3	1	1	0.135176	0.0410088	0.0300384	0.0183847	0.0496389	0.0132546		Benomyl	SCM3	1	1	0.0325641	0.0289928	0.324215	0.0916722	0.0339854	0.0178214		Rapamycin	SCM3	1	1	-0.0296972	0.0171954	0.159232	0.214469	0.0200137	0.011354
Hydroxyurea	SDA1	1	1	-0.170242	0.0264887	0.00301365	0.00291159	0.0309434	0.0168803		MMS	SDA1	1	1	-0.226305	0.0462628	0.00809194	0.00732447	0.0549942	0.0236225		Benomyl	SDA1	1	1	-0.0218313	0.0347251	0.563667	0.144752	0.0413407	0.0172942		Rapamycin	SDA1	1	1	-0.0264732	0.0142039	0.135802	0.200497	0.0148604	0.0156646
Hydroxyurea	sda1-2	1	1	-0.120264	0.0369301	0.031183	0.0161331	0.0307301	0.0574823		MMS	sda1-2	1	1	-0.359238	0.0322074	0.000367727	0.00117974	0.0360455	0.0277508		Benomyl	sda1-2	1	1	-0.458601	0.0496873	0.000765858	0.00113762	0.0594307	0.0226647		Rapamycin	sda1-2	1	1	0.089403	0.0345751	0.0609556	0.141573	0.0416664	0.0130841
Hydroxyurea	SDH3	2	1	0.034965	0.00871992	0.0159995	0.00977824	0.00639058	0.0209594		MMS	SDH3	2	1	0.168113	0.0335483	0.00743211	0.00694874	0.0367004	0.0452538		Benomyl	SDH3	2	1	0.0461052	0.0304375	0.204407	0.0630131	0.0362479	0.0213194		Rapamycin	SDH3	2	1	0.0955451	0.0239189	0.0162035	0.0797298	0.027742	0.0230501
Hydroxyurea	SDO1	2	1	-0.0817711	0.0312221	0.0588603	0.0273748	0.0341987	0.0419054		MMS	SDO1	2	1	-0.0127252	0.0386497	0.75849	0.20987	0.0370471	0.0721753		Benomyl	SDO1	2	1	-0.0541371	0.0475113	0.318116	0.0902418	0.0567164	0.0318656		Rapamycin	SDO1	2	1	-0.0801013	0.0353096	0.0858658	0.16676	0.0412911	0.031483
Hydroxyurea	sdo1-VMA1-ts	1	1	-0.000522652	0.0281393	0.986071	0.272265	0.0331296	0.0164465		MMS	sdo1-VMA1-ts	1	1	0.0672455	0.0761806	0.427249	0.136092	0.0918974	0.0279342		Benomyl	sdo1-VMA1-ts	1	1	-0.0512096	0.0341488	0.208098	0.0638786	0.0368757	0.0341786		Rapamycin	sdo1-VMA1-ts	1	1	-0.0859654	0.0412894	0.105781	0.180411	0.0495257	0.0176994
Hydroxyurea	SDS22	2	1	-0.0130044	0.0153128	0.443582	0.142853	0.0171991	0.0183163		MMS	SDS22	2	1	-0.0401891	0.0338917	0.301324	0.104601	0.04056	0.021613		Benomyl	SDS22	2	1	-0.025734	0.0205726	0.279147	0.0812055	0.0215226	0.0320897		Rapamycin	SDS22	2	1	-0.0178595	0.0149272	0.297593	0.288892	0.0162944	0.0203066
Hydroxyurea	sds22-5	1	1	0.0985522	0.0342827	0.045254	0.0220639	0.0402433	0.0207431		MMS	sds22-5	1	1	-0.00723434	0.0317985	0.831186	0.223181	0.0376733	0.0170969		Benomyl	sds22-5	1	1	0.0712213	0.0300108	0.0765545	0.0284288	0.0345614	0.0216665		Rapamycin	sds22-5	1	1	-0.0428895	0.0308138	0.236356	0.25862	0.0368633	0.0140003
Hydroxyurea	sds22-6	1	1	-0.000819071	0.0273291	0.977526	0.270475	0.0283632	0.0307825		MMS	sds22-6	1	1	-0.00478703	0.0406389	0.911909	0.239623	0.0470329	0.0282058		Benomyl	sds22-6	1	1	-0.135833	0.0300521	0.010659	0.0062561	0.0356738	0.0156909		Rapamycin	sds22-6	1	1	0.0122759	0.0305626	0.708465	0.460844	0.0367973	0.011882
Hydroxyurea	SEC1	1	1	-0.195141	0.0343815	0.0047548	0.00404039	0.0414866	0.0124889		MMS	SEC1	1	1	-0.0292342	0.0156168	0.134524	0.0562932	0.0162206	0.0175543		Benomyl	SEC1	1	1	0.170081	0.0157664	0.000418769	0.000800164	0.0177073	0.0133399		Rapamycin	SEC1	1	1	-0.00785974	0.0263227	0.780121	0.477736	0.0314766	0.0120694
Hydroxyurea	SEC10	2	1	-0.0632651	0.0191268	0.0297193	0.0155135	0.02258	0.0152761		MMS	SEC10	2	1	-0.0686423	0.0202725	0.0276323	0.0172563	0.0232868	0.0210979		Benomyl	SEC10	2	1	0.0793403	0.0243939	0.0313027	0.0142768	0.0270528	0.0310552		Rapamycin	SEC10	2	1	0.0014094	0.0292135	0.963834	0.525549	0.0343452	0.0245629
Hydroxyurea	sec10-2	1	1	-0.0596014	0.0248536	0.0745094	0.0331258	0.0289222	0.0164366		MMS	sec10-2	1	1	0.155909	0.0318582	0.00807968	0.00732447	0.0352694	0.0289043		Benomyl	sec10-2	1	1	-0.135753	0.0489149	0.0500591	0.0206198	0.0583156	0.0237669		Rapamycin	sec10-2	1	1	0.00395297	0.0176961	0.834183	0.488813	0.0195611	0.0161639
Hydroxyurea	SEC11	1	1	-0.495969	0.0432462	0.000329934	0.000625761	0.0523638	0.0137899		MMS	SEC11	1	1	-0.301548	0.0319789	0.000705181	0.00165845	0.0380033	0.0164062		Benomyl	SEC11	1	1	0.101121	0.0290234	0.0252572	0.012213	0.0330867	0.0225038		Rapamycin	SEC11	1	1	-0.0277838	0.053142	0.62872	0.434606	0.0644716	0.0154454
Hydroxyurea	sec1-1	1	1	0.108628	0.0229527	0.00908601	0.00642402	0.0262815	0.0172794		MMS	sec1-1	1	1	0.117159	0.0200038	0.00424113	0.00495662	0.0221233	0.0182309		Benomyl	sec1-1	1	1	0.033893	0.0330651	0.363286	0.100878	0.0391807	0.0177334		Rapamycin	sec1-1	1	1	0.0113947	0.0138114	0.455719	0.361878	0.0134815	0.0176959
Hydroxyurea	sec11-2	1	1	0.241655	0.0456044	0.00609151	0.00480611	0.05501	0.016752		MMS	sec11-2	1	1	-0.0490112	0.0640514	0.486814	0.151142	0.0707557	0.058673		Benomyl	sec11-2	1	1	-0.118481	0.054765	0.0965168	0.0338699	0.0663712	0.016764		Rapamycin	sec11-2	1	1	0.0358647	0.0422704	0.443973	0.356686	0.0510731	0.014668
Hydroxyurea	SEC12	2	1	-0.101605	0.0254263	0.016183	0.00983753	0.0284001	0.0312903		MMS	SEC12	2	1	-0.13933	0.0178105	0.00144141	0.00245667	0.0166563	0.0345013		Benomyl	SEC12	2	1	-0.707802	0.0177638	2.37044e-06	9.88327e-05	0.0182922	0.0288506		Rapamycin	SEC12	2	1	0.0736108	0.0435876	0.166527	0.218521	0.0507317	0.0407019
Hydroxyurea	sec12-1	1	1	0.041702	0.0522964	0.469865	0.149897	0.063343	0.016435		MMS	sec12-1	1	1	-0.43239	0.03181	0.000169588	0.000743243	0.0373972	0.0189154		Benomyl	sec12-1	1	1	0.241717	0.0393127	0.00354898	0.00299482	0.0432882	0.0365118		Rapamycin	sec12-1	1	1	0.0637914	0.0285087	0.0888569	0.169027	0.0331555	0.0189604
Hydroxyurea	sec12-4	1	1	0.1068	0.0247147	0.0124346	0.00811359	0.0284671	0.0178194		MMS	sec12-4	1	1	0.112698	0.0310598	0.0221911	0.0146209	0.0371261	0.0143582		Benomyl	sec12-4	1	1	0.200367	0.0386861	0.00660943	0.00454323	0.045009	0.0256385		Rapamycin	sec12-4	1	1	0.0428054	0.0293215	0.218105	0.251693	0.0349934	0.0139738
Hydroxyurea	sec13-1	1	1	-0.227904	0.0125459	5.40035e-05	0.000202363	0.0131989	0.0136259		MMS	sec13-1	1	1	-0.365265	0.0161386	2.25707e-05	0.000276165	0.0128493	0.026014		Benomyl	sec13-1	1	1	-0.0662014	0.0285766	0.0814377	0.0297581	0.0342902	0.0121387		Rapamycin	sec13-1	1	1	-0.0126112	0.0111061	0.319582	0.299197	0.0123827	0.00975024
Hydroxyurea	SEC14	2	1	-0.00354133	0.0180393	0.853936	0.244934	0.0152225	0.0392223		MMS	SEC14	2	1	0.142848	0.0383501	0.0203884	0.0137658	0.0426367	0.0482622		Benomyl	SEC14	2	1	0.13124	0.0255433	0.00680096	0.0046236	0.027826	0.0350208		Rapamycin	SEC14	2	1	0.0350406	0.0262443	0.25274	0.267317	0.0292758	0.0325027
Hydroxyurea	sec14-3	1	1	0.0790363	0.0135188	0.00426885	0.00377504	0.0130346	0.0176836		MMS	sec14-3	1	1	0.0688315	0.0246711	0.0493138	0.0261403	0.0278147	0.0204454		Benomyl	sec14-3	1	1	-0.0645616	0.029034	0.0902448	0.032058	0.0337452	0.0194208		Rapamycin	sec14-3	1	1	0.0178886	0.0141261	0.274112	0.278095	0.0158695	0.0119344
Hydroxyurea	SEC15	1	1	-0.0437306	0.0255897	0.162647	0.062602	0.029368	0.0189552		MMS	SEC15	1	1	-0.129379	0.01939	0.00262195	0.00355777	0.0194163	0.0236834		Benomyl	SEC15	1	1	-0.0202706	0.0459068	0.681628	0.168654	0.0547064	0.0224743		Rapamycin	SEC15	1	1	0.0145442	0.0194384	0.495919	0.380636	0.0220395	0.0155917
Hydroxyurea	sec15-1	1	1	-0.0444202	0.0135678	0.0306755	0.0159334	0.0153615	0.0109756		MMS	sec15-1	1	1	0.137707	0.0158684	0.000970411	0.00199134	3.32549e-06	0.0336619		Benomyl	sec15-1	1	1	0.126555	0.0267039	0.0090427	0.00556339	0.0312697	0.0166002		Rapamycin	sec15-1	1	1	0.0341124	0.00911764	0.0200973	0.0850259	0.00905276	0.011324
Hydroxyurea	SEC16	2	1	0.0189449	0.0281918	0.538401	0.167627	2.47695e-06	0.0845753		MMS	SEC16	2	1	0.0452585	0.0669237	0.535955	0.162092	0.0756788	0.0771057		Benomyl	SEC16	2	1	0.0415146	0.0308916	0.250153	0.0743532	0.017608	0.0820267		Rapamycin	SEC16	2	1	-0.0424286	0.0234204	0.144278	0.204883	0.0209612	0.0479627
Hydroxyurea	sec16-2	1	1	0.0454402	0.0334096	0.245406	0.0871651	0.0386327	0.0233545		MMS	sec16-2	1	1	-0.0396113	0.0319568	0.282905	0.100482	0.037001	0.0220987		Benomyl	sec16-2	1	1	0.269486	0.0203133	0.000186575	0.000525489	0.0131664	0.0365618		Rapamycin	sec16-2	1	1	0.00491926	0.0265386	0.861965	0.497347	0.0308679	0.0176312
Hydroxyurea	SEC17	1	1	-0.0386332	0.063412	0.575271	0.177213	0.0774567	0.00980902		MMS	SEC17	1	1	0.00302133	0.0647976	0.965045	0.249972	0.0784146	0.0211599		Benomyl	SEC17	1	1	0.00053848	0.0715235	0.994354	0.225925	0.0874391	0.00913588		Rapamycin	SEC17	1	1	-0.0652785	0.0636585	0.363114	0.320349	0.0778845	0.00614939
Hydroxyurea	sec17-1	1	1	0.035503	0.0326201	0.337612	0.113681	0.0302484	0.045204		MMS	sec17-1	1	1	-0.0278315	0.0581502	0.657199	0.189389	0.0683701	0.0345406		Benomyl	sec17-1	1	1	-0.0376188	0.0310963	0.292979	0.0846615	0.0321905	0.0352525		Rapamycin	sec17-1	1	1	-0.00173604	0.0344379	0.962212	0.525549	0.0377308	0.0326504
Hydroxyurea	SEC18	1	1	0.0649164	0.0322105	0.114097	0.0464724	0.038829	0.0120719		MMS	SEC18	1	1	0.215978	0.0423434	0.00697959	0.00665288	0.0494737	0.0269336		Benomyl	SEC18	1	1	0.205335	0.0268604	0.0015731	0.00172302	0.032435	0.00951708		Rapamycin	SEC18	1	1	0.0389971	0.00903482	0.0124837	0.0711084	0.00482543	0.0172474
Hydroxyurea	sec18-1	1	1	0.00546024	0.0264397	0.846474	0.243726	0.031645	0.0118976		MMS	sec18-1	1	1	0.0442458	0.0348086	0.272577	0.0973769	0.0363062	0.0387034		Benomyl	sec18-1	1	1	0.0655696	0.0321684	0.111156	0.0379627	0.0309322	0.0422638		Rapamycin	sec18-1	1	1	0.00237285	0.0266774	0.9334	0.515691	0.0317605	0.013281
Hydroxyurea	SEC2	1	1	0.142332	0.0215282	0.00271314	0.00272149	0.0256483	0.0105864		MMS	SEC2	1	1	0.168264	0.0179442	0.00072054	0.00167621	0.0192395	0.0183986		Benomyl	SEC2	1	1	0.0729073	0.0215862	0.0278498	0.0131015	0.0260235	0.00807245		Rapamycin	SEC2	1	1	0.0441175	0.0157406	0.0486727	0.12758	0.0184364	0.00975912
Hydroxyurea	SEC20	1	1	-0.067566	0.0172516	0.0172986	0.0103125	0.0189463	0.0161986		MMS	SEC20	1	1	0.0404931	0.0397979	0.366466	0.120726	0.0481261	0.0133811		Benomyl	SEC20	1	1	-0.191003	0.024105	0.00137295	0.00157125	0.0269811	0.0207556		Rapamycin	SEC20	1	1	-0.0105781	0.0259618	0.704542	0.46072	0.0307346	0.0141147
Hydroxyurea	sec20-1	1	1	-0.30757	0.0395433	0.00147321	0.00177262	0.0424199	0.0404747		MMS	sec20-1	1	1	-0.20302	0.0289257	0.00217036	0.0031801	0.0344042	0.0146352		Benomyl	sec20-1	1	1	0.166787	0.0305849	0.00549472	0.00401226	0.036317	0.0158963		Rapamycin	sec20-1	1	1	0.0785214	0.0320164	0.070253	0.149541	0.0385744	0.0121973
Hydroxyurea	SEC21	2	1	-0.661334	0.0141619	1.25784e-06	3.666e-05	1.53167e-06	0.0424857		MMS	SEC21	2	1	-0.454185	0.0489794	0.000752194	0.00170375	0.0593705	0.0210164		Benomyl	SEC21	2	1	-0.270424	0.0119067	2.22613e-05	0.000182182	0.0106269	0.0244612		Rapamycin	SEC21	2	1	-0.48593	0.109081	0.0112054	0.0669645	0.13273	0.0372129
Hydroxyurea	sec21-1	1	1	-0.00113971	0.0251469	0.966023	0.268425	0.0293794	0.0160063		MMS	sec21-1	1	1	0.100595	0.0433877	0.0812691	0.0384002	0.0525238	0.0139637		Benomyl	sec21-1	1	1	0.0212649	0.0237803	0.421744	0.114544	0.0285168	0.0102535		Rapamycin	sec21-1	1	1	-0.03015	0.0185423	0.179274	0.22833	0.0207936	0.0158132
Hydroxyurea	sec22-1	1	1	0.00148889	0.00651199	0.830363	0.240275	0.00423533	0.0117052		MMS	sec22-1	1	1	0.130707	0.0308631	0.0133163	0.010062	0.0352584	0.0235995		Benomyl	sec22-1	1	1	0.0785644	0.0203849	0.0182394	0.00960094	0.0234436	0.0148705		Rapamycin	sec22-1	1	1	0.0342916	0.0114532	0.0401763	0.117265	0.0115108	0.013885
Hydroxyurea	sec22-3	1	1	0.0310718	0.0264722	0.30561	0.104515	0.0316013	0.0125525		MMS	sec22-3	1	1	0.102542	0.012259	0.00111706	0.00215026	0.0128555	0.0134342		Benomyl	sec22-3	1	1	-0.543587	0.0188863	8.67314e-06	0.000123148	0.0112181	0.0350368		Rapamycin	sec22-3	1	1	0.0143314	0.0161238	0.424313	0.347272	0.018361	0.0125904
Hydroxyurea	sec23-1	1	1	0.0780376	0.113539	0.529661	0.1652	0.13714	0.0398478		MMS	sec23-1	1	1	0.121236	0.119827	0.368883	0.121369	0.144316	0.0461716		Benomyl	sec23-1	1	1	0.418797	0.15771	0.0566558	0.0223806	0.190224	0.0580502		Rapamycin	sec23-1	1	1	0.108228	0.130425	0.453301	0.361083	0.154678	0.0690843
Hydroxyurea	sec2-41	1	1	0.00650299	0.0216955	0.779306	0.228338	0.0244103	0.0181804		MMS	sec2-41	1	1	-0.270967	0.0123957	2.59143e-05	0.000276165	0.0131649	0.0130957		Benomyl	sec2-41	1	1	-0.0664733	0.0130302	0.00697541	0.00470147	0.0131824	0.0155792		Rapamycin	sec2-41	1	1	-0.0869518	0.0326674	0.0562889	0.136144	0.0390725	0.0149078
Hydroxyurea	sec24-2	1	1	0.113274	0.027901	0.0153506	0.00949657	0.0284826	0.0327006		MMS	sec24-2	1	1	0.0347288	0.0282897	0.286895	0.101312	0.0300666	0.0298223		Benomyl	sec24-2	1	1	-0.0289465	0.0347138	0.451259	0.120523	0.0392012	0.0285048		Rapamycin	sec24-2	1	1	0.0392267	0.0368728	0.34736	0.312594	0.040743	0.0337381
Hydroxyurea	sec24-20	1	1	-0.252961	0.0143633	6.10492e-05	0.000220876	0.0151318	0.015539		MMS	sec24-20	1	1	0.0758347	0.0153432	0.00780245	0.00718911	2.44436e-06	0.0325478		Benomyl	sec24-20	1	1	-0.456793	0.0570491	0.00131949	0.00153437	0.0614764	0.0575123		Rapamycin	sec24-20	1	1	-0.108649	0.0138107	0.00141098	0.0239637	0.014265	0.0157428
Hydroxyurea	SEC26	1	1	-0.606265	0.0266254	2.20354e-05	0.000117959	0.0296678	0.0234427		MMS	SEC26	1	1	-0.367757	0.0388277	0.000693225	0.00164516	0.0454001	0.0245085		Benomyl	SEC26	1	1	-0.363107	0.0177566	3.37727e-05	0.000232518	0.0208168	0.0109006		Rapamycin	SEC26	1	1	-0.477353	0.122069	0.017386	0.0804425	0.149386	0.0102246
Hydroxyurea	sec26-11D26	1	1	0.138685	0.0243623	0.00470388	0.0040277	0.0271501	0.0214352		MMS	sec26-11D26	1	1	-0.0573163	0.0261567	0.0935595	0.0427201	0.0299861	0.0195261		Benomyl	sec26-11D26	1	1	-0.0902449	0.0185464	0.00824403	0.00525077	0.0207551	0.0159855		Rapamycin	sec26-11D26	1	1	-0.0112514	0.0253809	0.680468	0.45436	0.0294897	0.0170277
Hydroxyurea	sec26-F856AW860A	1	1	0.0283301	0.0263708	0.343174	0.115332	0.028916	0.0249194		MMS	sec26-F856AW860A	1	1	-0.104566	0.0359214	0.0436355	0.0237986	0.0423055	0.0209115		Benomyl	sec26-F856AW860A	1	1	0.0185765	0.0172991	0.343355	0.096144	0.0187896	0.016956		Rapamycin	sec26-F856AW860A	1	1	-0.0100777	0.0174222	0.593973	0.421445	0.0179832	0.0198927
Hydroxyurea	SEC27	1	1	0.0555837	0.0328821	0.166216	0.063882	0.0375777	0.0250857		MMS	SEC27	1	1	0.0498731	0.0601013	0.453295	0.142538	0.0724278	0.0227457		Benomyl	SEC27	1	1	0.0629055	0.0387023	0.17941	0.0563079	0.045539	0.0227817		Rapamycin	SEC27	1	1	-0.0416464	0.0334991	0.281681	0.282987	0.039318	0.0203009
Hydroxyurea	sec27-1	1	1	0.0558882	0.0539855	0.359035	0.119894	0.0590237	0.0516097		MMS	sec27-1	1	1	-0.311546	0.0458102	0.00244215	0.00339586	0.0479019	0.0505947		Benomyl	sec27-1	1	1	-0.0823491	0.0311252	0.0572359	0.0225687	0.0282947	0.0442462		Rapamycin	sec27-1	1	1	-0.068824	0.0514408	0.251919	0.266858	0.0573077	0.0453343
Hydroxyurea	SEC3	1	1	0.116146	0.0562253	0.107751	0.044405	0.0667035	0.0296266		MMS	SEC3	1	1	-0.144044	0.0250689	0.00454715	0.0050874	0.023818	0.0335579		Benomyl	SEC3	1	1	-0.612856	0.023919	1.37814e-05	0.000145794	0.0218705	0.0337578		Rapamycin	SEC3	1	1	0.0695606	0.0503792	0.239492	0.260259	0.0594467	0.0286283
Hydroxyurea	SEC31	1	1	-0.0739341	0.044241	0.170008	0.0647699	0.0522416	0.024903		MMS	SEC31	1	1	0.0968113	0.0715448	0.247427	0.0905674	0.0862029	0.0272247		Benomyl	SEC31	1	1	-0.245122	0.03107	0.00139587	0.0015891	0.0346838	0.0271137		Rapamycin	SEC31	1	1	-0.0943405	0.0248035	0.0190459	0.083075	0.0284092	0.0186334
Hydroxyurea	sec31-1	1	1	-0.0868389	0.0365328	0.0762369	0.0336373	0.0437902	0.0159113		MMS	sec31-1	1	1	0.0436247	0.0462289	0.398772	0.128482	0.0490658	0.0489353		Benomyl	sec31-1	1	1	-0.13006	0.0657519	0.119067	0.0402214	0.0801395	0.0137071		Rapamycin	sec31-1	1	1	-0.0814393	0.0665379	0.288132	0.28412	0.0797783	0.0287938
Hydroxyurea	sec3-2	1	1	-0.188444	0.0253424	0.00174657	0.00201378	0.0242011	0.0336598		MMS	sec3-2	1	1	-0.0442759	0.046418	0.394173	0.127374	0.05602	0.0167664		Benomyl	sec3-2	1	1	-0.0859266	0.0252581	0.0272285	0.0129213	0.0298868	0.013828		Rapamycin	sec3-2	1	1	0.0161872	0.0283585	0.59867	0.422907	0.0329554	0.0189931
Hydroxyurea	SEC39	2	1	-0.0028464	0.0252998	0.915842	0.257307	0.0237874	0.0486383		MMS	SEC39	2	1	0.00170928	0.0362757	0.964677	0.249972	0.0406801	0.0437508		Benomyl	SEC39	2	1	0.0149865	0.0696681	0.840203	0.198168	0.083375	0.0444353		Rapamycin	SEC39	2	1	-0.00600681	0.0359656	0.875461	0.50091	0.041248	0.0378598
Hydroxyurea	sec39-1	1	1	0.00460152	0.0322516	0.893445	0.253084	0.0360531	0.0279509		MMS	sec39-1	1	1	-0.10414	0.0677429	0.19904	0.0765674	0.0819952	0.0219387		Benomyl	sec39-1	1	1	0.0153329	0.0286472	0.62086	0.156839	0.0285578	0.0353034		Rapamycin	sec39-1	1	1	0.0178948	0.0156941	0.317829	0.298472	0.0151483	0.0204928
Hydroxyurea	sec39-2	1	1	0.084226	0.0450124	0.134648	0.0534326	0.0505	0.0382983		MMS	sec39-2	1	1	-0.150911	0.0422827	0.0233946	0.0151678	0.0456833	0.0422413		Benomyl	sec39-2	1	1	0.000934289	0.0330686	0.978814	0.223507	0.0365498	0.0302196		Rapamycin	sec39-2	1	1	0.0365701	0.0444527	0.456908	0.361977	0.0507901	0.0339602
Hydroxyurea	SEC4	1	1	-0.355067	0.0219749	8.58238e-05	0.000276222	0.0206877	0.0298177		MMS	SEC4	1	1	0.0308621	0.0333051	0.406558	0.130517	0.0340925	0.0387897		Benomyl	SEC4	1	1	-0.338217	0.0358632	0.000704845	0.00107648	0.0402001	0.030653		Rapamycin	SEC4	1	1	0.030821	0.029086	0.349049	0.313561	0.0240257	0.0455552
Hydroxyurea	sec4-8	1	1	0.099532	0.0197605	0.00729788	0.00540755	0.0216308	0.0188007		MMS	sec4-8	1	1	0.026896	0.0158327	0.164595	0.0660068	0.0170578	0.0159729		Benomyl	sec4-8	1	1	-0.0883391	0.014964	0.00412007	0.00329105	0.0160559	0.0153059		Rapamycin	sec4-8	1	1	-0.0221445	0.0165515	0.25192	0.266858	0.0190617	0.0119471
Hydroxyurea	SEC5	1	1	0.00921979	0.0559778	0.877165	0.250229	0.067362	0.022088		MMS	SEC5	1	1	0.0512444	0.0532484	0.390364	0.12656	0.0618807	0.0356592		Benomyl	SEC5	1	1	0.0743943	0.049095	0.204271	0.0630131	0.0592649	0.0175908		Rapamycin	SEC5	1	1	-0.0546089	0.055156	0.378181	0.326775	0.0669988	0.0149439
Hydroxyurea	sec5-24	1	1	0.0508069	0.019529	0.059946	0.0277567	0.0225865	0.0136296		MMS	sec5-24	1	1	0.117242	0.0141174	0.00114808	0.00217584	0.0150483	0.0147479		Benomyl	sec5-24	1	1	0.202065	0.0321588	0.00327633	0.00285558	0.0367176	0.024684		Rapamycin	sec5-24	1	1	0.0203904	0.00942117	0.0964215	0.173592	0.00976125	0.0106568
Hydroxyurea	sec53-6	1	1	-0.0101055	0.0376305	0.80156	0.233745	0.0448626	0.0182839		MMS	sec53-6	1	1	0.0631464	0.0600716	0.352484	0.118021	0.0723692	0.0229514		Benomyl	sec53-6	1	1	-0.0104912	0.0329367	0.766024	0.184177	0.0388453	0.018837		Rapamycin	sec53-6	1	1	-0.034742	0.0365344	0.395484	0.335323	0.0439258	0.0147649
Hydroxyurea	SEC59	2	1	0.0695494	0.0164734	0.0134567	0.00853745	0.0158942	0.0304401		MMS	SEC59	2	1	0.0421476	0.0155097	0.0531235	0.0277476	0.0170932	0.0202947		Benomyl	SEC59	2	1	0.0722251	0.0125908	0.00457485	0.00356248	0.0118017	0.024312		Rapamycin	SEC59	2	1	-0.0166481	0.0146585	0.319504	0.299197	0.0172213	0.0124261
Hydroxyurea	sec59-ts	1	1	0.128994	0.0166307	0.00148891	0.00178333	9.08775e-07	0.0352791		MMS	sec59-ts	1	1	-0.0105583	0.0252808	0.697654	0.197149	0.0294913	0.0163348		Benomyl	sec59-ts	1	1	0.141878	0.0212729	0.00262638	0.00242377	0.00824086	0.0428098		Rapamycin	sec59-ts	1	1	0.0386048	0.00694184	0.00511943	0.0457876	0.0042452	0.0127588
Hydroxyurea	SEC6	1	0.277778	-0.0796993	0.0654683	0.290368	0.100283	0.0799232	0.0111489		MMS	SEC6	1	0.444444	-0.0302197	0.0820629	0.731347	0.204201	0.100296	0.0112498		Benomyl	SEC6	1	0.277778	-0.0796993	0.0654683	0.290368	0.0841876	0.0799232	0.0111489		Rapamycin	SEC6	1	0.277778	-0.0796993	0.0654683	0.290368	0.284673	0.0799232	0.0111489
Hydroxyurea	SEC61	2	1	-0.319383	0.0546485	0.00427436	0.00377504	0.0474985	0.115506		MMS	SEC61	2	1	-0.00745796	0.0192708	0.718458	0.201519	0.0188255	0.0348695		Benomyl	SEC61	2	1	-0.0781961	0.0507517	0.198225	0.0616332	0.0589242	0.0484693		Rapamycin	SEC61	2	1	-0.142918	0.0373954	0.0187495	0.083075	0.040756	0.0511805
Hydroxyurea	sec61-2	1	1	0.219064	0.0610101	0.0229492	0.0127671	0.0714047	0.038133		MMS	sec61-2	1	1	0.223599	0.0685775	0.0310654	0.018756	0.0826385	0.0259917		Benomyl	sec61-2	1	1	-0.750392	0.0488134	0.000104472	0.000398345	0.057242	0.0298731		Rapamycin	sec61-2	1	1	0.0500836	0.0474461	0.350693	0.314341	0.0569783	0.0197613
Hydroxyurea	SEC62	2	1	0.00421839	0.0113704	0.729452	0.215837	3.37627e-06	0.0341111		MMS	SEC62	2	1	0.0439638	0.0208496	0.10265	0.0456875	0.0195279	0.040303		Benomyl	SEC62	2	1	-0.0722945	0.0138044	0.00635307	0.0044262	1.84768e-06	0.0414133		Rapamycin	SEC62	2	1	0.008792	0.0194209	0.674227	0.452265	0.0217321	0.0236821
Hydroxyurea	SEC63	2	1	0.0180636	0.0210268	0.438734	0.141727	0.0200191	0.0396806		MMS	SEC63	2	1	0.0912899	0.027241	0.028537	0.017664	0.0269279	0.0482489		Benomyl	SEC63	2	1	-0.0290095	0.0301432	0.390353	0.107227	0.0327629	0.0416781		Rapamycin	SEC63	2	1	-0.0690111	0.0228774	0.0392959	0.116811	0.0218248	0.0430402
Hydroxyurea	sec6-4	1	1	0.151271	0.0158852	0.000678934	0.00103841	0.0173646	0.0151967		MMS	sec6-4	1	1	0.128859	0.0301069	0.0128473	0.00981874	0.0347463	0.0213774		Benomyl	sec6-4	1	1	0.30017	0.0150521	3.73103e-05	0.000239325	0.0149029	0.0187952		Rapamycin	sec6-4	1	1	0.0559949	0.0124596	0.0108713	0.0655881	0.0118381	0.0166781
Hydroxyurea	sec65-1	1	1	0.266591	0.0182402	0.000127484	0.000329456	1.34445e-06	0.0386933		MMS	sec65-1	1	1	-0.0512958	0.0193064	0.056571	0.0291376	0.0222566	0.013829		Benomyl	sec65-1	1	1	-0.134793	0.0543273	0.0681295	0.0258761	0.0652908	0.0222011		Rapamycin	sec65-1	1	1	-0.24493	0.0402036	0.00367115	0.0378093	0.0484148	0.0155403
Hydroxyurea	SEC7	1	1	0.0105834	0.0251951	0.696027	0.207822	0.0300549	0.0121111		MMS	SEC7	1	1	-0.0948963	0.0266789	0.0236499	0.0152469	0.0299191	0.0227481		Benomyl	SEC7	1	1	0.0191984	0.0459084	0.697285	0.171422	0.0553912	0.0167193		Rapamycin	SEC7	1	1	0.0825706	0.0168577	0.00805506	0.0562531	0.0168847	0.0205802
Hydroxyurea	sec7-1	1	1	0.136541	0.0308971	0.0115178	0.007668	0.0350987	0.0244967		MMS	sec7-1	1	1	-0.0256033	0.0417537	0.572898	0.170327	0.0505959	0.0128582		Benomyl	sec7-1	1	1	0.0423269	0.0319624	0.256013	0.0758492	0.0375118	0.0193849		Rapamycin	sec7-1	1	1	0.00595791	0.0326083	0.863911	0.497347	0.0395948	0.00903469
Hydroxyurea	sec8-6	1	1	-0.252944	0.0292866	0.000988279	0.00134184	0.0348201	0.0149118		MMS	sec8-6	1	1	0.0535368	0.00924371	0.00441766	0.00505634	1.21726e-06	0.0196089		Benomyl	sec8-6	1	1	-0.0129407	0.0142254	0.414445	0.112962	0.0140946	0.0177385		Rapamycin	sec8-6	1	1	0.0120593	0.0238862	0.640199	0.439523	0.0280722	0.0142592
Hydroxyurea	sec8-9	1	1	-0.288659	0.0349735	0.00117548	0.00151145	0.0379557	0.0343838		MMS	sec8-9	1	1	0.219115	0.0559824	0.0173352	0.0121732	0.0635708	0.0444903		Benomyl	sec8-9	1	1	-0.0737984	0.0386477	0.128818	0.0426515	0.0453038	0.0237505		Rapamycin	sec8-9	1	1	-0.0390974	0.0191816	0.111161	0.182704	0.0189459	0.0240596
Hydroxyurea	sec9-4	1	1	-0.0511222	0.0158922	0.0323786	0.0166531	0.0117557	0.0268691		MMS	sec9-4	1	1	0.116005	0.0159417	0.0018949	0.0029249	0.0128003	0.0255357		Benomyl	sec9-4	1	1	-0.354954	0.0987798	0.0228925	0.0112706	0.120211	0.023585		Rapamycin	sec9-4	1	1	0.101646	0.014363	0.0021041	0.028915	0.0126071	0.021249
Hydroxyurea	SED5	2	1	-0.191513	0.0126836	0.000112133	0.000318897	0.00576749	0.035331		MMS	SED5	2	1	-0.102707	0.0324971	0.0341675	0.0200613	0.0380329	0.0287322		Benomyl	SED5	2	1	0.108736	0.0190693	0.00467527	0.00363415	0.0171895	0.0387283		Rapamycin	SED5	2	1	-0.0958113	0.0410044	0.0796735	0.159285	0.0497241	0.0172441
Hydroxyurea	sed5-1	1	1	0.0058976	0.016728	0.742213	0.21902	0.0177103	0.0178396		MMS	sed5-1	1	1	0.304801	0.177176	0.160488	0.0647832	0.211576	0.0834719		Benomyl	sed5-1	1	1	-0.0281672	0.0628645	0.677305	0.167858	0.0740246	0.0366719		Rapamycin	sed5-1	1	1	0.056721	0.0151096	0.0198785	0.0847013	0.0164321	0.0147413
Hydroxyurea	SEN1	1	1	-0.519717	0.0346932	0.000115682	0.00032178	0.0419527	0.01167		MMS	SEN1	1	1	-0.435176	0.0381454	0.000336771	0.00110204	0.0443742	0.0253104		Benomyl	SEN1	1	1	-0.352391	0.0410309	0.00100978	0.00131527	0.0492894	0.0169581		Rapamycin	SEN1	1	1	-0.577815	0.0373274	0.000101653	0.00383871	0.0449165	0.0147489
Hydroxyurea	sen1-1	1	1	-0.0403554	0.0152331	0.0570298	0.0266178	0.0153937	0.0182569		MMS	sen1-1	1	1	-0.171577	0.0509267	0.0280672	0.0174392	0.0615524	0.0174577		Benomyl	sen1-1	1	1	0.180751	0.0240361	0.00167395	0.00178833	0.020214	0.0370673		Rapamycin	sen1-1	1	1	-0.0151772	0.0301376	0.641014	0.439523	0.0358007	0.0155617
Hydroxyurea	SEN15	1	1	0.022237	0.0291038	0.487417	0.154224	0.0295335	0.0345683		MMS	SEN15	1	1	-0.226551	0.028473	0.0013515	0.00239491	0.0262559	0.0397503		Benomyl	SEN15	1	1	-0.0110444	0.0281022	0.714358	0.17466	0.0304712	0.0277185		Rapamycin	SEN15	1	1	0.0110561	0.0656808	0.874491	0.500636	0.0787223	0.0286576
Hydroxyurea	SEN2	2	1	-0.0870622	0.040694	0.0991503	0.0416456	0.0474269	0.0375247		MMS	SEN2	2	1	-0.0652143	0.0179995	0.0222955	0.0146701	1.23348e-06	0.0539986		Benomyl	SEN2	2	1	0.0910712	0.029687	0.0373761	0.0163753	0.034944	0.0246036		Rapamycin	SEN2	2	1	0.0161649	0.0144837	0.32691	0.302899	0.0160215	0.0186513
Hydroxyurea	sen2-1	1	1	-2.26553e-05	0.0301799	0.999437	0.274764	0.0291414	0.0393835		MMS	sen2-1	1	1	-0.112814	0.0365837	0.0367978	0.0211504	0.0414414	0.0295042		Benomyl	sen2-1	1	1	-0.13835	0.0360578	0.0185086	0.00970729	0.0423955	0.0214153		Rapamycin	sen2-1	1	1	-0.00230972	0.0439003	0.960563	0.525549	0.0517788	0.0250888
Hydroxyurea	SEN34	1	1	0.143283	0.0530986	0.0541826	0.0254474	0.0641745	0.0182339		MMS	SEN34	1	1	-0.0536236	0.0279094	0.127075	0.0541452	0.0335525	0.0113091		Benomyl	SEN34	1	1	-0.15888	0.028829	0.00528936	0.00393185	0.0344674	0.0132661		Rapamycin	SEN34	1	1	-0.00369606	0.0405684	0.931788	0.515213	0.0492229	0.011721
Hydroxyurea	SEN54	2	1	-0.0271951	0.0205191	0.255686	0.0902056	4.69682e-06	0.0615574		MMS	SEN54	2	1	-0.0845713	0.015118	0.00501129	0.00536398	1.96624e-06	0.045354		Benomyl	SEN54	2	1	0.046275	0.022518	0.109067	0.0373966	1.3987e-06	0.067554		Rapamycin	SEN54	2	1	-0.0128928	0.0223852	0.5955	0.421941	0.0129291	0.0592192
Hydroxyurea	SFH1	2	0.111111	-0.0164582	0.0164582	0.373901	0.123919	0.0190879	0.015867		MMS	SFH1	2	0.111111	-0.0164582	0.0164582	0.373901	0.122361	0.0190879	0.015867		Benomyl	SFH1	2	0.111111	-0.0164582	0.0164582	0.373901	0.103237	0.0190879	0.015867		Rapamycin	SFH1	2	0.111111	-0.0164582	0.0164582	0.373901	0.324714	0.0190879	0.015867
Hydroxyurea	sfh1-1	1	1	-0.471384	0.0216214	2.6189e-05	0.000128883	0.0253254	0.0133997		MMS	sfh1-1	1	1	-0.340628	0.0463024	0.00181868	0.00288874	0.0563195	0.0114876		Benomyl	sfh1-1	1	1	-0.230269	0.0351428	0.00280515	0.00255105	0.0422117	0.0145632		Rapamycin	sfh1-1	1	1	-0.0571171	0.0327665	0.156261	0.213858	0.0398358	0.00841067
Hydroxyurea	SFI1	1	1	-0.044247	0.0278839	0.18774	0.0699896	0.0101867	0.0564579		MMS	SFI1	1	1	-0.0431777	0.0248852	0.157744	0.0637923	0.0295967	0.0126033		Benomyl	SFI1	1	1	0.0756311	0.0153108	0.00781839	0.00506482	0.0172353	0.0127956		Rapamycin	SFI1	1	1	0.0439804	0.028344	0.19569	0.237908	0.0341097	0.0111715
Hydroxyurea	sfi1-3	1	1	0.130989	0.0197638	0.00268836	0.00270181	0.0227031	0.014541		MMS	sfi1-3	1	1	0.195794	0.0333021	0.0041822	0.00491114	0.0367233	0.0307384		Benomyl	sfi1-3	1	1	0.342877	0.0736027	0.00960042	0.00579151	0.0888046	0.0268199		Rapamycin	sfi1-3	1	1	0.0207405	0.0207642	0.374393	0.324714	0.0243691	0.0125948
Hydroxyurea	sfi1-7	1	1	0.0950287	0.0696785	0.24433	0.0869003	0.0845921	0.019505		MMS	sfi1-7	1	1	0.0190839	0.062228	0.774391	0.213307	0.0722452	0.04204		Benomyl	sfi1-7	1	1	-0.0910168	0.0549819	0.173186	0.0547108	0.0667269	0.0156872		Rapamycin	sfi1-7	1	1	-0.0757222	0.0537725	0.231843	0.256786	0.0641072	0.0261246
Hydroxyurea	sft1-15	1	1	-0.192156	0.0476518	0.0157012	0.0096452	0.0538764	0.0388606		MMS	sft1-15	1	1	-0.216603	0.0167278	0.000205199	0.000826315	0.0156071	0.0229879		Benomyl	sft1-15	1	1	-0.183622	0.0458708	0.0160897	0.00866929	0.0546402	0.0226265		Rapamycin	sft1-15	1	1	-0.0377162	0.022621	0.170781	0.220975	0.0215462	0.030166
Hydroxyurea	SGD1	1	1	-0.436043	0.0227508	4.36693e-05	0.000178979	0.0262301	0.0162826		MMS	SGD1	1	1	-0.259164	0.0242687	0.000435582	0.001328	0.0255839	0.0262062		Benomyl	SGD1	1	1	-0.253318	0.0122191	3.19845e-05	0.000231216	0.0104942	0.0184797		Rapamycin	SGD1	1	1	-0.38249	0.121808	0.0348443	0.115208	0.148976	0.0136547
Hydroxyurea	SGT1	1	1	-0.119953	0.032256	0.0204966	0.0117611	0.0378814	0.019417		MMS	SGT1	1	1	0.0998205	0.0285054	0.0248553	0.0159066	0.0314033	0.0264197		Benomyl	SGT1	1	1	-0.152476	0.0374743	0.0152379	0.00833453	0.042427	0.0303202		Rapamycin	SGT1	1	1	-0.0728538	0.0482874	0.20586	0.244191	0.0579335	0.0205831
Hydroxyurea	sgt1-3	1	1	0.168422	0.0534602	0.0345005	0.0175042	0.0649918	0.013754		MMS	sgt1-3	1	1	0.202644	0.029004	0.00220775	0.00321568	0.0313883	0.0288075		Benomyl	sgt1-3	1	1	-0.382823	0.0988146	0.01793	0.00948414	0.117053	0.053247		Rapamycin	sgt1-3	1	1	0.0146307	0.0263698	0.608573	0.427343	0.0310556	0.015356
Hydroxyurea	sgt1-5	1	1	0.138117	0.0237661	0.00436298	0.00383395	0.0242489	0.027887		MMS	sgt1-5	1	1	0.320203	0.0556387	0.00452098	0.0050874	0.0673608	0.0178349		Benomyl	sgt1-5	1	1	-0.0746382	0.0376015	0.118127	0.0399902	0.0437343	0.0249871		Rapamycin	sgt1-5	1	1	0.062093	0.0267417	0.0809632	0.160917	0.0315785	0.0150474
Hydroxyurea	SGV1	1	1	0.102388	0.0193234	0.00609276	0.00480611	0.0154813	0.031004		MMS	SGV1	1	1	0.0973681	0.0130914	0.00174509	0.00281771	9.00992e-07	0.027771		Benomyl	SGV1	1	1	0.105586	0.0242465	0.0121126	0.00693106	0.0285955	0.0138714		Rapamycin	SGV1	1	1	-3.21071e-05	0.0132872	0.998188	0.533974	0.0134222	0.0159375
Hydroxyurea	sgv1-23	1	1	0.155781	0.0207623	0.00168824	0.00196815	0.00232648	0.0438587		MMS	sgv1-23	1	1	0.0186357	0.0661207	0.792044	0.216898	0.0804896	0.0154291		Benomyl	sgv1-23	1	1	0.394062	0.0451829	0.000952035	0.00129043	0.0544666	0.016938		Rapamycin	sgv1-23	1	1	-0.06342	0.0355044	0.148597	0.208054	0.0421882	0.0182484
Hydroxyurea	sgv1-35	1	1	0.0821459	0.0385251	0.0999523	0.0419153	0.0435558	0.0314245		MMS	sgv1-35	1	1	-0.0414373	0.0761585	0.615285	0.179771	0.0913994	0.032233		Benomyl	sgv1-35	1	1	0.310751	0.0625073	0.00764371	0.00499531	0.0740413	0.0337033		Rapamycin	sgv1-35	1	1	-0.00752964	0.0607792	0.907382	0.508335	0.0724185	0.029836
Hydroxyurea	sgv1-80	1	1	0.160018	0.0277734	0.00450236	0.00391706	0.032672	0.0163936		MMS	sgv1-80	1	1	-0.066947	0.0426016	0.191171	0.074356	0.0516054	0.0133291		Benomyl	sgv1-80	1	1	0.262194	0.0434552	0.00380373	0.00311878	0.0528845	0.0103593		Rapamycin	sgv1-80	1	1	-0.163216	0.0389675	0.013823	0.0745715	0.046873	0.015552
Hydroxyurea	SHQ1	1	1	-0.0465081	0.0184627	0.0654248	0.0298198	0.0140765	0.030651		MMS	SHQ1	1	1	-0.105953	0.0264155	0.0159829	0.0114363	0.0305792	0.018296		Benomyl	SHQ1	1	1	-0.00547269	0.0233364	0.826102	0.195693	0.0272257	0.015064		Rapamycin	SHQ1	1	1	-0.0650383	0.033973	0.128094	0.194642	0.0407672	0.0144173
Hydroxyurea	SHR3	1	1	-0.351207	0.0473674	0.00176565	0.00203131	0.0563574	0.0238338		MMS	SHR3	1	1	-0.310942	0.0531625	0.00426213	0.00496933	0.0619696	0.0346038		Benomyl	SHR3	1	1	-0.223825	0.0674342	0.0294017	0.0136538	0.0799323	0.0359951		Rapamycin	SHR3	1	1	-0.211051	0.114664	0.139499	0.202109	0.139709	0.0246813
Hydroxyurea	SIK1	2	1	-0.0848848	0.0229229	0.0207797	0.011875	0.0271739	0.0172801		MMS	SIK1	2	1	0.056559	0.0381666	0.212497	0.0805012	0.0459756	0.0206798		Benomyl	SIK1	2	1	0.0512333	0.0205103	0.0669144	0.0254943	0.0223256	0.0282037		Rapamycin	SIK1	2	1	-0.0661602	0.0542161	0.28937	0.284494	0.0659439	0.0190509
Hydroxyurea	SIS1	1	1	-0.608968	0.0241721	1.47395e-05	9.23096e-05	0.0282552	0.0153049		MMS	SIS1	1	1	-0.450792	0.0349345	0.000208005	0.000826315	0.0406149	0.0233062		Benomyl	SIS1	1	1	-0.426331	0.0240394	5.93895e-05	0.000279342	0.0281995	0.0146589		Rapamycin	SIS1	1	0.944444	-0.838085	0.018554	1.43659e-06	0.000269843	0.0191818	0.0211022
Hydroxyurea	skp1-3	1	1	-0.063357	0.0384875	0.175074	0.0661238	0.0421619	0.0365092		MMS	skp1-3	1	1	-0.110163	0.0394037	0.0490235	0.0260145	0.0475583	0.0141974		Benomyl	skp1-3	1	1	0.0370498	0.0418255	0.425757	0.115332	0.0493218	0.0239636		Rapamycin	skp1-3	1	1	-0.0120871	0.0270623	0.678249	0.453662	0.0323462	0.0125223
Hydroxyurea	SLD2	2	1	0.0711769	0.023799	0.040308	0.0200627	0.0243887	0.0390982		MMS	SLD2	2	1	0.0374614	0.0309583	0.292872	0.102465	0.0334781	0.0436009		Benomyl	SLD2	2	1	0.0224168	0.0264774	0.444876	0.119259	0.027402	0.0424762		Rapamycin	SLD2	2	1	0.0477109	0.0256992	0.136952	0.200562	0.027323	0.0382724
Hydroxyurea	sli15-3	1	1	-0.0847376	0.00957947	0.000901753	0.00127512	8.02087e-07	0.0203211		MMS	sli15-3	1	1	-0.259201	0.0470068	0.00527903	0.00552503	0.0569367	0.0147658		Benomyl	sli15-3	1	1	-0.362662	0.0714677	0.00710804	0.00475779	0.0866712	0.021181		Rapamycin	sli15-3	1	1	-0.0176411	0.00888643	0.118101	0.186827	0.00768	0.0133571
Hydroxyurea	SLN1	1	1	-0.0441408	0.0278307	0.187913	0.0699896	0.0297648	0.0287688		MMS	SLN1	1	1	-0.0987239	0.025242	0.0173777	0.0121856	0.0282772	0.0216429		Benomyl	SLN1	1	1	-0.636682	0.0455006	0.000151316	0.000470108	0.0543227	0.0215289		Rapamycin	SLN1	1	1	0.0714468	0.0273474	0.05926	0.140532	0.0318713	0.0178356
Hydroxyurea	sln1-ts4	1	1	-0.0509525	0.0237938	0.0989298	0.0415863	0.01782	0.0399373		MMS	sln1-ts4	1	1	-0.167539	0.0284734	0.00416985	0.00490837	0.0334209	0.017246		Benomyl	sln1-ts4	1	1	-0.345741	0.0280329	0.000248325	0.000601724	0.0312674	0.0245629		Rapamycin	sln1-ts4	1	1	0.0074755	0.016248	0.669352	0.451218	0.0111764	0.0285175
Hydroxyurea	SLU7	1	1	0.121847	0.0178949	0.00243112	0.00251557	0.0124299	0.0312651		MMS	SLU7	1	1	0.197273	0.110708	0.149348	0.0611924	0.130654	0.0627832		Benomyl	SLU7	1	1	-0.036135	0.0198344	0.142573	0.0463218	0.0208521	0.0215845		Rapamycin	SLU7	1	1	0.0835981	0.0172437	0.00835132	0.0579253	0.0186915	0.0170276
Hydroxyurea	slu7-ts1	1	1	-0.0445123	0.0135424	0.0303043	0.0157718	0.0122383	0.0193897		MMS	slu7-ts1	1	1	0.00303807	0.0436458	0.947847	0.246689	0.0516413	0.0239134		Benomyl	slu7-ts1	1	1	-0.133095	0.0204464	0.00287448	0.00259428	0.020311	0.02537		Rapamycin	slu7-ts1	1	1	0.00779876	0.0133128	0.589464	0.41935	0.0125421	0.0180452
Hydroxyurea	slu7-ts2	1	1	-0.484703	0.0323716	0.000115904	0.00032178	0.0385372	0.0161335		MMS	slu7-ts2	1	1	-0.0491742	0.0610518	0.465713	0.145696	0.0724292	0.0321707		Benomyl	slu7-ts2	1	1	-0.239682	0.0335367	0.00202783	0.00205984	0.0397111	0.0181737		Rapamycin	slu7-ts2	1	1	0.0701284	0.0289747	0.0727372	0.15053	0.0340375	0.0173853
Hydroxyurea	SLY1	1	1	0.0741807	0.0168751	0.0117288	0.00776205	0.019085	0.0137386		MMS	SLY1	1	1	0.0363201	0.0316844	0.31558	0.108628	0.0345659	0.0305478		Benomyl	SLY1	1	1	0.0964334	0.0183249	0.00624416	0.00436127	0.0197417	0.0184905		Rapamycin	SLY1	1	1	0.00479504	0.0330494	0.891659	0.504211	0.0395924	0.0145778
Hydroxyurea	sly1-ts	1	1	-0.0581164	0.014633	0.0165167	0.00998251	0.00818514	0.0276147		MMS	sly1-ts	1	1	0.102182	0.037813	0.0539653	0.0280605	0.0388433	0.0436786		Benomyl	sly1-ts	1	1	-0.00573959	0.0231617	0.816486	0.193849	0.0250181	0.0231598		Rapamycin	sly1-ts	1	1	0.0339686	0.0226001	0.207257	0.2443	0.0253008	0.0194437
Hydroxyurea	SMC1	1	1	-0.0287622	0.0363987	0.473621	0.150586	0.0379017	0.0406483		MMS	SMC1	1	1	0.132925	0.0402986	0.0299757	0.0183814	0.0456566	0.0324707		Benomyl	SMC1	1	1	-0.170726	0.0423777	0.0157508	0.00855041	0.0515277	0.0107745		Rapamycin	SMC1	1	1	-0.0408882	0.043056	0.396064	0.335323	0.0502946	0.0274507
Hydroxyurea	smc1-2	1	1	0.173993	0.0498779	0.02516	0.0136726	0.0582065	0.0321109		MMS	smc1-2	1	1	-0.251163	0.0503088	0.00753071	0.00701421	0.0572688	0.0393734		Benomyl	smc1-2	1	1	0.0902301	0.0306852	0.0423678	0.0180936	0.0330353	0.0310345		Rapamycin	smc1-2	1	1	0.0583357	0.0179583	0.0314233	0.109313	3.16985e-06	0.0380953
Hydroxyurea	smc1-259	1	1	0.126472	0.0216669	0.00429362	0.00378568	0.0246779	0.016898		MMS	smc1-259	1	1	-0.213081	0.0231396	0.000772691	0.00171264	0.0263283	0.0181648		Benomyl	smc1-259	1	1	-0.0679323	0.0166598	0.0151281	0.00830593	0.0190021	0.0128739		Rapamycin	smc1-259	1	1	0.0333131	0.0179445	0.136961	0.200562	0.0194719	0.017651
Hydroxyurea	SMC2	1	1	0.0799761	0.0216278	0.0208748	0.0119034	0.025721	0.0109644		MMS	SMC2	1	1	0.09301	0.0219779	0.0133489	0.0100651	0.0135131	0.0403214		Benomyl	SMC2	1	1	0.0209002	0.0174141	0.296287	0.0854465	0.0202277	0.0117115		Rapamycin	SMC2	1	1	-0.0154386	0.007684	0.114905	0.185246	0.00570382	0.0129652
Hydroxyurea	smc2-8	1	1	0.0861937	0.04253	0.11264	0.0460329	0.0439468	0.0484315		MMS	smc2-8	1	1	-0.290032	0.0472963	0.00358389	0.00447627	0.0536196	0.0379612		Benomyl	smc2-8	1	1	-0.530413	0.0493876	0.000426063	0.000804989	0.0570048	0.0350354		Rapamycin	smc2-8	1	1	0.0768219	0.0420897	0.142018	0.204494	0.0477458	0.0336598
Hydroxyurea	SMC3	1	1	-0.281278	0.033016	0.00104143	0.00139019	0.0326999	0.0411996		MMS	SMC3	1	1	-0.149097	0.0458482	0.0313172	0.0187925	0.0508373	0.0413035		Benomyl	SMC3	1	1	0.0544948	0.0380145	0.225003	0.0679617	0.0413394	0.0370961		Rapamycin	SMC3	1	1	0.00968061	0.0660919	0.890634	0.504154	0.0754474	0.0507906
Hydroxyurea	smc3-1	1	1	0.0370476	0.0171115	0.0963412	0.0407467	1.11886e-06	0.0362991		MMS	smc3-1	1	1	-0.374166	0.0304767	0.000252812	0.000892004	0.0362323	0.0155366		Benomyl	smc3-1	1	1	0.0342618	0.0175677	0.122918	0.0410962	0.0206774	0.0103023		Rapamycin	smc3-1	1	1	0.0279663	0.0085659	0.0309391	0.108512	0.00780183	0.0121482
Hydroxyurea	smc3-42	1	1	0.000733854	0.00888809	0.938163	0.262211	8.0639e-07	0.0188545		MMS	smc3-42	1	1	-0.108101	0.0168009	0.00300106	0.00390739	0.0186775	0.0149554		Benomyl	smc3-42	1	1	0.16341	0.00908202	5.60892e-05	0.000279342	0.0077314	0.013851		Rapamycin	smc3-42	1	1	0.0604073	0.0140453	0.0126368	0.0712593	0.0147076	0.0154526
[truncated: 691 more rows]
