# Supplementary material for: Saccharomyces cerevisiae Genetics Predicts Candidate Therapeutic Genetic Interactions at the Mammalian Replication Fork
Source: G3 (Bethesda). 2013 Feb 1;3(2):273–82. doi: 10.1534/g3.112.004754 (PMC3564987; doi:10.1534/g3.112.004754)
Supplement: Supporting Information [file supp_3.2.273_TableS3.xls]

## Sheet: Sheet2
Table S3. Compiled chemical sensitivity data from SGD and this study
Hydroxyurea Sensitive		Benomyl Sensitive		MMS Sensitive		Rapamycin Sensitive
ORF Name	Source	ORF Name	Source	ORF Name	Source	ORF Name	Source
AAT2	SGD	ACC1	SGD	AAT2	SGD	PCM1	This Study
ACC1	This Study	ACO1	SGD	ACO2	SGD	PNO1	This Study
ACP1	This Study	ACT1	This Study	ACP1	SGD	STH1	This Study
ACS2	This Study	AKR1	SGD	ACT1	This Study	ERG13	This Study
ACT1	This Study	ALF1	SGD	ADA2	SGD	SAS10	This Study
ADH1	SGD	ALR1	This Study	ADE17	SGD	SEN1	This Study
AFT1	SGD	APQ13	SGD	ADE6	SGD	GLN4	This Study
AKR1	SGD	ARC18	SGD	ADH1	SGD	BRL1	This Study
ALG6	SGD	ARC35	This Study	AFT1	SGD	CSL4	This Study
AMD1	SGD	ARC40	This Study	AIM11	SGD	DUT1	This Study
ANP1	SGD	ARP3	This Study	AIM17	SGD	IFH1	This Study
APC11	This Study	ARP4	SGD	AIM34	SGD	POP6	This Study
APQ12	SGD	ARP6	SGD	AIM4	SGD	PRP39	This Study
APT1	SGD	ARP8	SGD	ALG1	SGD	RRN11	This Study
ARD1	SGD	ASK10	SGD	ALG13	SGD	UBA2	This Study
ARO2	SGD	ATG11	SGD	ALG14	SGD	TEM1	This Study
ARP3	This Study	ATP16	This Study	ALG2	SGD	DOP1	This Study
ARP4	SGD	AVO1	This Study	ALO1	SGD	GCD2	This Study
ARP5	SGD	BBP1	This Study	ALY1	SGD	RIB5	This Study
ARP8	SGD	BDF1	SGD	APA1	SGD	SIS1	This Study
ASC1	SGD	BEM1	SGD	APN1	SGD	RPC11	This Study
ASF1	SGD	BEM2	SGD	APP1	SGD	RPB3	This Study
ASK1	SGD	BFA1	SGD	APT1	SGD	ALG13	This Study
ATP22	SGD	BIK1	SGD	ARD1	SGD	PRP24	This Study
ATP5	SGD	BIM1	SGD	ARH1	SGD	PTR3	This Study
BDF1	SGD	BIT61	SGD	ARO1	SGD	YJL018W	This Study
BEM1	SGD	BUB1	SGD	ARO2	SGD	CDS1	This Study
BEM2	SGD	BUB2	SGD	ARO7	SGD	MEX67	This Study
BET2	This Study	BUB3	SGD	ARP4	SGD	RPP1	This Study
BET3	This Study	BUD22	SGD	ARP6	SGD	ACT1	SGD
BET4	SGD	BUD30	SGD	ASF1	SGD	CTF18	SGD
BIM1	SGD	BUD31	SGD	ATG2	SGD	CTF4	SGD
BOS1	This Study	BUR2	SGD	ATP1	SGD	CTF8	SGD
BRE1	SGD	CBF1	SGD	ATP11	SGD	DCC1	SGD
BRE5	SGD	CCE1	SGD	ATP12	SGD	KRE28	SGD
BRL1	This Study	CCR4	SGD	ATP15	SGD	POP2	SGD
BRO1	SGD	CCT3	This Study	ATP5	SGD	RSC2	SGD
BUB1	SGD	CCT4	This Study	AVO1	SGD	TAF14	SGD
BUD16	SGD	CCT6	This Study	AVT2	SGD	YAF9	SGD
BUD25	SGD	CDC10	SGD	AXL1	SGD	ARP4	SGD
BUD30	SGD	CDC11	This Study	AZR1	SGD	BDF1	SGD
BUD32	SGD	CDC25	This Study	BAP2	SGD	DEF1	SGD
CBC2	SGD	CDC28	This Study	BDF1	SGD	GET2	SGD
CCE1	SGD	CDC31	This Study	BEM1	SGD	HOF1	SGD
CCR4	SGD	CDC36	This Study	BEM4	SGD	HPR1	SGD
CCS1	SGD	CDC37	This Study	BER1	SGD	MDM20	SGD
CDC10	SGD	CDC53	This Study	BGL2	SGD	RPB9	SGD
CDC14	This Study	CDC55	SGD	BIG1	SGD	SEC22	SGD
CDC2	This Study	CDH1	SGD	BIM1	SGD	CCR4	SGD
CDC36	SGD	CEF1	This Study	BNI4	SGD	CSM3	SGD
CDC37	This Study	CEG1	This Study	BOS1	SGD	PAC10	SGD
CDC39	SGD	CHL4	SGD	BRE1	SGD	PFD1	SGD
CDC40	SGD	CIA1	This Study	BRF1	SGD	PHO85	SGD
CDC5	This Study	CIN1	SGD	BRL1	SGD	SWR1	SGD
CDC55	SGD	CIN2	SGD	BUB1	SGD	YKE2	SGD
CDC7	This Study	CIN4	SGD	BUD25	SGD	YML094C-A	SGD
CDC73	SGD	CIN8	SGD	BUD9	SGD	AKR1	SGD
CDC8	This Study	CKS1	This Study	BUR2	SGD	BEM2	SGD
CHC1	SGD	CLB2	SGD	CAC2	SGD	CTR9	SGD
CHL1	SGD	CLF1	This Study	CBF2	SGD	DOA4	SGD
CHS5	SGD	CMD1	This Study	CCS1	SGD	EAP1	SGD
CIK1	SGD	CNS1	This Study	CCT2	SGD	OPI9	SGD
CKS1	SGD	COF1	This Study	CDC11	SGD	PAF1	SGD
CLA4	SGD	CRN1	SGD	CDC14	SGD	PHO80	SGD
CLB5	SGD	CSM1	SGD	CDC2	This Study	REF2	SGD
CLC1	SGD	CSM3	SGD	CDC20	SGD	SHE4	SGD
CLF1	This Study	CST9	SGD	CDC28	SGD	SPC72	SGD
COA4	SGD	CTF18	SGD	CDC31	SGD	VPS65	SGD
CSE2	SGD	CTF19	SGD	CDC33	SGD	YDJ1	SGD
CSL4	This Study	CTF4	SGD	CDC34	SGD	ARP6	SGD
CSM3	SGD	CTF8	SGD	CDC37	SGD	KCS1	SGD
CST6	SGD	CTK1	SGD	CDC40	SGD	ERG2	SGD
CST9	SGD	CTR9	SGD	CDC50	SGD	GCN5	SGD
CTF18	SGD	DAM1	This Study	CDC6	This Study	REG1	SGD
CTF4	SGD	DCC1	SGD	CDC7	This Study	VPS29	SGD
CTF8	SGD	DEF1	SGD	CDC8	SGD	YNG2	SGD
CTR86	This Study	DIB1	This Study	CDC9	SGD	APQ13	SGD
CTR9	SGD	DIP2	This Study	CEM1	SGD	BIT61	SGD
CYB5	SGD	DIS3	SGD	CHL1	SGD	CIN8	SGD
DAM1	SGD	DOA4	SGD	CIK1	SGD	GIM5	SGD
DBF2	SGD	DSL1	This Study	CKB1	SGD	MOG1	SGD
DBP6	This Study	EAP1	SGD	CKB2	SGD	ALR1	SGD
DBP9	This Study	ELM1	SGD	CLB3	SGD	CTK1	SGD
DCC1	SGD	ERG13	This Study	CLB5	SGD	GIM3	SGD
DDC1	SGD	ERG2	SGD	CLD1	SGD	HPC2	SGD
DEF1	SGD	ESA1	This Study	CLF1	SGD	HSF1	SGD
DHH1	SGD	ESBP6	SGD	CLN2	SGD	JNM1	SGD
DIA2	SGD	FLR1	SGD	CLU1	SGD	KAP123	SGD
DIF1	SGD	FYV6	SGD	CMD1	SGD	LDB16	SGD
DOA1	SGD	GCN5	SGD	COA4	SGD	NCL1	SGD
DOA4	SGD	GCR1	This Study	COF1	SGD	RIM21	SGD
DOC1	SGD	GET2	SGD	COG4	SGD	RPN4	SGD
DOP1	This Study	GIM3	SGD	COQ4	SGD	SAC6	SGD
DSL1	This Study	GIM4	SGD	COX18	SGD	TIF4631	SGD
DUG2	SGD	GIM5	SGD	COX7	SGD	TRA1	SGD
DUN1	SGD	GUP2	SGD	CSE2	SGD	UMP1	SGD
DUT1	This Study	HCM1	SGD	CSE4	SGD	VAC14	SGD
EAF1	SGD	HHT1	SGD	CSF1	SGD	VTI1	SGD
EAP1	SGD	HHT2	SGD	CSL4	SGD	YDR433W	SGD
ECM30	SGD	HIP1	This Study	CSM2	SGD	CLB5	SGD
ELM1	SGD	HIR1	SGD	CTF18	SGD	CSE2	SGD
ELP3	SGD	HIR3	SGD	CTF4	SGD	DIA2	SGD
END3	SGD	HOF1	SGD	CTF8	SGD	EAF1	SGD
ERG11	This Study	HOP2	SGD	CTR1	SGD	LSM1	SGD
ERG13	This Study	HOS2	SGD	CTR86	SGD	LSM6	SGD
ERG20	This Study	HPC2	SGD	CUE3	SGD	MRE11	SGD
ERG24	SGD	HPR1	SGD	CWC24	SGD	RAD17	SGD
ERG27	This Study	HSF1	This Study	CYC3	SGD	RAD51	SGD
ERG28	SGD	HTZ1	SGD	DAL81	SGD	RAD52	SGD
ERG3	SGD	INP52	SGD	DAP1	SGD	RNR4	SGD
ERG4	SGD	IPL1	This Study	DBP2	SGD	RPB4	SGD
ERG6	SGD	IRC15	SGD	DBP6	SGD	RTT101	SGD
ERG8	This Study	JAC1	This Study	DBP9	SGD	YCL007C	SGD
ERJ5	SGD	JNM1	SGD	DCC1	SGD	YDL118W	SGD
ESC2	SGD	KAP123	SGD	DCV1	SGD	YDL119C	SGD
FAB1	SGD	KAR9	SGD	DDC1	SGD	YLR358C	SGD
FAF1	This Study	KCS1	SGD	DED1	SGD	AAT2	SGD
FUN12	SGD	KIP3	SGD	DEF1	SGD	ADH1	SGD
FYV4	SGD	KRE28	SGD	DEG1	SGD	APT1	SGD
FYV6	SGD	LAS17	This Study	DIA2	SGD	BUD25	SGD
GAL11	SGD	LDB16	SGD	DIT2	SGD	CDC40	SGD
GAT4	SGD	LDB7	SGD	DLD2	SGD	ERG3	SGD
GCD14	This Study	LEA1	SGD	DLT1	SGD	ERG6	SGD
GCD2	This Study	LIA1	SGD	DNA2	SGD	HHY1	SGD
GCR2	SGD	MAD1	SGD	DOA1	SGD	HOM3	SGD
GEP4	SGD	MAD2	SGD	DOM34	SGD	IQG1	SGD
GET1	SGD	MAD3	SGD	DPB11	SGD	ISC1	SGD
GET2	SGD	MAP1	SGD	DRS2	SGD	LST4	SGD
GLC7	SGD	MCK1	SGD	DSL1	This Study	MOT2	SGD
GLN4	This Study	MCM21	SGD	DUN1	SGD	NEM1	SGD
GOS1	SGD	MDM12	SGD	DUS3	SGD	NPL3	SGD
GPI11	This Study	MDM20	SGD	DUT1	This Study	PDB1	SGD
GRR1	SGD	MFA1	SGD	EAF1	SGD	POS5	SGD
HFI1	SGD	MFB1	SGD	EAF7	SGD	ROX3	SGD
HHF2	SGD	MIF2	This Study	ECM27	SGD	RTG2	SGD
HHT1	SGD	MOG1	SGD	ECO1	SGD	SAC1	SGD
HHT2	SGD	MPS1	This Study	EGD2	SGD	SEC21	SGD
HHY1	SGD	MPS2	This Study	ELA1	SGD	SNF2	SGD
HOF1	SGD	MPS3	This Study	ELG1	SGD	SNF7	SGD
HOM2	SGD	MRC1	SGD	ELO1	SGD	SWI3	SGD
HOM3	SGD	MRPL17	SGD	ELP6	SGD	THR1	SGD
HOM6	SGD	MRPL28	SGD	EMP24	SGD	TRF5	SGD
HPR1	SGD	MTR10	SGD	ENP1	SGD	TRM9	SGD
HSL7	SGD	MTR2	SGD	EOS1	SGD	UBP3	SGD
HTL1	SGD	MTR3	SGD	EPL1	SGD	UME6	SGD
HTZ1	SGD	MTR4	SGD	ERB1	SGD	URE2	SGD
HUG1	SGD	NAT1	SGD	ERG2	SGD	VMA11	SGD
HUR1	SGD	NAT3	SGD	ERG20	SGD	VPS36	SGD
IES2	SGD	NCL1	SGD	ERG28	SGD	ZPR1	SGD
IES4	SGD	NIP1	This Study	ERG3	SGD	YGR064W	SGD
IES6	SGD	NOP13	SGD	ERG6	SGD	CDC73	SGD
IFH1	This Study	NPL6	SGD	ERG8	SGD	CST6	SGD
IML2	SGD	NUP116	This Study	ESA1	This Study	NUP120	SGD
INN1	This Study	NUP84	SGD	ESC2	SGD	NUP60	SGD
IQG1	This Study	OPI1	SGD	ESS1	SGD	RRM3	SGD
IRC8	SGD	OPI9	SGD	EST1	SGD	SAC3	SGD
IRR1	SGD	PAC10	SGD	EXO1	SGD	SHP1	SGD
ISC1	SGD	PAC2	SGD	FAF1	SGD	TPD3	SGD
IXR1	SGD	PAF1	SGD	FBA1	SGD	ZUO1	SGD
KAR2	This Study	PAP2	SGD	FBP1	SGD	YDL041W	SGD
KAR3	SGD	PCM1	This Study	FES1	SGD	YKL118W	SGD
KRE28	SGD	PFD1	SGD	FHL1	SGD	YMR166C	SGD
LAS17	This Study	PHO80	SGD	FLX1	SGD	ANP1	SGD
LCB2	This Study	PHO85	SGD	FMP33	SGD	APQ12	SGD
LCD1	This Study	PHO88	SGD	FMP37	SGD	ASC1	SGD
LEU5	SGD	PIK1	This Study	FMS1	SGD	BRO1	SGD
LGE1	SGD	PLC1	SGD	FPS1	SGD	BUD32	SGD
LOC1	SGD	PNO1	This Study	FRA1	SGD	CHC1	SGD
LSM1	SGD	POB3	This Study	FRE3	SGD	CHS5	SGD
LSM6	SGD	POL1	This Study	FRQ1	SGD	CLA4	SGD
LSM8	This Study	POP2	SGD	FTH1	SGD	CLC1	SGD
LST4	SGD	PPA2	SGD	GBP2	SGD	CYB5	SGD
LST7	SGD	PPM1	SGD	GCD7	SGD	DBF2	SGD
LST8	This Study	PRE5	This Study	GCN5	SGD	DHH1	SGD
MAC1	SGD	PRP11	This Study	GCR1	SGD	ELP3	SGD
MAP1	SGD	PRP16	This Study	GEP4	SGD	ERG24	SGD
MAS1	This Study	PRP22	This Study	GEP5	SGD	ERG4	SGD
MCK1	SGD	PRP43	This Study	GET2	SGD	FUN12	SGD
MCM10	SGD	PRP5	This Study	GLC7	SGD	GCR2	SGD
MCM4	SGD	PSE1	This Study	GLN3	SGD	GET1	SGD
MCM7	This Study	REB1	This Study	GLN4	SGD	GOS1	SGD
MDM20	SGD	REF2	SGD	GLY1	SGD	HFI1	SGD
MEC1	SGD	REG1	SGD	GPI14	SGD	HOM2	SGD
MEC3	SGD	RHO2	SGD	GPI15	SGD	HOM6	SGD
MED4	This Study	RIM21	SGD	GRR1	SGD	HSL7	SGD
MET18	SGD	RMI1	SGD	GSH2	SGD	IRC8	SGD
MGE1	This Study	RNA1	This Study	GSM1	SGD	LST7	SGD
MGS1	SGD	ROM2	SGD	GTO3	SGD	LST8	SGD
MIG3	SGD	RPB9	SGD	GTR1	SGD	MKS1	SGD
MKK1	SGD	RPC37	This Study	GUP1	SGD	MNN10	SGD
MKS1	SGD	RPN4	SGD	HAP2	SGD	MUP1	SGD
MMS1	SGD	RPS2	This Study	HAP4	SGD	NBP2	SGD
MMS2	SGD	RPS22A	SGD	HEM15	This Study	NOT3	SGD
MMS21	SGD	RPS31	This Study	HEM2	SGD	PAT1	SGD
MMS22	SGD	RRP4	SGD	HHY1	SGD	PEP12	SGD
MMS4	SGD	RRP6	SGD	HOF1	SGD	PMA1	SGD
MNN10	SGD	RSC2	SGD	HOM3	SGD	PTC1	SGD
MOB2	This Study	RSM24	SGD	HOS2	SGD	RPL20B	SGD
MOT2	SGD	RVS167	SGD	HPR1	SGD	RPL27A	SGD
MPS3	This Study	SAC6	SGD	HRR25	SGD	SET3	SGD
MRC1	SGD	SAD1	This Study	HRT1	SGD	SFP1	SGD
MRE11	SGD	SAR1	This Study	HSV2	SGD	SLA1	SGD
MRP20	SGD	SAS10	This Study	HTB1	SGD	SNF1	SGD
MRPL13	SGD	SCD5	This Study	HTL1	SGD	SNF8	SGD
MRPL20	SGD	SEC12	This Study	HTZ1	SGD	SPT20	SGD
MRPL27	SGD	SEC22	This Study	HUA2	SGD	STO1	SGD
MTG1	SGD	SEC3	This Study	HVG1	SGD	SUR4	SGD
MTM1	SGD	SEC61	This Study	HXT2	SGD	SUR7	SGD
MTQ2	SGD	SET6	SGD	IES2	SGD	SWA2	SGD
MUD2	SGD	SGO1	SGD	IES4	SGD	THO2	SGD
MUP1	SGD	SGT1	SGD	IFH1	This Study	THR4	SGD
MUS81	SGD	SHE1	SGD	IKI3	SGD	TIF3	SGD
MVD1	This Study	SHE4	SGD	ILS1	SGD	UBP15	SGD
NAT1	SGD	SHS1	SGD	ILV1	SGD	UBP2	SGD
NAT2	This Study	SIT4	SGD	INN1	This Study	VPH2	SGD
NAT3	SGD	SKI6	SGD	INO80	SGD	VPS16	SGD
NBP2	SGD	SLN1	This Study	INP2	SGD	VPS24	SGD
NEM1	SGD	SMC2	This Study	IQG1	SGD	VPS3	SGD
NNF2	SGD	SMC6	This Study	IRA2	SGD	VPS34	SGD
NOC3	This Study	SME1	This Study	IRC21	SGD	VPS45	SGD
NOP14	This Study	SNF4	SGD	IRC4	SGD	VPS69	SGD
NOT3	SGD	SNT309	SGD	ISA1	SGD	VPS8	SGD
NOT5	SGD	SNU114	This Study	ISC1	SGD	VPS9	SGD
NPL3	SGD	SPC29	This Study	ISM1	SGD	VRP1	SGD
NPL6	SGD	SPC72	SGD	ISW1	SGD	ATP15	SGD
NPR3	SGD	SPP2	This Study	IXR1	SGD	CAC2	SGD
NSE1	This Study	SPP382	This Study	JAC1	SGD	CDC50	SGD
NSE4	This Study	SQS1	SGD	KAR2	This Study	EAF7	SGD
NUG1	This Study	SQT1	This Study	KAR3	SGD	ELG1	SGD
NUP120	SGD	SRP1	SGD	KCS1	SGD	EOS1	SGD
NUP133	SGD	SRV2	SGD	KEI1	SGD	NGG1	SGD
NUP159	This Study	SSE1	SGD	KEL1	SGD	RET2	SGD
NUP60	SGD	SSN3	SGD	KEX2	SGD	RPS9B	SGD
NUP84	SGD	STH1	This Study	KIN3	SGD	SWC3	SGD
NUT1	SGD	STS1	This Study	KOG1	This Study	TEL2	SGD
OPI9	SGD	STU1	This Study	KRE28	SGD	YCR007C	SGD
ORC2	This Study	STU2	This Study	KRE9	SGD	YEL045C	SGD
PAA1	SGD	SUM1	SGD	KRR1	SGD	YGR122W	SGD
PAC10	SGD	SWC5	SGD	KRS1	SGD	YHR045W	SGD
PAF1	SGD	SWD2	This Study	LCB2	This Study	YKR033C	SGD
PAP2	SGD	SWR1	SGD	LCD1	SGD	YMR034C	SGD
PAT1	SGD	SYF1	This Study	LDB7	SGD	ADA2	SGD
PBY1	SGD	TAF14	SGD	LEO1	SGD	ALY1	SGD
PCM1	This Study	TCP1	This Study	LEU4	SGD	ATP12	SGD
PDB1	SGD	TGL2	SGD	LIP2	SGD	AZR1	SGD
PDX3	SGD	TID3	SGD	LSB1	SGD	CKB2	SGD
PEP12	SGD	TIF34	This Study	LSG1	SGD	DAP1	SGD
PEP7	SGD	TIF4631	SGD	LSM1	SGD	DEG1	SGD
PFD1	SGD	TIM50	This Study	LSM3	SGD	DRS2	SGD
PGD1	SGD	TMA19	SGD	LSM4	SGD	ELP6	SGD
PHO80	SGD	TOF1	SGD	LSM6	SGD	EPL1	SGD
PHO85	SGD	TOP1	SGD	LSM8	SGD	FPS1	SGD
PHO88	SGD	TOP3	SGD	LST4	SGD	GBP2	SGD
PIF1	SGD	TOR2	This Study	MAC1	SGD	GTR1	SGD
PLC1	SGD	TRA1	SGD	MAG1	SGD	IKI3	SGD
PMA1	This Study	TRE2	This Study	MAS1	SGD	ISW1	SGD
PMR1	SGD	TRM1	SGD	MCD1	SGD	KEX2	SGD
PNO1	This Study	TUB2	This Study	MCM10	SGD	KIN3	SGD
POB3	SGD	TUB3	SGD	MCM2	SGD	KOG1	SGD
POL2	SGD	UFD1	This Study	MCM3	This Study	MGA2	SGD
POL30	SGD	ULP2	SGD	MCM5	SGD	MVB12	SGD
POL31	SGD	UMP1	SGD	MCM7	SGD	OCA1	SGD
POL32	SGD	UTP13	SGD	MDJ2	SGD	OLE1	SGD
POP2	SGD	VAC14	SGD	MDL2	SGD	PAR32	SGD
POP6	This Study	VAC7	SGD	MDM1	SGD	PEX32	SGD
POP7	This Study	VMA6	SGD	MDM12	SGD	PPT1	SGD
POS5	SGD	VPS29	SGD	MDM20	SGD	PSY3	SGD
PRE1	SGD	VPS65	SGD	MDM30	SGD	RIC1	SGD
PRE4	SGD	VPS71	SGD	MEC3	SGD	RIM20	SGD
PRE5	SGD	YAF9	SGD	MED1	SGD	RIM8	SGD
PRE6	SGD	YAH1	This Study	MES1	SGD	RSA1	SGD
PRE9	SGD	YBP2	SGD	MET18	SGD	SLT2	SGD
PRO2	SGD	YBR032W	SGD	MET32	SGD	SPO7	SGD
PRP2	This Study	YBR089W	This Study	MET4	SGD	SSD1	SGD
PRP39	This Study	YDJ1	SGD	MGA2	SGD	TAF12	SGD
PRP40	This Study	YDR053W	This Study	MGE1	SGD	TAT1	SGD
PSA1	This Study	YDR442W	SGD	MGR2	SGD	TOR1	SGD
PSE1	This Study	YGL072C	SGD	MGS1	SGD	VAM3	SGD
PTC1	SGD	YHC1	This Study	MGT1	SGD	VMA13	SGD
PUP2	SGD	YIL102C	SGD	MIG1	SGD	VPS28	SGD
RAD17	SGD	YJL009W	This Study	MIG3	SGD	VPS51	SGD
RAD18	SGD	YJL032W	This Study	MIM1	SGD	YME1	SGD
RAD24	SGD	YJR084W	SGD	MLP1	SGD	YDR417C	SGD
RAD5	SGD	YKE2	SGD	MMF1	SGD	ARV1	SGD
RAD50	SGD	YLL037W	This Study	MMS1	SGD	ASA1	SGD
RAD51	SGD	YLR140W	This Study	MMS2	SGD	ASE1	SGD
RAD52	SGD	YML094C-A	SGD	MMS21	SGD	ATG17	SGD
RAD54	SGD	YMR031W-A	SGD	MMS22	SGD	BMH1	SGD
RAD55	SGD	YNG2	SGD	MMS4	SGD	BMH2	SGD
RAD57	SGD	YOR008C-A	SGD	MOB2	This Study	CDC42	SGD
RAD59	SGD	YOR139C	SGD	MOT2	SGD	CDC60	SGD
RAD6	SGD	YPL077C	SGD	MPH1	SGD	CTK3	SGD
RAD9	SGD	YPL238C	This Study	MRC1	SGD	CYK3	SGD
RBA50	This Study	YRA1	SGD	MRE11	SGD	DCR2	SGD
RCL1	This Study	YRB1	SGD	MRN1	SGD	DPB3	SGD
RED1	SGD	YSH1	This Study	MRPL1	SGD	ERO1	SGD
REF2	SGD			MRPL33	SGD	FEN2	SGD
RFA1	SGD			MRPL7	SGD	MET7	SGD
RFA2	SGD			MRPS8	SGD	MFT1	SGD
RFC2	SGD			MSL5	SGD	MID1	SGD
RFC4	SGD			MSN1	SGD	MSO1	SGD
RFC5	This Study			MSS1	SGD	NUP170	SGD
RIB1	SGD			MSS4	SGD	PEF1	SGD
RIB5	This Study			MSY1	SGD	PPZ1	SGD
RIB7	This Study			MTC2	SGD	RPA14	SGD
RIX7	This Study			MTC4	SGD	RPL2B	SGD
RMI1	SGD			MTC6	SGD	RPL34B	SGD
RML2	SGD			MTR2	SGD	SAT4	SGD
RMP1	This Study			MUS81	SGD	SEM1	SGD
RNR1	SGD			MVB12	SGD	SHM2	SGD
RNR4	SGD			MYO2	SGD	SIC1	SGD
RNT1	This Study			NAR1	SGD	SPT2	SGD
ROK1	This Study			NAT2	SGD	SRO7	SGD
ROX3	SGD			NAT3	SGD	SSZ1	SGD
RPA49	SGD			NBP1	SGD	THP1	SGD
RPB4	SGD			NEM1	SGD	THP2	SGD
RPB9	SGD			NGG1	SGD	TTI1	SGD
RPL1B	SGD			NHP6B	SGD	TUB1	SGD
RPL20B	SGD			NIP1	SGD	TUS1	SGD
RPL27A	SGD			NIS1	SGD	VAC8	SGD
RPM2	This Study			NOC3	SGD	VIP1	SGD
RPN3	This Study			NOC4	SGD	VPS64	SGD
RPN5	SGD			NOG1	This Study	YAR029W	SGD
RPN6	SGD			NOP15	SGD	YBL071C	SGD
RPR2	This Study			NOP4	SGD	YBR090C	SGD
RPT3	This Study			NOP8	This Study	YBR284W	SGD
RRM3	SGD			NPA3	SGD	YCL001W-A	SGD
RRN11	This Study			NPL3	SGD	YCL074W	SGD
RRN6	This Study			NPL6	SGD	YCR061W	SGD
RRP12	SGD			NPR1	SGD	YDL172C	SGD
RSC2	SGD			NPR3	SGD	YDL180W	SGD
RSC3	This Study			NPT1	SGD	YDL183C	SGD
RSC58	This Study			NSE1	SGD	YDL186W	SGD
RSP5	SGD			NSE4	This Study	YDL199C	SGD
RTF1	SGD			NSE5	SGD	YDR008C	SGD
RTG1	SGD			NTO1	SGD	YDR048C	SGD
RTG2	SGD			NUP116	SGD	YDR095C	SGD
RTG3	SGD			NUP133	SGD	YDR114C	SGD
RTT101	SGD			NUP84	SGD	YDR415C	SGD
RTT107	SGD			NUT1	SGD	YDR445C	SGD
RTT109	SGD			OCA1	SGD	YDR514C	SGD
RVS161	SGD			OLE1	SGD	YFL054C	SGD
RVS167	SGD			ORC3	SGD	YGR125W	SGD
SAC1	SGD			ORM1	SGD	YGR250C	SGD
SAC3	SGD			PAN1	SGD	YHL008C	SGD
SAE2	SGD			PAP2	SGD	YIL029C	SGD
SAM37	SGD			PAR32	SGD	YIL077C	SGD
SCL1	SGD			PBY1	SGD	YIL092W	SGD
SCP160	SGD			PCD1	SGD	YIR043C	SGD
SCS7	SGD			PCM1	SGD	YJL045W	SGD
SEC21	This Study			PDB1	SGD	YJL202C	SGD
SEC22	SGD			PDE2	SGD	YKL077W	SGD
SEC26	This Study			PEP7	SGD	YKR032W	SGD
SEC66	SGD			PET111	SGD	YKR040C	SGD
SEC72	SGD			PET309	SGD	YKR047W	SGD
SEN1	This Study			PEX32	SGD	YKR075C	SGD
SET3	SGD			PGI1	SGD	YLR152C	SGD
SFP1	SGD			PHB1	SGD	YLR224W	SGD
SGF73	SGD			PHO5	SGD	YLR243W	SGD
SGO1	SGD			PHR1	SGD	YML012C-A	SGD
SGS1	SGD			PIF1	SGD	YML037C	SGD
SGT2	SGD			PIK1	SGD	YML122C	SGD
SHE4	SGD			PMD1	SGD	YMR102C	SGD
SHP1	SGD			PNO1	SGD	YNL058C	SGD
SIN4	SGD			POL2	SGD	YNL115C	SGD
SIS1	This Study			POL31	SGD	YNL120C	SGD
SLA1	SGD			POL32	SGD	YNL134C	SGD
SLD2	SGD			POL4	SGD	YNL190W	SGD
SLD3	SGD			POP2	SGD	YNL208W	SGD
SLD7	SGD			POP4	SGD	YNL276C	SGD
SLX5	SGD			POP6	SGD	YNL296W	SGD
SLX8	SGD			POP8	SGD	YNR005C	SGD
SMC5	SGD			POS5	SGD	YNR025C	SGD
SMC6	SGD			POT1	SGD	YOL019W	SGD
SML1	SGD			PPH3	SGD	YOR012W	SGD
SNF1	SGD			PPT1	SGD	YOR228C	SGD
SNF2	SGD			PRE1	SGD	YOR289W	SGD
SNF5	SGD			PRE2	SGD	YOR292C	SGD
SNF7	SGD			PRE5	SGD	YOR309C	SGD
SNF8	SGD			PRE6	SGD	YOR343C	SGD
SNM1	This Study			PRI1	SGD	YOR378W	SGD
SNR63	SGD			PRP2	SGD	YPL102C	SGD
SOD1	SGD			PRP22	SGD	YPL257W	SGD
SOH1	SGD			PRP24	SGD	YPL260W	SGD
SPB1	This Study			PRP39	SGD	YPL264C	SGD
SPC24	SGD			PRP4	SGD	YPR013C	SGD
SPC72	SGD			PRP40	This Study	YPR050C	SGD
SPT10	SGD			PRP43	SGD	YPR078C	SGD
SPT20	SGD			PRS3	SGD	YPR084W	SGD
SPT4	SGD			PSA1	SGD	AIM26	SGD
SPT7	SGD			PSE1	SGD	AIM29	SGD
SRB2	SGD			PSF3	SGD	ALG5	SGD
SRB5	SGD			PSY2	SGD	ALY2	SGD
SRP1	SGD			PSY3	SGD	APC9	SGD
SRS2	SGD			PTH1	SGD	APE2	SGD
SSN3	SGD			PTR3	SGD	APJ1	SGD
SSQ1	SGD			RAD1	SGD	APL2	SGD
STH1	This Study			RAD14	SGD	APL4	SGD
STO1	SGD			RAD17	SGD	APL5	SGD
SUP45	SGD			RAD18	SGD	APM1	SGD
SUR4	SGD			RAD2	SGD	APM2	SGD
SUR7	SGD			RAD24	SGD	ARG80	SGD
SWA2	SGD			RAD26	SGD	ARL1	SGD
SWC5	SGD			RAD27	SGD	ARL3	SGD
SWI3	SGD			RAD30	SGD	ARP1	SGD
SWI4	SGD			RAD4	SGD	ART10	SGD
SWI6	SGD			RAD5	SGD	ASH1	SGD
SWR1	SGD			RAD50	SGD	ASI2	SGD
TAF14	SGD			RAD51	SGD	ATG10	SGD
TAO3	This Study			RAD52	SGD	ATG15	SGD
TEL1	SGD			RAD54	SGD	ATG18	SGD
TEM1	This Study			RAD55	SGD	ATG22	SGD
THO2	SGD			RAD57	SGD	ATG7	SGD
THR1	SGD			RAD59	SGD	ATG8	SGD
THR4	SGD			RAD6	SGD	ATP14	SGD
TIF3	SGD			RAD61	SGD	ATS1	SGD
TOF1	SGD			RAD9	SGD	ATX2	SGD
TOM5	SGD			RAM2	SGD	AVO2	SGD
TOP3	SGD			RAP1	SGD	BAG7	SGD
TPD3	SGD			RCL1	SGD	BCK1	SGD
TPN1	SGD			RCY1	SGD	BEM3	SGD
TRF5	SGD			REG1	SGD	BFR1	SGD
TRM5	This Study			RET2	SGD	BNI1	SGD
TRM9	SGD			REV1	SGD	BRE2	SGD
TRS120	This Study			REV3	SGD	BRR1	SGD
TRS85	SGD			REV7	SGD	BSD2	SGD
TSA1	SGD			RFA1	SGD	BST1	SGD
TSC10	This Study			RFC2	SGD	BUD14	SGD
TSC13	This Study			RFC4	SGD	BUD23	SGD
TSC3	This Study			RFC5	SGD	BUD27	SGD
UBA2	This Study			RGL1	SGD	BUD3	SGD
UBP15	SGD			RHO3	This Study	BUD8	SGD
UBP2	SGD			RIC1	SGD	BUG1	SGD
UBP3	SGD			RIM101	SGD	BXI1	SGD
ULP2	SGD			RIM20	SGD	CAF40	SGD
UME6	SGD			RIM8	SGD	CAJ1	SGD
URE2	SGD			RIX1	SGD	CAT8	SGD
URN1	SGD			RKM3	SGD	CAX4	SGD
UTP13	SGD			RLF2	SGD	CCZ1	SGD
VAS1	This Study			RLP24	SGD	CDC16	SGD
VID22	SGD			RMI1	SGD	CHO2	SGD
VMA1	SGD			RNA15	SGD	CKA2	SGD
VMA10	SGD			RNR4	SGD	CKI1	SGD
VMA11	SGD			RNT1	SGD	CNL1	SGD
VMA2	SGD			ROK1	SGD	CNM67	SGD
VMA22	SGD			ROT1	SGD	COG5	SGD
VMA6	SGD			ROX3	This Study	COS3	SGD
VMA7	SGD			RPB11	SGD	COX15	SGD
VMA8	SGD			RPB3	SGD	CSR1	SGD
VPH2	SGD			RPB4	SGD	CSR2	SGD
VPS15	SGD			RPB9	SGD	CUE4	SGD
VPS16	SGD			RPC11	SGD	CWH41	SGD
VPS24	SGD			RPC17	SGD	CYS4	SGD
VPS3	SGD			RPC19	SGD	DFG16	SGD
VPS33	SGD			RPC25	SGD	DFG5	SGD
VPS34	SGD			RPC37	SGD	DGK1	SGD
VPS36	SGD			RPD3	SGD	DID2	SGD
VPS45	SGD			RPL1B	SGD	DID4	SGD
VPS65	SGD			RPL25	SGD	DNF1	SGD
VPS69	SGD			RPL31A	SGD	DNF2	SGD
VPS71	SGD			RPL32	SGD	DOT6	SGD
VPS75	SGD			RPL34A	SGD	DPH1	SGD
VPS8	SGD			RPL36A	SGD	DST1	SGD
VPS9	SGD			RPL40B	SGD	DUF1	SGD
VRP1	SGD			RPL42A	SGD	DYN1	SGD
VTC4	SGD			RPN2	This Study	ECM33	SGD
VTI1	This Study			RPN3	SGD	ECM8	SGD
VTI1	This Study			RPR2	SGD	EDE1	SGD
WSC2	SGD			RPS14B	SGD	EFR3	SGD
WSS1	SGD			RPS7B	SGD	ELP2	SGD
XRS2	SGD			RPS9B	SGD	ENV7	SGD
YAF9	SGD			RPT5	SGD	EPS1	SGD
YBL012C	SGD			RRB1	SGD	ERG5	SGD
YBL094C	SGD			RRD1	SGD	ERV14	SGD
YBR099C	SGD			RRN10	SGD	FAR11	SGD
YBR100W	SGD			RRN11	SGD	FAR8	SGD
YBR174C	SGD			RRN6	SGD	FEN1	SGD
YCL007C	SGD			RRP12	SGD	FET4	SGD
YDJ1	SGD			RRP43	SGD	FIG4	SGD
YDL041W	SGD			RRP5	SGD	FMC1	SGD
YDL118W	SGD			RSA1	SGD	FPR1	SGD
YDL119C	SGD			RSC2	SGD	FRE5	SGD
YDR115W	SGD			RSC3	SGD	FRE7	SGD
YDR266C	SGD			RSC58	SGD	FRK1	SGD
YDR433W	SGD			RSF1	SGD	FUM1	SGD
YEF3	This Study			RSM18	SGD	FUS3	SGD
YFH1	SGD			RSM22	SGD	FYV10	SGD
YFR039C	SGD			RTC6	SGD	FZF1	SGD
YGL024W	SGD			RTF1	SGD	GAS1	SGD
YGL072C	SGD			RTG2	SGD	GAS5	SGD
YGL217C	SGD			RTT101	SGD	GCS1	SGD
YGL218W	SGD			RTT103	SGD	GCV2	SGD
YGR064W	SGD			RTT107	SGD	GEF1	SGD
YHC1	This Study			RTT109	SGD	GEP3	SGD
YHR131C	SGD			RVB1	SGD	GET3	SGD
YJL027C	SGD			SAC1	SGD	GFD2	SGD
YJR018W	SGD			SAD1	SGD	GIC2	SGD
YKE2	SGD			SAE2	SGD	GID8	SGD
YKL118W	SGD			SAH1	SGD	GIP3	SGD
YLR235C	SGD			SAM35	SGD	GIS4	SGD
YLR339C	This Study			SAM37	SGD	GLG2	SGD
YLR358C	SGD			SAN1	SGD	GNT1	SGD
YML094C-A	SGD			SAP155	SGD	GPH1	SGD
YMR166C	SGD			SBA1	SGD	GSF2	SGD
YNL171C	SGD			SCS7	SGD	GSH1	SGD
YNL319W	SGD			SDA1	SGD	GTR2	SGD
YOL134C	This Study			SDS22	SGD	GUF1	SGD
YOR131C	SGD			SEC21	SGD	GVP36	SGD
YOR331C	SGD			SEC22	SGD	GYP1	SGD
YPK1	SGD			SEC28	SGD	HAL5	SGD
YPL247C	SGD			SEC66	SGD	HCH1	SGD
YPR099C	SGD			SEN1	SGD	HES1	SGD
YPR123C	SGD			SEN15	SGD	HIS2	SGD
YRA1	SGD			SEN2	SGD	HMI1	SGD
YRB1	SGD			SET5	SGD	HOC1	SGD
YRB2	This Study			SFH1	SGD	HOL1	SGD
ZAP1	SGD			SGD1	SGD	HPA2	SGD
ZPR1	This Study			SGF11	SGD	IBA57	SGD
ZUO1	SGD			SGS1	SGD	IMH1	SGD
				SHU1	SGD	INO2	SGD
				SHU2	SGD	INO4	SGD
				SIT4	SGD	INP53	SGD
				SIW14	SGD	ITR2	SGD
				SLD2	SGD	JJJ1	SGD
				SLD7	SGD	JJJ2	SGD
				SLG1	SGD	JJJ3	SGD
				SLM5	SGD	KAR5	SGD
				SLN1	SGD	KEL2	SGD
				SLT2	SGD	KES1	SGD
				SLX4	SGD	KRE6	SGD
				SLX5	SGD	KTI12	SGD
				SMC1	SGD	KTR6	SGD
				SMC3	SGD	LCB3	SGD
				SMC5	SGD	LCB4	SGD
				SMC6	SGD	LDB19	SGD
				SMT3	SGD	LEM3	SGD
				SNF2	SGD	LHS1	SGD
				SNF5	SGD	LIN1	SGD
				SNF6	SGD	LOS1	SGD
				SNF7	SGD	LRG1	SGD
				SNN1	SGD	LSM12	SGD
				SNR54	SGD	MAK10	SGD
				SNU114	This Study	MAL31	SGD
				SOD1	SGD	MCH5	SGD
				SPB1	SGD	MCT1	SGD
				SPB4	SGD	MDM34	SGD
				SPC24	SGD	MDS3	SGD
				SPC29	SGD	MEH1	SGD
				SPG1	SGD	MET31	SGD
				SPN1	SGD	MIR1	SGD
				SPO7	SGD	MLC2	SGD
				SPT10	SGD	MLH1	SGD
				SPT15	This Study	MNN11	SGD
				SPT4	SGD	MON2	SGD
				SQT1	SGD	MPE1	SGD
				SRB2	SGD	MRS1	SGD
				SRB5	SGD	MSB3	SGD
				SRB7	SGD	MSC1	SGD
				SRS2	SGD	MSH1	SGD
				SSD1	SGD	MSH6	SGD
				SSH1	SGD	MSN2	SGD
				SSK1	SGD	MSN4	SGD
				SSL1	SGD	MSS11	SGD
				SSN8	SGD	MTL1	SGD
				SST2	SGD	NAM2	SGD
				STB4	SGD	NAP1	SGD
				STF1	SGD	NAS2	SGD
				STH1	SGD	NCS2	SGD
				STP22	SGD	NCS6	SGD
				STT3	SGD	NDE1	SGD
				SUA5	SGD	NEW1	SGD
				SWC3	SGD	NRG1	SGD
				SWC4	SGD	NTC20	SGD
				SWC5	SGD	NTE1	SGD
				SWI3	SGD	NUM1	SGD
				SWI6	SGD	NUP188	SGD
				SWM1	SGD	OCA2	SGD
				SYF2	SGD	OCA5	SGD
				TAF12	SGD	OCA6	SGD
				TAF13	SGD	2012-10-01	SGD
				TAF14	SGD	OPI8	SGD
				TAF6	This Study	OPT2	SGD
				TAF9	SGD	ORM2	SGD
				TAT1	SGD	OSH3	SGD
				TBF1	SGD	OST6	SGD
				TCM62	SGD	OSW5	SGD
				TDP1	SGD	PAU24	SGD
				TEL1	SGD	PCL9	SGD
				TEL2	SGD	PCP1	SGD
				TFA2	SGD	PDA1	SGD
				TFB1	SGD	PDE1	SGD
				TFG1	SGD	PEP4	SGD
				THI72	SGD	PEP8	SGD
				THR1	SGD	PER1	SGD
				THS1	SGD	PET122	SGD
			Source	TIF34	SGD	PEX1	SGD
			SGD	TIF35	SGD	PEX7	SGD
			SGD	TIM10	SGD	PFA3	SGD
			This Study	TIM13	SGD	PFA4	SGD
			SGD	TIM22	SGD	PHO84	SGD
			SGD	TKL1	SGD	PIB2	SGD
			This Study	TOA1	SGD	PIH1	SGD
			SGD	TOF1	SGD	PIL1	SGD
			SGD	TOF2	SGD	PIN4	SGD
			This Study	TOM40	SGD	PKR1	SGD
			This Study	TOM5	SGD	PML39	SGD
			This Study	TOM6	SGD	POC4	SGD
			SGD	TOP1	SGD	POM33	SGD
			SGD	TOP3	SGD	PRM6	SGD
			SGD	TOR1	SGD	PRS5	SGD
			SGD	TPA1	SGD	PTC3	SGD
			SGD	TPO2	SGD	PTC4	SGD
			This Study	TRF5	SGD	PTC6	SGD
			This Study	TRM2	SGD	PUF6	SGD
			This Study	TRM9	SGD	PUS1	SGD
			SGD	TRP2	SGD	PUT4	SGD
			SGD	TRP3	SGD	RAV1	SGD
			SGD	TRS65	SGD	RBD2	SGD
			SGD	TSC10	SGD	RBS1	SGD
			SGD	TSC13	SGD	RCK2	SGD
			SGD	TSR3	SGD	REC8	SGD
			SGD	UAF30	SGD	REH1	SGD
			SGD	UBA2	SGD	RGC1	SGD
			SGD	UBC13	SGD	RGP1	SGD
			SGD	UBC7	SGD	RIM15	SGD
			SGD	UBI4	SGD	RIM9	SGD
			SGD	UBP14	SGD	RLM1	SGD
			SGD	UBP3	SGD	RMD5	SGD
			SGD	UBP6	SGD	RNQ1	SGD
			SGD	UGO1	SGD	ROD1	SGD
			SGD	UIP5	SGD	ROT2	SGD
			SGD	ULP1	SGD	ROX1	SGD
			This Study	UME6	SGD	RPB2	SGD
			This Study	URB1	SGD	RPL12B	SGD
			This Study	URE2	SGD	RPL13B	SGD
			SGD	USE1	This Study	RPL43B	SGD
			This Study	UTP20	SGD	RPL6A	SGD
			This Study	UTP5	SGD	RPL7A	SGD
			This Study	UTP9	SGD	RPL7B	SGD
			This Study	VAM3	SGD	RPL9B	SGD
			This Study	VAS1	SGD	RPN13	SGD
			This Study	VMA11	SGD	RPP1A	SGD
			This Study	VMA13	SGD	RPS10A	SGD
			SGD	VMA21	SGD	RPS16A	SGD
			SGD	VMA3	SGD	RPS17A	SGD
			This Study	VMA6	SGD	RPS21B	SGD
			This Study	VMA7	SGD	RPS23B	SGD
			SGD	VMA8	SGD	RPS27B	SGD
			This Study	VOA1	SGD	RPS8A	SGD
			SGD	VPS28	SGD	RRT16	SGD
			SGD	VPS29	SGD	RTS3	SGD
			SGD	VPS36	SGD	SAC7	SGD
			SGD	VPS51	SGD	SAM50	SGD
			This Study	VPS70	SGD	SAP185	SGD
			SGD	VPS75	SGD	SAS4	SGD
			This Study	VRG4	SGD	SBH2	SGD
			This Study	VTI1	SGD	SCS2	SGD
			This Study	WBP1	SGD	SDC1	SGD
			This Study	XRS2	SGD	SEO1	SGD
			SGD	YAF9	SGD	SER1	SGD
			SGD	YAH1	This Study	SER2	SGD
			SGD	YAK1	SGD	SET1	SGD
			SGD	YBL065W	SGD	SET2	SGD
			SGD	YBL100C	SGD	SET4	SGD
			SGD	YBR099C	SGD	SFC1	SGD
			SGD	YBR100W	SGD	SGF29	SGD
			SGD	YBR124W	SGD	SGN1	SGD
			SGD	YCK3	SGD	SHE10	SGD
			SGD	YCL007C	SGD	SHO1	SGD
			This Study	YCR007C	SGD	SIR3	SGD
			SGD	YDL118W	SGD	SKI2	SGD
			SGD	YDL119C	SGD	SKO1	SGD
			This Study	YDL152W	SGD	SLM3	SGD
			This Study	YDL176W	SGD	SLM4	SGD
			SGD	YDR053W	SGD	SLX9	SGD
			SGD	YDR132C	SGD	SMA2	SGD
			This Study	YDR250C	SGD	SMI1	SGD
			SGD	YDR338C	SGD	SNC1	SGD
			SGD	YDR341C	SGD	SNC2	SGD
			This Study	YDR433W	SGD	SNO4	SGD
			SGD	YDR526C	SGD	SNT1	SGD
			This Study	YEL045C	SGD	SNX3	SGD
			SGD	YEN1	SGD	SNX4	SGD
			SGD	YER084W	SGD	SPG5	SGD
			SGD	YER097W	SGD	SPP1	SGD
			SGD	YET3	SGD	SRN2	SGD
			This Study	YFH1	SGD	SSA1	SGD
			SGD	YFR056C	SGD	STE12	SGD
			SGD	YGL046W	SGD	STE3	SGD
			SGD	YGL069C	SGD	STP1	SGD
			SGD	YGL074C	SGD	STP3	SGD
			SGD	YGL081W	SGD	SUE1	SGD
			SGD	YGR066C	SGD	SUR2	SGD
			SGD	YGR122W	SGD	SUT2	SGD
			SGD	YGR153W	SGD	SVF1	SGD
			This Study	YGR182C	SGD	SWD1	SGD
			SGD	YGR228W	SGD	SWD3	SGD
			SGD	YHL005C	SGD	SWF1	SGD
			SGD	YHL044W	SGD	SWS2	SGD
			SGD	YHR045W	SGD	SYS1	SGD
			SGD	YIL001W	SGD	TCO89	SGD
			SGD	YIL152W	SGD	TEC1	SGD
			SGD	YJL015C	SGD	TEF2	SGD
			This Study	YJL018W	SGD	TEF4	SGD
			SGD	YJR018W	SGD	TGS1	SGD
			SGD	YJU2	SGD	THI7	SGD
			This Study	YKR033C	SGD	TIF1	SGD
			SGD	YKU70	SGD	TIM18	SGD
			This Study	YLL020C	SGD	TLG2	SGD
			SGD	YLL037W	SGD	TPM1	SGD
			SGD	YLL053C	SGD	TPO4	SGD
			SGD	YLR076C	SGD	TPO5	SGD
			SGD	YLR140W	SGD	TPS1	SGD
			SGD	YLR235C	SGD	TRK1	SGD
			SGD	YLR339C	SGD	TRP1	SGD
			This Study	YLR358C	SGD	TRP5	SGD
			SGD	YLR374C	SGD	TSR2	SGD
			SGD	YLR415C	SGD	TTI2	SGD
			SGD	YLR428C	SGD	TUL1	SGD
			SGD	YLR458W	SGD	TUP1	SGD
			SGD	YMC2	SGD	TYW1	SGD
			SGD	YME1	SGD	TYW3	SGD
			SGD	YML101C-A	SGD	UBA4	SGD
			SGD	YMR007W	SGD	UBC11	SGD
			SGD	YMR018W	SGD	UBC8	SGD
			SGD	YMR031W-A	SGD	UFE1	SGD
			SGD	YMR034C	SGD	UPF3	SGD
			SGD	YMR135W-A	SGD	URA5	SGD
			SGD	YNG2	SGD	URM1	SGD
			SGD	YNL089C	SGD	VAC17	SGD
			This Study	YNL171C	SGD	VAM10	SGD
			SGD	YNL247W	SGD	VAM6	SGD
			This Study	YOL134C	SGD	VAM7	SGD
			This Study	YOR218C	SGD	VAN1	SGD
			This Study	YOR331C	SGD	VID24	SGD
			SGD	YOR338W	SGD	VID28	SGD
			SGD	YPK2	SGD	VID30	SGD
			SGD	YPK3	SGD	VMA16	SGD
			SGD	YPL041C	SGD	VMA4	SGD
			SGD	YPL109C	SGD	VMA5	SGD
			SGD	YPL205C	SGD	VMS1	SGD
			SGD	YPR096C	SGD	VPH1	SGD
			SGD	YPR123C	SGD	VPS1	SGD
			SGD	YPR126C	SGD	VPS13	SGD
			SGD	YPR153W	SGD	VPS20	SGD
			This Study	YRB1	SGD	VPS25	SGD
			SGD	YRB2	SGD	VPS27	SGD
			SGD	YSA1	SGD	VPS30	SGD
			This Study	YSH1	SGD	VPS35	SGD
			SGD	ZPR1	SGD	VPS38	SGD
						VPS4	SGD
						VPS41	SGD
						VPS5	SGD
						VPS52	SGD
						VPS53	SGD
						VPS54	SGD
						VPS60	SGD
						VPS61	SGD
						WHI2	SGD
						WHI3	SGD
						YAP1	SGD
						YAP3	SGD
						YCK2	SGD
						YEL1	SGD
						YIM1	SGD
						YPT11	SGD
						YPT6	SGD
						YPT7	SGD
						YUR1	SGD
						YVH1	SGD
						ZDS1	SGD
						ZRC1	SGD
