# Supplementary material for: Saccharomyces cerevisiae Genetics Predicts Candidate Therapeutic Genetic Interactions at the Mammalian Replication Fork
Source: G3 (Bethesda). 2013 Feb 1;3(2):273–82. doi: 10.1534/g3.112.004754 (PMC3564987; doi:10.1534/g3.112.004754)
Supplement: Supporting Information [file supp_3.2.273_TableS4.xls]

## Sheet: Sheet1
Table S4. SGA raw scores for essential miniarray screens and taf1-1 whole genome screen.
Query	Allele	OrfName	#Spots	E-C	SE	Pval	Qval	Err.B	Err.T	%>0
taf1-1	Blank	Blank	613	-0.00112969	0.00740799	0.886179	0.65407	1.26325e-05	0.389078	0.197209
taf1-1	Blank	Blank	109	-0.00153954	0.00146176	0.351658	0.760048	0.00142537	0.0195885	0.00356779
taf1-1	control_kanmx	control	2	0.00566267	0.045929	0.907823	0.976708	0.0450681	0.082453	1
taf1-1	control_kanmx	control_kanmx	12	-0.110305	0.0200528	0.00532553	0.147982	4.34983e-06	0.147357	1
taf1-1	tfc3-G349E	YAL001C	1	0.0347676	0.0488528	0.515967	0.845397	0.0398986	0.0772268	1
taf1-1	YAL002W	YAL002W	1	0.0997761	0.12494	0.469255	0.531313	0.147134	0.0727969	1
taf1-1	YAL003W	YAL003W	1	-0.06306	0.136122	0.667262	0.916395	0.163106	0.0597556	1
taf1-1	YAL004W	YAL004W	1	0.0625213	0.0651003	0.391248	0.506488	0.0757466	0.0431112	1
taf1-1	YAL005C	YAL005C	1	-0.034642	0.0702401	0.647725	0.591145	0.0655097	0.0965763	1
taf1-1	YAL007C	YAL007C	1	0.108039	0.060602	0.149203	0.394289	0.0690178	0.0472896	1
taf1-1	YAL008W	YAL008W	1	-0.0893093	0.0308008	0.0441365	0.283533	0.0300047	0.0396011	1
taf1-1	YAL009W	YAL009W	1	0.0873451	0.104725	0.451169	0.525869	0.121151	0.072943	1
taf1-1	YAL010C	YAL010C	1	0.010717	0.0366762	0.78466	0.627736	0.0361632	0.0461501	1
taf1-1	YAL011W	YAL011W	1	-0.857711	0.0722632	0.000288521	0.0474499	0.0849241	0.0431569	0.611111
taf1-1	YAL012W	YAL012W	1	-0.0117603	0.0385503	0.775533	0.625945	0.0427895	0.0345649	1
taf1-1	YAL013W	YAL013W	1	-0.121577	0.0382676	0.0336306	0.270705	0.0389846	0.0450607	1
taf1-1	YAL014C	YAL014C	1	-0.0880809	0.0950384	0.406492	0.509928	0.110556	0.0630674	1
taf1-1	YAL015C	YAL015C	1	0.137913	0.0719022	0.127555	0.377635	0.084327	0.0439495	1
taf1-1	YAL016C-B	YAL016C-B	1	-0.106225	0.0435608	0.0713208	0.330447	0.0335328	0.071872	1
taf1-1	YAL016W	YAL016W	2	-0.150735	0.0516641	0.0433478	0.283533	0.0490854	0.0978077	0.833333
taf1-1	YAL017W	YAL017W	1	0.0207372	0.0822401	0.813348	0.633539	0.0858467	0.0912497	1
taf1-1	YAL018C	YAL018C	1	0.113047	0.056163	0.114429	0.368276	0.0592343	0.0605655	1
taf1-1	YAL019W	YAL019W	1	-0.0374014	0.0764977	0.650493	0.592634	0.0889608	0.0509065	1
taf1-1	YAL020C	YAL020C	1	0.0896046	0.0851771	0.352161	0.495313	0.10241	0.0344179	1
taf1-1	YAL021C	YAL021C	2	-0.0813839	0.111595	0.50624	0.548457	0.106417	0.210082	0.916667
taf1-1	YAL022C	YAL022C	1	0.0613347	0.0874546	0.521752	0.557016	0.102531	0.0536644	1
taf1-1	YAL023C	YAL023C	1	-0.0152582	0.0957433	0.881104	0.652973	0.114096	0.0468686	1
taf1-1	YAL024C	YAL024C	3	-0.0513105	0.0441638	0.309908	0.479646	0.0461181	0.0847879	1
taf1-1	YAL025C	YAL025C	1	0.0140843	0.0626578	0.833166	0.975512	0.0739383	0.0355863	1
taf1-1	YAL026C	YAL026C	1	-0.0913931	0.0616929	0.212617	0.444364	0.0694773	0.051437	1
taf1-1	YAL027W	YAL027W	1	0.0940193	0.0206697	0.0104283	0.178648	1.76422e-06	0.043847	1
taf1-1	YAL028W	YAL028W	1	0.020675	0.0576387	0.737951	0.615424	0.0616997	0.059409	1
taf1-1	YAL029C	YAL029C	1	0.0354943	0.0682588	0.630518	0.58729	0.0739607	0.0674991	1
taf1-1	YAL030W	YAL030W	1	0.055659	0.0735687	0.491429	0.541507	0.0850727	0.0514148	1
taf1-1	YAL031C	YAL031C	1	0.180648	0.123743	0.218106	0.445996	0.148288	0.0541987	1
taf1-1	YAL032C	YAL032C	1	0.0764248	0.0871061	0.42982	0.799134	0.0968255	0.0775767	1
taf1-1	YAL033W	YAL033W	1	0.0690919	0.113536	0.57569	0.879316	0.13471	0.0597236	1
taf1-1	YAL034C	YAL034C	1	-0.0933306	0.112873	0.454786	0.527187	0.134687	0.0539456	1
taf1-1	YAL034W-A	YAL034W-A	1	-0.166843	0.0613969	0.0531268	0.50465	0.0701164	0.047055	1
taf1-1	YAL035W	YAL035W	1	NA	NA	NA	NA	NA	NA	0
taf1-1	YAL036C	YAL036C	1	0.170899	0.109777	0.194512	0.434359	0.127563	0.0735686	1
taf1-1	YAL037C-A	YAL037C-A	1	0.151557	0.141101	0.343255	0.492708	0.165954	0.0834923	1
taf1-1	YAL037W	YAL037W	1	-0.0266267	0.0416965	0.557825	0.566805	0.0382696	0.0585663	1
taf1-1	YAL038W	YAL038W	1	-0.0520047	0.0698962	0.498191	0.835498	0.0793448	0.0556585	1
taf1-1	YAL039C	YAL039C	1	-0.0254597	0.107758	0.82483	0.636238	0.128008	0.0556295	1
taf1-1	YAL040C	YAL040C	1	-0.139099	0.0521314	0.0559083	0.308027	0.059506	0.0400837	1
taf1-1	cdc24-2	YAL041W	1	0.117856	0.0492873	0.0750693	0.528772	1.99291e-06	0.104554	1
taf1-1	YAL041W	YAL041W	1	-0.13226	0.0579181	0.0844536	0.528772	0.0668041	0.0413151	1
taf1-1	cdc24-3	YAL041W	1	0.156692	0.0761114	0.10861	0.545819	0.0878894	0.0538015	1
taf1-1	cdc24-1	YAL041W	1	0.103674	0.0936485	0.330362	0.745687	0.111655	0.0454389	1
taf1-1	YAL042C-A	YAL042C-A	1	-0.0374592	0.086428	0.687063	0.601862	0.103851	0.0354834	1
taf1-1	YAL042W	YAL042W	1	0.191696	0.151738	0.275088	0.469302	0.183272	0.0533329	1
taf1-1	YAL043C	YAL043C	1	-0.107858	0.0475341	0.0858161	0.528772	0.0544543	0.0356638	1
taf1-1	YAL044C	YAL044C	1	-0.141756	0.0401563	0.0242284	0.246192	0.044864	0.0349006	1
taf1-1	YAL044W-A	YAL044W-A	1	0.170395	0.133568	0.271103	0.46613	0.158035	0.0731879	1
taf1-1	YAL045C	YAL045C	1	0.0646497	0.0781422	0.454548	0.527187	0.089655	0.057999	1
taf1-1	YAL046C	YAL046C	1	0.0468864	0.0777897	0.57919	0.572348	0.086187	0.0703278	1
taf1-1	YAL047C	YAL047C	1	NA	NA	NA	NA	NA	NA	0
taf1-1	YAL048C	YAL048C	1	-0.0272129	0.133381	0.848295	0.642458	0.159647	0.0599627	1
taf1-1	YAL049C	YAL049C	1	0.137297	0.111032	0.283898	0.472813	0.128267	0.0782289	1
taf1-1	YAL051W	YAL051W	1	0.104032	0.125194	0.452719	0.526308	0.148693	0.0648283	1
taf1-1	YAL053W	YAL053W	1	0.0617552	0.115974	0.622591	0.58509	0.137596	0.0610489	1
taf1-1	YAL054C	YAL054C	1	-0.210459	0.0681974	0.0367158	0.275962	0.0799565	0.0418314	1
taf1-1	YAL055W	YAL055W	1	-0.0957364	0.0472351	0.112621	0.363825	4.80402e-06	0.100201	1
taf1-1	YAL056C-A	YAL056C-A	1	-0.243254	0.103751	0.0789796	0.339839	0.125308	0.0365013	1
taf1-1	YAL056W	YAL056W	1	0.0485931	0.0913546	0.622954	0.585264	0.0783945	0.138269	1
taf1-1	YAL058W	YAL058W	1	0.0553088	0.0909435	0.575917	0.57108	0.101527	0.0793429	1
taf1-1	YAL059W	YAL059W	1	-0.0836433	0.0380131	0.0926136	0.344344	0.0382043	0.0460846	1
taf1-1	YAL060W	YAL060W	1	0.0781064	0.0385832	0.112935	0.363825	3.66359e-06	0.0818474	1
taf1-1	YAL061W	YAL061W	1	0.123064	0.0659532	0.135468	0.386452	0.0714178	0.0653662	1
taf1-1	YAL062W	YAL062W	1	0.0952005	0.080884	0.304451	0.478296	0.0946542	0.0506133	1
taf1-1	YAL064C-A	YAL064C-A	1	0.171087	0.172095	0.376422	0.500651	0.206352	0.0743742	1
taf1-1	YAL065C	YAL065C	1	0.153986	0.0805365	0.12845	0.378579	0.0914707	0.0639288	1
taf1-1	YAL066W	YAL066W	1	0.206192	0.156548	0.258184	0.457152	0.185188	0.0860124	1
taf1-1	YAL067C	YAL067C	1	0.075009	0.104253	0.511633	0.550672	0.108928	0.115381	1
taf1-1	YAL067W-A	YAL067W-A	1	0.0316462	0.178609	0.867976	0.647864	0.21251	0.0898576	1
taf1-1	YAL068C	YAL068C	1	0.133021	0.182751	0.507006	0.548563	0.205421	0.153939	1
taf1-1	YAR002C-A	YAR002C-A	1	0.0228076	0.0607095	0.726226	0.612392	0.0618786	0.0714039	1
taf1-1	YAR002W	YAR002W	1	0.0264695	0.0675289	0.715066	0.608219	0.078115	0.0470621	1
taf1-1	YAR003W	YAR003W	1	-0.027966	0.0885469	0.767923	0.623972	0.0991126	0.0762399	1
taf1-1	YAR007C	YAR007C	1	-0.0568252	0.0516753	0.333216	0.745687	0.0569777	0.0477192	1
taf1-1	YAR008W	YAR008W	1	-0.318677	0.0550828	0.00443517	0.288615	0.0648219	0.0323711	1
taf1-1	YAR014C	YAR014C	1	0.0851809	0.0890055	0.392748	0.507153	0.101919	0.066982	1
taf1-1	YAR015W	YAR015W	1	0.0785173	0.110226	0.515608	0.553501	0.132554	0.0442974	1
taf1-1	YAR018C	YAR018C	1	-0.0395226	0.0347436	0.318824	0.48408	0.0365734	0.0376721	1
taf1-1	YAR019C	YAR019C	1	-0.0280041	0.0417813	0.539405	0.854569	0.0404651	0.0542518	1
taf1-1	YAR020C	YAR020C	1	0.010082	0.122962	0.938591	0.665245	0.146242	0.062274	1
taf1-1	YAR023C	YAR023C	1	-0.0425923	0.0479781	0.424836	0.514666	0.0490954	0.0559238	1
taf1-1	YAR027W	YAR027W	1	0.122807	0.0930288	0.257276	0.457152	0.110744	0.046388	1
taf1-1	YAR028W	YAR028W	1	-0.0397565	0.13274	0.779471	0.626915	0.156422	0.0767207	1
taf1-1	YAR029W	YAR029W	1	-0.0297532	0.109429	0.799159	0.631217	0.130265	0.0545811	1
taf1-1	YAR030C	YAR030C	1	0.0499412	0.0789891	0.561557	0.567453	0.0937125	0.0416008	1
taf1-1	YAR031W	YAR031W	1	0.080639	0.0908265	0.424792	0.514666	0.106369	0.0563841	1
taf1-1	YAR035C-A	YAR035C-A	1	0.0223869	0.0467505	0.657039	0.594893	0.0447816	0.0617986	1
taf1-1	YAR035W	YAR035W	1	-0.0475865	0.059104	0.465877	0.52984	0.0635017	0.060186	1
taf1-1	YAR037W	YAR037W	1	0.0351944	0.0750726	0.663618	0.596909	0.0452313	0.13865	1
taf1-1	YAR040C	YAR040C	1	0.107247	0.0597181	0.146939	0.393535	0.0661763	0.0539467	1
taf1-1	YAR042W	YAR042W	1	0.0373098	0.0424629	0.429208	0.516973	0.0427213	0.0513675	1
taf1-1	YAR043C	YAR043C	1	0.0612983	0.0530085	0.311884	0.48091	0.0551558	0.059313	1
taf1-1	YAR044W	YAR044W	1	0.0220066	0.0449201	0.649856	0.592432	0.0519507	0.0313614	1
taf1-1	YAR047C	YAR047C	1	0.0786609	0.0575727	0.243617	0.452596	0.0568092	0.0723459	1
taf1-1	YAR050W	YAR050W	1	-0.00276565	0.120814	0.982833	0.675754	0.121234	0.146934	1
taf1-1	YBL001C	YBL001C	1	-0.116951	0.12135	0.389747	0.506074	0.147263	0.0347429	1
taf1-1	YBL002W	YBL002W	2	0.215919	0.0831988	0.0603511	0.319583	0.0850117	0.13761	1
taf1-1	YBL003C	YBL003C	1	0.0946478	0.067574	0.233919	0.450734	0.0775387	0.0501132	1
taf1-1	YBL004W	YBL004W	1	0.0517435	0.0309087	0.169428	0.599802	0.0262641	0.0472192	1
taf1-1	YBL005W	YBL005W	1	0.0617183	0.0996332	0.569157	0.569487	0.119647	0.0415241	1
taf1-1	YBL006C	YBL006C	1	0.663952	0.194133	0.0267778	0.251649	0.231207	0.0960384	1
taf1-1	YBL007C	YBL007C	1	-0.111447	0.0292878	0.0190177	0.224409	0.0297018	0.0348338	1
taf1-1	YBL008W	YBL008W	1	-0.218786	0.0289495	0.00164276	0.104379	0.0260793	0.0416046	1
taf1-1	YBL008W-A	YBL008W-A	1	-0.139629	0.0888462	0.191146	0.431687	0.104385	0.0532213	1
taf1-1	YBL009W	YBL009W	1	-0.0529171	0.0526048	0.371359	0.499969	0.0604525	0.0385898	1
taf1-1	YBL010C	YBL010C	1	0.0852407	0.11506	0.499926	0.544485	0.137608	0.0526014	1
taf1-1	YBL011W	YBL011W	1	-0.0783055	0.0318034	0.0695285	0.330447	3.33797e-06	0.0674651	1
taf1-1	YBL012C	YBL012C	1	-0.10271	0.0623668	0.174931	0.417245	0.0673695	0.0623485	1
taf1-1	YBL013W	YBL013W	1	0.257704	0.369467	0.523905	0.557192	0.451512	0.0518262	0.833333
taf1-1	YBL014C	YBL014C	1	0.163012	0.079905	0.110934	0.545819	0.0947187	0.0426237	1
taf1-1	YBL015W	YBL015W	1	-0.0940485	0.0823483	0.317142	0.483468	0.0977312	0.0431439	1
taf1-1	YBL016W	YBL016W	1	0.0773202	0.119685	0.553456	0.565347	0.134654	0.100329	1
taf1-1	YBL017C	YBL017C	1	0.394159	0.276761	0.227502	0.44716	0.337939	0.0455619	1
taf1-1	YBL018C	YBL018C	1	0.104845	0.0842252	0.281148	0.711858	0.0954062	0.067937	1
taf1-1	YBL019W	YBL019W	1	0.213498	0.0409218	0.00643969	0.151295	0.0230057	0.0771224	1
taf1-1	YBL020W	YBL020W	1	0.187066	0.0811263	0.0824059	0.528772	0.097974	0.0286346	1
taf1-1	YBL021C	YBL021C	1	-0.125715	0.101595	0.283607	0.472813	0.121768	0.0443181	1
taf1-1	YBL022C	YBL022C	1	0.0112891	0.0848938	0.900631	0.657955	0.0985649	0.0573252	1
taf1-1	YBL023C	YBL023C	1	0.0504138	0.0959454	0.627055	0.903437	0.109597	0.0734177	1
taf1-1	YBL024W	YBL024W	1	-0.0696011	0.0517723	0.250009	0.454569	0.057753	0.0453373	1
taf1-1	YBL025W	YBL025W	2	-0.00652126	0.00673449	0.38771	0.505224	0.00283676	0.0189709	0.111111
taf1-1	YBL027W	YBL027W	1	-0.233142	0.10109	0.0823683	0.339839	0.121995	0.0365807	1
taf1-1	YBL028C	YBL028C	1	-0.202689	0.034804	0.00432978	0.146819	0.0361968	0.0389912	1
taf1-1	YBL029C-A	YBL029C-A	1	-0.114755	0.132535	0.435417	0.517869	0.15776	0.0661814	1
taf1-1	YBL029W	YBL029W	1	-0.0528848	0.0630509	0.448802	0.525335	0.0744331	0.0356163	1
taf1-1	YBL030C	YBL030C	1	-0.00365576	0.0474874	0.942333	0.976708	0.0563691	0.0248049	1
taf1-1	YBL031W	YBL031W	1	-0.0321848	0.163973	0.853959	0.643725	0.197703	0.0610923	1
taf1-1	YBL032W	YBL032W	1	0.029293	0.0712335	0.701985	0.605798	0.0794912	0.0622687	1
taf1-1	YBL033C	YBL033C	2	-0.0280755	0.0145248	0.125391	0.374619	1.06297e-06	0.0435744	0.222222
taf1-1	stu1-6	YBL034C	1	-0.120694	0.207751	0.59243	0.888524	0.247932	0.0990535	1
taf1-1	stu1-8	YBL034C	1	NA	NA	NA	NA	NA	NA	0
taf1-1	YBL035C	YBL035C	1	0.0760847	0.0538795	0.230768	0.667156	0.0602344	0.0466791	1
taf1-1	YBL036C	YBL036C	1	0.0881733	0.153077	0.595467	0.577757	0.185221	0.0502523	1
taf1-1	YBL037W	YBL037W	1	0.0803312	0.0213194	0.0196386	0.224409	0.0177222	0.0332128	1
taf1-1	YBL038W	YBL038W	1	0.241439	0.180196	0.25134	0.455278	0.219309	0.042758	1
taf1-1	YBL039C	YBL039C	1	-0.294063	0.111886	0.0582938	0.314326	0.135421	0.0362872	1
taf1-1	YBL039W-B	YBL039W-B	1	-0.0632717	0.0606143	0.35549	0.497138	0.0684547	0.0497526	1
taf1-1	YBL041W	YBL041W	1	0.00559717	0.354973	0.988175	0.98037	0.434102	0.0411681	0.666667
taf1-1	YBL042C	YBL042C	1	-0.0975461	0.145829	0.540179	0.561384	0.173696	0.0720187	1
taf1-1	YBL043W	YBL043W	1	0.0954253	0.127466	0.495697	0.542699	0.153433	0.0498913	1
taf1-1	YBL044W	YBL044W	1	-0.0435274	0.112157	0.717716	0.608595	0.132868	0.0603683	1
taf1-1	YBL045C	YBL045C	1	0.0691022	0.0791783	0.432063	0.517717	0.0845885	0.0821326	1
taf1-1	YBL046W	YBL046W	1	-0.00190484	0.081499	0.982473	0.675754	0.0938755	0.0587502	1
taf1-1	YBL047C	YBL047C	1	-0.224036	0.027919	0.00130858	0.0915781	0.0147756	0.0534104	1
taf1-1	YBL048W	YBL048W	1	0.0764129	0.0516287	0.212963	0.444364	0.0572393	0.0465385	1
taf1-1	YBL049W	YBL049W	1	0.0563291	0.0395059	0.227057	0.446998	0.0385413	0.050665	1
taf1-1	YBL050W	YBL050W	1	0.000857292	0.0596449	0.989221	0.98037	0.0604249	0.0711007	1
taf1-1	YBL051C	YBL051C	1	0.0666956	0.0498344	0.251794	0.455278	0.052745	0.0531929	1
taf1-1	YBL052C	YBL052C	1	-0.0044609	0.0802307	0.958326	0.669333	0.0916774	0.0612541	1
taf1-1	YBL053W	YBL053W	1	-0.11053	0.0610439	0.144436	0.392227	0.0671259	0.057017	1
taf1-1	YBL054W	YBL054W	1	-0.274828	0.0645145	0.0130542	0.200312	0.0720421	0.0562085	1
taf1-1	YBL055C	YBL055C	1	0.0118377	0.14816	0.940156	0.665579	0.170624	0.106972	1
taf1-1	YBL056W	YBL056W	1	0.436048	0.352384	0.283606	0.472813	0.430591	0.0505934	0.833333
taf1-1	YBL057C	YBL057C	1	0.0606983	0.0255725	0.0765225	0.339839	0.0208842	0.040427	1
taf1-1	YBL058W	YBL058W	1	-0.128843	0.0988413	0.262356	0.459395	0.113402	0.0733693	1
taf1-1	YBL059W	YBL059W	1	-0.00823031	0.0274898	0.779551	0.626915	0.0269912	0.0348572	1
taf1-1	YBL060W	YBL060W	1	0.117206	0.0960318	0.289306	0.474281	0.114029	0.0499138	1
taf1-1	YBL061C	YBL061C	1	0.0995487	0.0999205	0.375502	0.500651	0.11838	0.0537331	1
taf1-1	YBL062W	YBL062W	1	0.0521377	0.0445993	0.307307	0.479267	0.0452493	0.0529948	1
taf1-1	YBL063W	YBL063W	1	0.172834	0.105499	0.176713	0.418223	0.123362	0.066566	1
taf1-1	YBL064C	YBL064C	1	-0.0752621	0.0746662	0.370488	0.499969	0.0879556	0.0433487	1
taf1-1	YBL065W	YBL065W	1	-0.147471	0.0718016	0.10921	0.361491	0.0815563	0.056968	1
taf1-1	YBL066C	YBL066C	1	-0.299724	0.0931694	0.0323733	0.267543	0.105904	0.0735892	1
taf1-1	YBL067C	YBL067C	1	-0.288454	0.169557	0.16412	0.409576	0.205674	0.0496785	1
taf1-1	YBL068W	YBL068W	1	0.159915	0.17041	0.401162	0.509811	0.203637	0.079214	1
taf1-1	YBL069W	YBL069W	1	-0.178563	0.117058	0.201848	0.43765	0.141426	0.0407248	1
taf1-1	YBL070C	YBL070C	1	0.151979	0.106241	0.225806	0.446998	0.119533	0.0890361	1
taf1-1	YBL071C	YBL071C	1	0.119864	0.113805	0.351648	0.495164	0.136905	0.045307	1
taf1-1	YBL071C-B	YBL071C-B	1	-0.17574	0.1635	0.342951	0.492708	0.196832	0.0637689	1
taf1-1	YBL071W-A	YBL071W-A	1	-0.233722	0.114919	0.111728	0.362063	0.138583	0.0425708	1
taf1-1	YBL072C	YBL072C	1	-0.569728	0.137033	0.0141725	0.200826	0.163947	0.0621648	0.833333
taf1-1	YBL073W	YBL073W	1	0.00975629	0.0698481	0.895665	0.976708	0.0836558	0.0309764	0.333333
taf1-1	YBL074C	YBL074C	1	-0.00300066	0.043179	0.947932	0.976708	0.0283041	0.0773727	1
taf1-1	YBL075C	YBL075C	1	-0.0813285	0.0429861	0.131451	0.381729	0.0378542	0.0633743	1
taf1-1	YBL076C	YBL076C	1	0.0594423	0.0596882	0.375674	0.762047	0.0707374	0.0319491	1
taf1-1	YBL078C	YBL078C	1	-0.0264823	0.0505323	0.627929	0.586254	0.0517513	0.0587894	1
taf1-1	YBL079W	YBL079W	1	0.0287494	0.0872569	0.758324	0.621435	0.100045	0.0650775	1
taf1-1	YBL080C	YBL080C	1	0.0115342	0.116158	0.92568	0.662464	0.139623	0.0472623	1
taf1-1	YBL081W	YBL081W	1	-0.0494338	0.0420328	0.30478	0.478509	0.0378483	0.0604394	1
taf1-1	YBL082C	YBL082C	1	-0.0953551	0.0607867	0.1918	0.432395	0.0652049	0.0622297	1
taf1-1	YBL083C	YBL083C	1	-0.300348	0.0695791	0.0124804	0.195478	0.0741676	0.0726851	1
taf1-1	YBL084C	YBL084C	1	-0.0534032	0.0450873	0.301808	0.728088	0.0472642	0.0494586	1
taf1-1	YBL085W	YBL085W	1	-0.133828	0.0427823	0.0352492	0.2726	0.0269397	0.0778411	1
taf1-1	YBL086C	YBL086C	1	-0.0959936	0.0726335	0.256816	0.457152	0.0799993	0.0673846	1
taf1-1	YBL087C	YBL087C	1	-0.183144	0.129914	0.231424	0.448026	0.155759	0.0562823	1
taf1-1	YBL088C	YBL088C	1	0.0602361	0.0772818	0.479264	0.534912	0.0881664	0.0596335	1
taf1-1	YBL089W	YBL089W	1	0.0201265	0.112603	0.866831	0.647864	0.135035	0.0485254	1
taf1-1	YBL090W	YBL090W	1	-0.144117	0.0673591	0.0991399	0.349733	0.0796103	0.0374727	1
taf1-1	YBL091C	YBL091C	1	0.0682326	0.0381532	0.148229	0.394289	0.0370924	0.0492236	1
taf1-1	YBL091C-A	YBL091C-A	1	-0.0824818	0.0714299	0.312492	0.481047	0.0799794	0.0613998	1
taf1-1	YBL092W	YBL092W	1	-0.229178	0.276995	0.454528	0.814966	0.339125	0.015814	0.5
taf1-1	YBL093C	YBL093C	2	NA	NA	NA	NA	NA	NA	0
taf1-1	YBL094C	YBL094C	1	0.697019	0.341516	0.110824	0.361491	0.417674	0.0386796	0.833333
taf1-1	YBL095W	YBL095W	1	-0.120921	0.0820831	0.214704	0.444431	0.0961773	0.0506867	1
taf1-1	YBL096C	YBL096C	1	-0.108989	0.0667302	0.177748	0.419352	0.0728524	0.0641539	1
taf1-1	YBL097W	YBL097W	1	0.0267161	0.028176	0.396727	0.777107	2.17802e-06	0.0597704	1
taf1-1	YBL098W	YBL098W	1	-0.078487	0.223878	0.743588	0.616379	0.270551	0.0771483	1
taf1-1	YBL099W	YBL099W	1	NA	NA	NA	NA	NA	NA	0
taf1-1	YBL100C	YBL100C	1	NA	NA	NA	NA	NA	NA	0
taf1-1	YBL101C	YBL101C	1	-0.0246801	0.0637224	0.718254	0.608595	0.0625894	0.0807476	1
taf1-1	YBL101W-C	YBL101W-C	1	0.048779	0.105509	0.667879	0.598739	0.126245	0.0477563	1
taf1-1	YBL102W	YBL102W	1	-0.0228806	0.327561	0.947665	0.666461	0.398005	0.0872298	1
taf1-1	YBL103C	YBL103C	3	-0.0125433	0.125477	0.925182	0.662464	0.120798	0.284995	0.962963
taf1-1	YBL104C	YBL104C	1	0.0118203	0.0348213	0.75134	0.619208	0.00341412	0.0736301	1
taf1-1	pkc1-2	YBL105C	1	0.192609	0.0788317	0.0709558	0.528772	0.0912383	0.0546961	1
taf1-1	pkc1-ts	YBL105C	1	-0.132095	0.0587581	0.087828	0.528772	0.0529283	0.0844517	1
taf1-1	YBL105C	YBL105C	1	-0.0356429	0.0195045	0.141652	0.571215	0.0175677	0.0280365	1
taf1-1	pkc1-1	YBL105C	1	0.0712742	0.090082	0.47309	0.822836	0.103286	0.0671755	1
taf1-1	pkc1-3	YBL105C	1	-0.0141694	0.0436875	0.761936	0.95255	0.0395833	0.0623553	1
taf1-1	pkc1-4	YBL105C	1	NA	NA	NA	NA	NA	NA	0
taf1-1	YBL106C	YBL106C	1	0.0880474	0.0871425	0.369466	0.499969	0.0785603	0.125128	1
taf1-1	YBL107C	YBL107C	1	0.0788877	0.0508246	0.195576	0.434359	0.0449011	0.0746712	1
taf1-1	YBR001C	YBR001C	1	-0.00129199	0.100624	0.99037	0.676703	0.114031	0.0809581	1
taf1-1	YBR003W	YBR003W	1	0.135094	0.0473459	0.0462392	0.288687	0.0427027	0.067947	1
taf1-1	YBR004C	YBR004C	1	0.0533137	0.0923138	0.594534	0.888876	0.109023	0.0518698	1
taf1-1	YBR005W	YBR005W	1	0.190182	0.0433827	0.0118396	0.190408	0.00365646	0.0918105	1
taf1-1	YBR006W	YBR006W	1	0.127872	0.048273	0.0570459	0.310652	0.0456065	0.0651645	1
taf1-1	YBR007C	YBR007C	1	0.109714	0.11942	0.410226	0.510447	0.143949	0.0448483	1
taf1-1	YBR008C	YBR008C	1	0.0334464	0.104874	0.765747	0.623899	0.121868	0.0702701	1
taf1-1	YBR009C	YBR009C	1	0.0657096	0.156285	0.695764	0.603983	0.187242	0.0688102	1
taf1-1	YBR010W	YBR010W	1	-0.0813134	0.0409901	0.118296	0.371301	2.63456e-06	0.0869531	1
taf1-1	YBR011C	YBR011C	1	-0.0566453	0.131051	0.68785	0.921422	0.157108	0.0568848	1
taf1-1	YBR012C	YBR012C	1	0.0583509	0.0468491	0.280921	0.472635	1.99764e-05	0.099382	1
taf1-1	YBR013C	YBR013C	1	0.135632	0.0950573	0.226788	0.446998	0.106015	0.0833322	1
taf1-1	YBR014C	YBR014C	1	0.14058	0.0647831	0.0958095	0.345974	0.047357	0.110262	1
taf1-1	YBR015C	YBR015C	1	0.176239	0.0894119	0.12002	0.371343	0.0967969	0.0886921	1
taf1-1	YBR016W	YBR016W	1	-0.0191005	0.15182	0.905953	0.659118	0.183162	0.0554721	1
taf1-1	YBR018C	YBR018C	1	-0.0850597	0.143589	0.585458	0.573459	0.172556	0.0587603	1
taf1-1	YBR019C	YBR019C	1	-0.131312	0.15374	0.441174	0.521228	0.185705	0.0538829	1
taf1-1	YBR020W	YBR020W	4	0.145803	0.0643192	0.0860244	0.341898	0.0381604	0.238727	1
taf1-1	YBR021W	YBR021W	3	-0.00255428	0.0025544	0.373922	0.499969	3.20033e-05	0.00938498	0.0185185
taf1-1	YBR022W	YBR022W	1	-0.103883	0.112388	0.407632	0.509928	0.133676	0.0568545	1
taf1-1	YBR023C	YBR023C	1	0.129826	0.105791	0.287036	0.473953	0.118463	0.0908957	1
taf1-1	YBR024W	YBR024W	1	-0.00316315	0.0735983	0.967778	0.671986	0.0829502	0.0610983	1
taf1-1	YBR025C	YBR025C	1	0.220646	0.134294	0.175727	0.417428	0.160336	0.0635131	1
taf1-1	YBR026C	YBR026C	1	0.109302	0.450728	0.820318	0.635522	0.551474	0.0427796	0.666667
taf1-1	YBR027C	YBR027C	1	0.175069	0.0683448	0.0625346	0.324941	0.078698	0.0493905	1
taf1-1	YBR028C	YBR028C	1	0.109716	0.138707	0.473206	0.533218	0.159904	0.0993476	1
taf1-1	YBR029C	YBR029C	1	-0.111275	0.0645645	0.1599	0.592507	0.0754646	0.0409127	1
taf1-1	YBR030W	YBR030W	1	0.0557751	0.0849534	0.547329	0.56386	0.102944	0.0261675	1
taf1-1	YBR031W	YBR031W	1	0.174342	0.1723	0.368844	0.499969	0.208221	0.0593755	1
taf1-1	YBR032W	YBR032W	1	0.0793587	0.117244	0.535612	0.560487	0.137856	0.0696038	1
taf1-1	YBR033W	YBR033W	1	0.0135269	0.0977004	0.896573	0.657376	0.116181	0.0496031	1
taf1-1	YBR034C	YBR034C	1	0.0317055	0.524712	0.954716	0.668561	0.63998	0.101119	0.666667
taf1-1	YBR035C	YBR035C	2	-0.173639	0.113612	0.20115	0.437091	0.129876	0.122323	1
taf1-1	YBR036C	YBR036C	1	-0.0936204	0.100728	0.405272	0.509928	0.114757	0.0784208	1
taf1-1	YBR037C	YBR037C	1	-0.441393	0.319972	0.23985	0.452596	0.390316	0.0606536	0.833333
taf1-1	YBR038W	YBR038W	1	0.0552315	0.119251	0.667332	0.916395	0.141401	0.0633319	1
taf1-1	YBR039W	YBR039W	2	-0.0532291	0.0532291	0.373901	0.499969	0.0595733	0.0648555	0.111111
taf1-1	YBR040W	YBR040W	1	-0.0572876	0.157706	0.734797	0.614669	0.191364	0.0453789	1
taf1-1	YBR041W	YBR041W	1	0.20956	0.0564199	0.0205769	0.229641	0.0344552	0.103745	1
taf1-1	YBR042C	YBR042C	1	0.0383984	0.0612135	0.564498	0.568563	0.0668707	0.0587098	1
taf1-1	YBR043C	YBR043C	1	0.176968	0.0748319	0.0772513	0.339839	0.0489522	0.134202	1
taf1-1	YBR044C	YBR044C	1	0.111483	0.0226423	0.00790876	0.162583	1.24151e-06	0.0480316	1
taf1-1	YBR045C	YBR045C	1	0.0167019	0.0769219	0.838734	0.639241	0.0879729	0.0583844	1
taf1-1	YBR046C	YBR046C	1	0.075294	0.0550359	0.243099	0.452596	0.0644665	0.0340957	1
taf1-1	YBR047W	YBR047W	1	-0.0319741	0.0457717	0.523313	0.557192	0.0535581	0.0286759	1
taf1-1	YBR048W	YBR048W	1	-0.203418	0.168468	0.293769	0.474618	0.205133	0.038445	1
taf1-1	YBR050C	YBR050C	1	-0.196331	0.0924128	0.10083	0.35095	0.108845	0.0537482	1
taf1-1	YBR051W	YBR051W	1	-0.0617605	0.0571443	0.340604	0.491418	0.065533	0.0425549	1
taf1-1	YBR052C	YBR052C	1	-0.126247	0.05102	0.068617	0.330447	0.0456521	0.0739009	1
taf1-1	YBR053C	YBR053C	1	-0.12962	0.124009	0.354914	0.496545	0.143696	0.0851864	1
taf1-1	YBR054W	YBR054W	1	-4.44939e-05	0.0695905	0.99952	0.679473	0.0735332	0.0746415	1
taf1-1	YBR055C	YBR055C	1	-0.111961	0.0564853	0.118514	0.548496	0.0636135	0.0470916	1
taf1-1	prp6-1	YBR055C	1	-0.00101971	0.0699033	0.98906	0.98037	0.0679849	0.0901294	1
taf1-1	YBR056W	YBR056W	1	-0.10807	0.0358008	0.0392152	0.278029	1.78892e-06	0.075945	1
taf1-1	YBR056W-A	YBR056W-A	1	-0.0988582	0.082828	0.298607	0.477014	0.0964214	0.0545974	1
taf1-1	YBR057C	YBR057C	1	-0.107526	0.114678	0.401518	0.509811	0.131929	0.0834537	1
taf1-1	YBR058C	YBR058C	1	0.221621	0.147251	0.206763	0.440481	0.177831	0.0519802	1
taf1-1	YBR058C-A	YBR058C-A	1	0.0792523	0.136535	0.592737	0.576873	0.164331	0.0536092	1
taf1-1	tsc3-2	YBR058C-A	1	0.0226112	0.0433393	0.629418	0.903437	0.0320879	0.0732355	1
taf1-1	YBR059C	YBR059C	1	0.0559387	0.0859274	0.550552	0.564311	0.0812103	0.115933	1
taf1-1	YBR060C	YBR060C	1	0.0243843	0.0508714	0.656732	0.916395	0.051034	0.0619044	1
taf1-1	YBR061C	YBR061C	3	0.0488976	0.0427416	0.316422	0.483468	1.46191e-06	0.157043	1
taf1-1	YBR062C	YBR062C	1	-0.0675627	0.0645572	0.354376	0.496545	0.0697759	0.0644074	1
taf1-1	YBR063C	YBR063C	1	-0.000232653	0.0835645	0.997912	0.678865	0.0942751	0.0689947	1
taf1-1	YBR064W	YBR064W	1	0.0281827	0.105745	0.803017	0.631882	0.116212	0.099011	1
taf1-1	YBR065C	YBR065C	1	-0.0564914	0.0906773	0.567049	0.569292	0.106056	0.0570688	1
taf1-1	YBR066C	YBR066C	1	-0.0384392	0.0761787	0.640374	0.590456	0.0832596	0.0729238	1
taf1-1	YBR067C	YBR067C	1	-0.129558	0.0986318	0.259271	0.457504	0.11741	0.0492086	1
taf1-1	YBR068C	YBR068C	1	-0.0946529	0.0676665	0.234429	0.450764	0.0793972	0.041142	1
taf1-1	YBR069C	YBR069C	1	0.0352019	0.0379612	0.406251	0.509928	0.0372937	0.0480861	1
taf1-1	YBR070C	YBR070C	1	0.177013	0.1106	0.184744	0.620621	0.134778	0.02345	1
taf1-1	YBR071W	YBR071W	1	-0.0567753	0.0616113	0.408935	0.509928	0.0701189	0.0482883	1
taf1-1	YBR072C-A	YBR072C-A	1	0.0401306	0.222413	0.865586	0.647591	0.269817	0.0648052	1
taf1-1	YBR072W	YBR072W	1	0.0752936	0.114506	0.546742	0.56386	0.135855	0.0602753	1
taf1-1	YBR073W	YBR073W	1	-0.0582676	0.039845	0.217464	0.445996	0.0358852	0.0572807	1
taf1-1	YBR074W	YBR074W	5	0.0321086	0.0568253	0.602231	0.579376	0.0368339	0.228701	0.966667
taf1-1	YBR076W	YBR076W	1	-0.315445	0.311584	0.368615	0.499969	0.380968	0.0383627	0.833333
taf1-1	YBR077C	YBR077C	1	0.181698	0.0895876	0.112447	0.363677	0.083833	0.122608	1
taf1-1	YBR078W	YBR078W	2	0.0809443	0.105782	0.486809	0.538841	0.125224	0.0813841	1
taf1-1	YBR079C	YBR079C	1	0.00999041	0.0233527	0.69082	0.924252	0.00996063	0.0464374	1
taf1-1	YBR080C	YBR080C	1	0.211592	0.159366	0.254976	0.69092	0.19256	0.0552393	1
taf1-1	YBR081C	YBR081C	3	-0.0723415	0.0254059	0.0465167	0.288687	0.0164777	0.0791839	0.203704
taf1-1	YBR082C	YBR082C	3	-0.0871529	0.0230642	0.0194574	0.224409	1.63398e-06	0.0847431	1
taf1-1	YBR083W	YBR083W	1	-0.0227077	0.0281447	0.465008	0.52942	0.0201847	0.0483973	1
taf1-1	YBR084C-A	YBR084C-A	1	-0.0460877	0.0404157	0.317787	0.483468	0.0375491	0.0558625	1
taf1-1	YBR084W	YBR084W	1	0.0211823	0.078114	0.799678	0.631217	0.0937251	0.03324	1
taf1-1	YBR085C-A	YBR085C-A	1	-0.386075	0.355867	0.338985	0.491398	0.433905	0.071163	0.888889
taf1-1	YBR085W	YBR085W	3	0.0599747	0.140399	0.691243	0.603083	1.17575e-05	0.515859	0.666667
taf1-1	YBR087W	YBR087W	1	0.0701685	0.10842	0.552775	0.864098	0.131786	0.0281841	1
taf1-1	YBR088C	YBR088C	1	-0.0230739	0.0523657	0.682247	0.921422	0.0608589	0.0350473	1
taf1-1	YBR089W	YBR089W	1	NA	NA	NA	NA	NA	NA	0
taf1-1	YBR090C	YBR090C	1	0.00700924	0.0406947	0.871612	0.649205	0.0314164	0.0670171	1
taf1-1	YBR090C-A	YBR090C-A	1	-0.304656	0.0960673	0.0338164	0.270705	0.108029	0.0807428	1
taf1-1	YBR091C	YBR091C	1	0.0565394	0.0514907	0.333839	0.745687	0.0584597	0.0409659	1
taf1-1	YBR092C	YBR092C	1	-0.027115	0.049302	0.611601	0.581409	0.0415283	0.0759229	1
taf1-1	YBR093C	YBR093C	1	0.00789156	0.100627	0.941258	0.665579	0.116342	0.070425	1
taf1-1	YBR094W	YBR094W	1	0.120462	0.0618642	0.123353	0.374118	0.0524233	0.0947507	1
taf1-1	YBR095C	YBR095C	3	-0.033884	0.0861038	0.714007	0.608219	0.100851	0.0924642	1
taf1-1	YBR097W	YBR097W	4	-0.135432	0.0336782	0.0158467	0.210781	1.41229e-06	0.142884	0.402778
taf1-1	YBR098W	YBR098W	3	-0.000913339	0.0503806	0.986404	0.67608	0.0545571	0.0864726	1
taf1-1	YBR099C	YBR099C	1	-0.0356005	0.0955442	0.728344	0.612856	0.108855	0.0743684	1
taf1-1	YBR100W	YBR100W	2	-0.0744055	0.0796859	0.4033	0.509928	0.0880304	0.103211	1
taf1-1	YBR101C	YBR101C	4	0.0022827	0.00228286	0.37393	0.499969	3.35988e-05	0.00968464	0.0138889
taf1-1	YBR102C	YBR102C	1	0.0781696	0.0381554	0.10985	0.545819	0.037189	0.049012	1
taf1-1	YBR103W	YBR103W	1	0.0881918	0.040374	0.094283	0.344954	3.43547e-06	0.0856463	1
taf1-1	YBR104W	YBR104W	1	-0.0898504	0.0561242	0.184648	0.423826	0.0485893	0.0842133	1
taf1-1	YBR105C	YBR105C	1	-0.204798	0.094508	0.0961333	0.345974	0.109486	0.065051	1
taf1-1	YBR106W	YBR106W	1	-0.262234	0.192815	0.245427	0.452828	0.231892	0.0773232	1
taf1-1	YBR107C	YBR107C	3	-0.207487	0.116777	0.150248	0.394497	0.128099	0.190825	1
taf1-1	YBR108W	YBR108W	3	0.0316941	0.0840138	0.72515	0.611891	8.83585e-06	0.308686	0.962963
taf1-1	YBR109C	YBR109C	1	NA	NA	NA	NA	NA	NA	0
taf1-1	YBR110W	YBR110W	1	0.00880385	0.0801504	0.917825	0.976708	0.0968086	0.028155	1
taf1-1	YBR111C	YBR111C	3	0.0617949	0.121572	0.637994	0.590254	0.136649	0.177395	1
taf1-1	YBR111W-A	YBR111W-A	1	-0.121945	0.231194	0.625776	0.585573	0.280346	0.0688905	1
taf1-1	YBR112C	YBR112C	2	NA	NA	NA	NA	NA	NA	0
taf1-1	YBR113W	YBR113W	1	-0.194659	0.321058	0.577037	0.571411	0.391511	0.0633286	1
taf1-1	YBR114W	YBR114W	1	0.143819	0.500719	0.788206	0.628718	0.612758	0.0427023	0.777778
taf1-1	YBR115C	YBR115C	3	-0.00486898	0.00486898	0.373901	0.499969	0.00445337	0.0118975	0.037037
taf1-1	YBR116C	YBR116C	3	-0.124828	0.159082	0.476509	0.534425	0.184178	0.190659	0.981481
taf1-1	YBR119W	YBR119W	3	0.135628	0.0569463	0.0758498	0.339839	0.0605047	0.104075	1
taf1-1	YBR120C	YBR120C	1	0.0078084	0.0568971	0.897474	0.657744	4.07306e-06	0.120697	1
taf1-1	YBR121C	YBR121C	1	0.0491246	0.11911	0.70117	0.605798	0.126616	0.125489	1
taf1-1	YBR121C	YBR121C	1	-0.112766	0.055648	0.11267	0.545819	0.0659292	0.0299195	1
taf1-1	YBR122C	YBR122C	2	0.256464	0.1647	0.194425	0.434359	0.196422	0.112454	1
taf1-1	tfc1-E447K	YBR123C	1	-0.0512637	0.046232	0.329677	0.745687	0.0391945	0.0707789	1
taf1-1	YBR124W	YBR124W	1	-0.0603185	0.0411971	0.217004	0.659589	0.0367114	0.0599518	1
taf1-1	YBR125C	YBR125C	1	-0.179708	0.091832	0.121985	0.373038	0.101185	0.0850513	1
taf1-1	YBR126C	YBR126C	1	0.0859972	0.0918669	0.402215	0.509811	0.103045	0.0782484	1
taf1-1	YBR127C	YBR127C	1	-0.118271	0.0547107	0.0966988	0.346245	0.0415208	0.0910921	1
taf1-1	YBR128C	YBR128C	1	0.160906	0.116414	0.239081	0.452309	0.140703	0.0399159	1
taf1-1	YBR129C	YBR129C	1	0.0494246	0.0840697	0.588187	0.574682	0.0979571	0.0549354	1
taf1-1	YBR130C	YBR130C	1	-0.0296455	0.0726167	0.704002	0.606175	0.08106	0.063381	1
taf1-1	YBR131W	YBR131W	1	-0.561554	0.287127	0.122146	0.373038	0.349723	0.0638005	0.833333
taf1-1	YBR132C	YBR132C	1	-0.04746	0.086667	0.613079	0.581602	0.101513	0.0537197	1
taf1-1	YBR133C	YBR133C	2	0.0747321	0.190235	0.714473	0.608219	1.02344e-05	0.570705	0.5
taf1-1	YBR133C	YBR133C	2	NA	NA	NA	NA	NA	NA	0
taf1-1	YBR134W	YBR134W	1	-0.144404	0.188723	0.486824	0.538841	0.229559	0.0467125	1
taf1-1	YBR135W	YBR135W	1	0.0110267	0.0548021	0.850352	0.976708	0.0654048	0.0261032	1
taf1-1	YBR137W	YBR137W	1	-0.190208	0.060909	0.0354299	0.2726	0.0630791	0.0689757	1
taf1-1	YBR138C	YBR138C	1	-0.124802	0.0836177	0.209844	0.443298	0.0934129	0.0727028	1
taf1-1	YBR139W	YBR139W	3	-0.0276013	0.0564758	0.650619	0.592634	0.0498999	0.143696	1
taf1-1	YBR140C	YBR140C	1	-0.0286213	0.0876334	0.760343	0.95255	0.103012	0.0521912	1
taf1-1	YBR141C	YBR141C	1	0.134722	0.127039	0.348715	0.494761	0.152382	0.0544391	1
taf1-1	YBR142W	YBR142W	1	0.0487919	0.0469455	0.357345	0.760048	0.0496855	0.0501149	1
taf1-1	YBR143C	YBR143C	1	-0.0750805	0.072208	0.35716	0.760048	0.0821567	0.0566904	1
taf1-1	YBR144C	YBR144C	1	0.0302534	0.124005	0.819257	0.635522	0.147742	0.0609433	1
taf1-1	YBR145W	YBR145W	3	0.112728	0.0800653	0.231912	0.448178	0.0797477	0.171183	1
taf1-1	YBR146W	YBR146W	1	-0.0767226	0.0714014	0.343085	0.492708	0.0836369	0.0442306	1
taf1-1	YBR147W	YBR147W	1	-0.00673221	0.234206	0.978445	0.674652	0.284538	0.0628439	1
taf1-1	YBR148W	YBR148W	1	0.0921466	0.0375554	0.0701712	0.330447	0.0191577	0.0724277	1
taf1-1	YBR149W	YBR149W	1	-0.0473721	0.0555469	0.441809	0.521605	0.0592547	0.0578895	1
taf1-1	YBR150C	YBR150C	1	-0.277781	0.175699	0.189034	0.428806	0.211332	0.0702282	1
taf1-1	YBR151W	YBR151W	1	-0.0927465	0.127847	0.508345	0.54947	0.150133	0.0770244	1
taf1-1	YBR152W	YBR152W	1	0.0240992	0.065622	0.732043	0.950595	0.0709602	0.0653611	1
taf1-1	YBR153W	YBR153W	1	0.131325	0.0674063	0.123202	0.555028	0.0773287	0.0500705	1
taf1-1	YBR154C	YBR154C	1	0.0728697	0.0366578	0.117741	0.548496	0.0371399	0.0436914	1
taf1-1	YBR155W	YBR155W	1	-0.153061	0.0602098	0.0638364	0.519359	0.0695184	0.0426037	1
taf1-1	cns1-1	YBR155W	1	0.0400054	0.342864	0.912737	0.976708	0.419568	0.029825	0.333333
taf1-1	YBR156C	YBR156C	3	-0.122598	0.0822158	0.21018	0.443722	0.0579247	0.247093	0.944444
taf1-1	YBR157C	YBR157C	1	-0.022222	0.0477358	0.665774	0.597993	0.044383	0.0659137	1
taf1-1	YBR158W	YBR158W	1	-0.248736	0.172211	0.222138	0.44665	0.198046	0.125654	1
taf1-1	YBR159W	YBR159W	3	-0.0921108	0.0603192	0.201458	0.437091	0.0699227	0.0715247	1
taf1-1	YBR160W	YBR160W	1	0.142902	0.0831334	0.160747	0.592507	0.0996456	0.036228	1
taf1-1	YBR161W	YBR161W	1	-0.192586	0.114682	0.168393	0.412688	0.136003	0.0607771	1
taf1-1	YBR162C	YBR162C	3	-0.0203452	0.0767766	0.804111	0.631957	0.0831946	0.131475	1
taf1-1	YBR162W-A	YBR162W-A	1	0.17721	0.0477857	0.0206823	0.229672	0.044349	0.0661447	1
taf1-1	YBR163W	YBR163W	1	-0.145745	0.290347	0.642063	0.590895	0.351678	0.0912426	0.833333
taf1-1	YBR164C	YBR164C	1	0.247519	0.0877026	0.0477186	0.291197	0.0833431	0.117365	1
taf1-1	YBR165W	YBR165W	3	-0.112799	0.0657116	0.161195	0.405042	0.0736621	0.0972535	1
taf1-1	YBR166C	YBR166C	3	0.00738494	0.083138	0.933489	0.664263	0.0909423	0.137392	1
taf1-1	YBR167C	YBR167C	1	0.0811039	0.0496881	0.177961	0.61243	0.0567815	0.0379166	1
taf1-1	YBR168W	YBR168W	1	0.0156423	0.0636406	0.817941	0.635124	0.0754164	0.0340981	1
taf1-1	YBR169C	YBR169C	1	0.0404325	0.0881918	0.670424	0.599406	0.105057	0.0434669	1
taf1-1	YBR170C	YBR170C	3	0.0839327	0.0557453	0.206617	0.440481	0.00828575	0.203307	1
taf1-1	YBR171W	YBR171W	1	-0.19834	0.0493645	0.0158926	0.210781	0.0518107	0.0539704	1
taf1-1	YBR172C	YBR172C	1	-0.0451637	0.0297173	0.203197	0.438878	0.00653863	0.0620143	1
taf1-1	YBR173C	YBR173C	3	-0.0261799	0.0799044	0.759615	0.621829	0.0614667	0.228452	0.944444
taf1-1	YBR174C	YBR174C	1	-0.223828	0.0742779	0.0394189	0.278029	0.0834816	0.0626089	1
taf1-1	YBR175W	YBR175W	1	-0.298146	0.0718828	0.0142872	0.200826	0.0787877	0.0680414	1
taf1-1	YBR176W	YBR176W	1	-0.066799	0.0745084	0.42065	0.514666	0.0828219	0.0663576	1
taf1-1	YBR177C	YBR177C	1	0.0539021	0.083871	0.555419	0.566121	0.0945721	0.0694475	1
taf1-1	YBR178W	YBR178W	1	0.0898072	0.186292	0.654942	0.593776	0.223416	0.0801706	1
taf1-1	YBR179C	YBR179C	1	0.0102117	0.111362	0.931347	0.663785	0.133394	0.0492392	1
taf1-1	YBR180W	YBR180W	1	0.0826026	0.128935	0.556608	0.566684	0.142821	0.116686	1
taf1-1	YBR181C	YBR181C	1	-0.119934	0.0547311	0.0935533	0.344954	0.0636755	0.0362768	1
taf1-1	YBR182C	YBR182C	1	-0.0159738	0.0570374	0.79332	0.631175	0.064909	0.0447232	1
taf1-1	YBR182C-A	YBR182C-A	1	-0.0498742	0.121545	0.702588	0.60591	0.144029	0.0651688	1
taf1-1	YBR183W	YBR183W	1	-0.0296938	0.0379528	0.47771	0.534425	0.0203809	0.0723583	1
taf1-1	YBR184W	YBR184W	1	-0.0649866	0.0939486	0.527164	0.557646	0.111836	0.0468663	1
taf1-1	YBR185C	YBR185C	1	-0.0551249	0.0433538	0.27245	0.467032	0.045167	0.0483511	1
taf1-1	YBR186W	YBR186W	1	0.0683088	0.0884351	0.482971	0.537408	0.100459	0.0701245	1
taf1-1	YBR187W	YBR187W	1	-0.131755	0.0900306	0.217182	0.445996	0.10262	0.0698729	1
taf1-1	YBR188C	YBR188C	1	-0.0810243	0.0566943	0.226172	0.446998	0.0330786	0.105743	1
taf1-1	YBR189W	YBR189W	1	-0.218849	0.239591	0.412694	0.511802	0.292839	0.0324532	0.666667
taf1-1	YBR190W	YBR190W	1	NA	NA	NA	NA	NA	NA	0
taf1-1	YBR191W	YBR191W	1	-0.0619333	0.222724	0.794739	0.631175	0.270189	0.064972	1
taf1-1	YBR192W	YBR192W	1	-0.0288182	0.0171423	0.168035	0.599802	1.44516e-06	0.0363644	1
taf1-1	med8-39	YBR193C	1	-0.0625313	0.0360234	0.1576	0.592507	2.10248e-06	0.0764171	1
taf1-1	YBR193C	YBR193C	1	0.080255	0.0721831	0.328531	0.745687	0.086152	0.0343553	1
taf1-1	med8-51	YBR193C	1	-0.0645843	0.0779065	0.453709	0.814966	0.0879777	0.0639703	1
taf1-1	YBR194W	YBR194W	1	0.182284	0.511406	0.739521	0.615424	0.625642	0.0512724	0.944444
taf1-1	YBR195C	YBR195C	1	0.0457491	0.0818772	0.606131	0.579542	0.095684	0.0519728	1
taf1-1	YBR196C	YBR196C	1	0.0569911	0.148417	0.720522	0.942933	0.180243	0.0407508	1
taf1-1	YBR196C-A	YBR196C-A	1	-0.125524	0.165113	0.489459	0.54036	0.201744	0.0240494	0.5
taf1-1	YBR196C-B	YBR196C-B	1	-0.116858	0.059603	0.121469	0.373038	0.067748	0.0470844	1
taf1-1	YBR197C	YBR197C	1	-0.267447	0.140467	0.12964	0.379114	0.170539	0.0392166	1
taf1-1	taf5-3	YBR198C	1	-0.453871	0.173488	0.0590378	0.511862	0.209703	0.0592938	0.833333
taf1-1	taf5-15	YBR198C	1	-0.167006	0.149738	0.327196	0.745687	0.182219	0.0358404	0.5
taf1-1	taf5-20	YBR198C	1	-0.0668036	0.269538	0.816457	0.971155	0.329707	0.0284377	0.333333
taf1-1	YBR199W	YBR199W	1	0.0556964	0.127014	0.683663	0.601862	0.152702	0.0514107	1
taf1-1	YBR200W	YBR200W	1	-0.851577	0.120295	0.00210167	0.114557	0.144097	0.0531645	0.666667
taf1-1	YBR200W-A	YBR200W-A	1	-0.0331331	0.0758831	0.684913	0.601862	0.0882635	0.0504057	1
taf1-1	YBR201W	YBR201W	1	-0.00810072	0.071939	0.915768	0.661488	0.0838115	0.0470675	1
taf1-1	YBR202W	YBR202W	1	NA	NA	NA	NA	NA	NA	0
taf1-1	YBR203W	YBR203W	1	0.0570208	0.0926717	0.57164	0.570457	0.10777	0.0616714	1
taf1-1	YBR204C	YBR204C	1	0.0154902	0.0709291	0.837815	0.639241	0.0780562	0.0660371	1
taf1-1	YBR205W	YBR205W	1	0.0184283	0.0319858	0.595387	0.577757	0.0186978	0.0596246	1
taf1-1	YBR206W	YBR206W	1	-0.193344	0.053326	0.0222446	0.234508	0.0478503	0.0769906	1
taf1-1	YBR207W	YBR207W	1	0.0169409	0.0949632	0.867084	0.647864	0.110642	0.0620989	1
taf1-1	YBR208C	YBR208C	1	-0.00102489	0.0369748	0.979214	0.674798	0.0269289	0.0630604	1
taf1-1	YBR209W	YBR209W	1	0.236157	0.0660654	0.02328	0.240928	0.0607409	0.0925878	1
taf1-1	YBR210W	YBR210W	1	0.00546164	0.0985534	0.958463	0.669333	0.110108	0.0856529	1
taf1-1	ame1-4	YBR211C	1	-0.148859	0.0561737	0.0569837	0.511356	0.0608509	0.0555982	1
taf1-1	YBR212W	YBR212W	1	0.0786843	0.0530885	0.212438	0.444364	0.057914	0.0511925	1
taf1-1	YBR213W	YBR213W	1	0.00670753	0.115136	0.956338	0.669127	0.136919	0.0584162	1
taf1-1	YBR214W	YBR214W	1	-0.0579983	0.0293947	0.119745	0.371301	0.0204971	0.0512623	1
taf1-1	YBR215W	YBR215W	1	-0.425659	0.0880031	0.00841924	0.166822	0.104074	0.0485442	1
taf1-1	YBR216C	YBR216C	1	-0.0171755	0.0449931	0.72207	0.610232	0.0503879	0.0386377	1
taf1-1	YBR217W	YBR217W	1	-0.0559615	0.0832094	0.538093	0.561334	0.0976799	0.0503288	1
taf1-1	YBR218C	YBR218C	1	-0.0303928	0.0437428	0.525424	0.557192	0.0433464	0.0545319	1
taf1-1	YBR219C	YBR219C	1	-0.0967142	0.0910524	0.348028	0.494761	0.109507	0.0365007	1
taf1-1	YBR220C	YBR220C	1	-0.158519	0.102888	0.19824	0.436292	0.117968	0.0767287	1
taf1-1	YBR221C	YBR221C	1	0.015043	0.034151	0.682344	0.601862	0.0264074	0.0561806	1
taf1-1	YBR221W-A	YBR221W-A	1	-0.162402	0.136183	0.298963	0.477214	0.165421	0.0369402	1
taf1-1	YBR222C	YBR222C	1	0.132362	0.0715612	0.138048	0.38677	0.0757141	0.0764635	1
taf1-1	YBR223C	YBR223C	1	0.0422899	0.112635	0.72638	0.612392	0.130854	0.0756368	1
taf1-1	YBR224W	YBR224W	1	0.0872768	0.107915	0.464012	0.528559	0.126467	0.0665066	1
taf1-1	YBR225W	YBR225W	1	-0.0738961	0.112303	0.546478	0.563822	0.132038	0.0667243	1
taf1-1	YBR226C	YBR226C	1	-0.0429268	0.0621111	0.527501	0.557714	0.0700496	0.0513731	1
taf1-1	YBR227C	YBR227C	1	-0.19403	0.0865962	0.0885597	0.341898	0.101007	0.0560163	1
taf1-1	YBR228W	YBR228W	1	-0.155708	0.195896	0.471196	0.532364	0.2377	0.0564276	1
taf1-1	YBR229C	YBR229C	1	-0.0106081	0.0340878	0.771192	0.624598	5.4184e-06	0.0723111	1
taf1-1	YBR230C	YBR230C	1	-0.00559402	0.0635009	0.934036	0.664263	0.0716587	0.0523522	1
taf1-1	YBR231C	YBR231C	1	-0.432197	0.378417	0.317128	0.483468	0.462678	0.0467282	0.666667
taf1-1	YBR232C	YBR232C	1	-0.451888	0.337794	0.251967	0.455278	0.409654	0.100108	0.833333
taf1-1	YBR233W	YBR233W	1	0.149643	0.050273	0.0408762	0.278931	0.0580976	0.0353155	1
taf1-1	YBR234C	YBR234C	1	NA	NA	NA	NA	NA	NA	0
taf1-1	YBR235W	YBR235W	1	-0.039877	0.0591647	0.537256	0.560837	0.0686954	0.0399365	1
taf1-1	YBR236C	YBR236C	1	-0.106632	0.0570506	0.134974	0.561879	0.0650247	0.0442924	1
taf1-1	YBR237W	YBR237W	1	0.00527136	0.0605451	0.934804	0.976708	0.0708332	0.0379957	1
taf1-1	YBR238C	YBR238C	1	-0.122829	0.108886	0.322377	0.485956	0.130948	0.0437088	1
taf1-1	YBR239C	YBR239C	1	0.128571	0.0653073	0.120346	0.371343	0.0655631	0.0793543	1
taf1-1	YBR240C	YBR240C	1	0.0446925	0.183433	0.819491	0.635522	0.221076	0.0692079	1
taf1-1	YBR241C	YBR241C	1	-0.0189057	0.0460119	0.702214	0.605798	0.0436473	0.0617387	1
taf1-1	YBR242W	YBR242W	1	0.0679248	0.169492	0.709083	0.608154	0.201657	0.0853003	1
taf1-1	YBR243C	YBR243C	1	-0.257242	0.377903	0.533419	0.853772	0.462372	0.0358342	0.833333
taf1-1	YBR244W	YBR244W	1	-0.188155	0.0911664	0.107979	0.361409	0.108165	0.0479763	1
taf1-1	YBR245C	YBR245C	1	-0.184558	0.0783282	0.0779846	0.339839	0.0903374	0.055914	1
taf1-1	YBR246W	YBR246W	1	-0.167191	0.0510525	0.0306478	0.263201	0.0454333	0.0744045	1
taf1-1	enp1-1	YBR247C	1	0.0657554	0.0725771	0.416172	0.791946	0.083	0.0551045	1
taf1-1	YBR247C	YBR247C	1	0.0427715	0.055306	0.482471	0.829387	0.0587375	0.0584303	1
taf1-1	YBR248C	YBR248C	1	NA	NA	NA	NA	NA	NA	0
taf1-1	YBR249C	YBR249C	1	0.149759	0.0635784	0.0780456	0.339839	0.0669187	0.068961	1
taf1-1	YBR250W	YBR250W	1	-0.226938	0.101784	0.0896504	0.341898	0.121229	0.0503064	1
taf1-1	YBR251W	YBR251W	1	0.204263	0.334195	0.574089	0.570992	0.408553	0.0429004	1
taf1-1	YBR252W	YBR252W	1	0.0896734	0.0642518	0.235306	0.673058	0.0755812	0.0379443	1
taf1-1	YBR254C	YBR254C	1	0.276974	0.110579	0.0664285	0.525889	0.131967	0.0527173	1
taf1-1	YBR255W	YBR255W	1	0.0328979	0.162409	0.849363	0.642961	0.197253	0.0443673	1
taf1-1	YBR256C	YBR256C	1	-0.102344	0.0263323	0.0177413	0.38987	0.0207934	0.0426986	1
taf1-1	YBR257W	YBR257W	1	-0.161239	0.0806897	0.116348	0.548496	0.097118	0.0316701	1
taf1-1	YBR258C	YBR258C	1	-0.0274166	0.0580282	0.661216	0.596825	4.90825e-06	0.123096	1
taf1-1	YBR259W	YBR259W	1	-0.123979	0.0929564	0.253168	0.455974	0.105073	0.0759133	1
taf1-1	YBR260C	YBR260C	1	0.0268302	0.110346	0.819852	0.635522	0.130923	0.0580554	1
taf1-1	YBR261C	YBR261C	1	0.0333142	0.0726983	0.670562	0.599406	0.0522787	0.124834	1
taf1-1	YBR262C	YBR262C	1	-0.0905706	0.136252	0.542589	0.562575	0.163326	0.0592893	1
taf1-1	YBR263W	YBR263W	1	-0.0894025	0.130949	0.532269	0.558892	0.156627	0.0597388	1
taf1-1	YBR264C	YBR264C	1	-0.0918147	0.103899	0.42678	0.515518	0.123702	0.0516861	1
taf1-1	tsc10-1	YBR265W	1	-0.0269091	0.0763311	0.742231	0.95255	0.0856681	0.064822	1
taf1-1	YBR265W	YBR265W	1	-0.000239946	0.0125582	0.985671	0.98037	1.19894e-05	0.02664	1
taf1-1	YBR266C	YBR266C	1	-0.0432205	0.0888392	0.652063	0.592965	0.106156	0.0413305	1
taf1-1	YBR267W	YBR267W	3	-0.126799	0.0699356	0.144029	0.392227	0.0580153	0.18904	0.907407
taf1-1	YBR268W	YBR268W	1	0.0817873	0.0547107	0.209256	0.442399	0.0628706	0.0401444	1
taf1-1	YBR269C	YBR269C	1	0.0498188	0.0534345	0.403943	0.509928	0.058829	0.0496593	1
taf1-1	YBR270C	YBR270C	1	0.0494203	0.0379519	0.262774	0.459496	0.0434498	0.028599	1
taf1-1	YBR271W	YBR271W	1	-0.0760536	0.252242	0.77805	0.626493	0.307934	0.0429778	1
taf1-1	YBR272C	YBR272C	1	0.0399871	0.104623	0.72175	0.610232	0.125703	0.0430458	1
taf1-1	YBR273C	YBR273C	1	0.0398737	0.146442	0.798882	0.631217	0.178247	0.0344569	1
taf1-1	YBR274W	YBR274W	1	0.0712412	0.0757889	0.400441	0.509811	0.0873397	0.0544347	1
taf1-1	YBR275C	YBR275C	1	0.0296672	0.0652961	0.673141	0.600185	0.0769872	0.0374837	1
taf1-1	YBR276C	YBR276C	1	0.00809362	0.0516992	0.883182	0.653531	0.0532407	0.0593628	1
taf1-1	YBR277C	YBR277C	1	-0.10836	0.0702267	0.197699	0.436292	0.0793714	0.0573902	1
taf1-1	YBR278W	YBR278W	1	-0.607683	0.310694	0.122129	0.373038	0.375165	0.110195	0.944444
taf1-1	YBR279W	YBR279W	2	NA	NA	NA	NA	NA	NA	0
taf1-1	YBR280C	YBR280C	1	0.0713755	0.0744784	0.392162	0.506634	0.0826593	0.0668127	1
taf1-1	YBR281C	YBR281C	1	0.141018	0.0964165	0.217401	0.445996	0.109854	0.0750262	1
taf1-1	YBR282W	YBR282W	1	0.09572	0.0994018	0.390099	0.506074	0.119843	0.0370939	1
taf1-1	YBR283C	YBR283C	1	0.216892	0.100611	0.0973521	0.346928	0.114341	0.0795614	1
taf1-1	YBR284W	YBR284W	1	0.202564	0.0247797	0.00121943	0.089184	2.37263e-06	0.0525656	1
taf1-1	YBR285W	YBR285W	1	-0.00661797	0.0925041	0.9464	0.666236	0.109635	0.0494652	1
taf1-1	YBR286W	YBR286W	1	0.146357	0.527576	0.79521	0.631175	0.644871	0.0702654	0.666667
taf1-1	YBR287W	YBR287W	1	0.0553807	0.0866561	0.557529	0.566805	0.0951464	0.0814446	1
taf1-1	YBR288C	YBR288C	1	0.166928	0.0952513	0.154563	0.397585	0.0799517	0.147142	1
taf1-1	YBR289W	YBR289W	1	-0.395086	0.0640937	0.00351599	0.128497	0.06274	0.0817137	0.777778
taf1-1	YBR290W	YBR290W	1	0.013869	0.0601106	0.828849	0.63652	0.0629759	0.0660447	1
taf1-1	YBR291C	YBR291C	1	0.126175	0.100448	0.277433	0.47118	0.117347	0.0639781	1
taf1-1	YBR292C	YBR292C	1	-0.0013419	0.107751	0.99066	0.676703	0.127112	0.0614282	1
taf1-1	YBR293W	YBR293W	1	-0.0209447	0.0293688	0.515144	0.553302	1.59593e-06	0.0623007	1
taf1-1	YBR294W	YBR294W	1	0.0250437	0.0548125	0.671456	0.599821	0.0108427	0.114748	1
taf1-1	YBR295W	YBR295W	1	-0.40293	0.36983	0.337173	0.490033	0.451822	0.0552551	0.833333
taf1-1	YBR296C	YBR296C	1	-0.141047	0.163919	0.438051	0.51903	0.186877	0.127054	1
taf1-1	YBR296C-A	YBR296C-A	1	-0.0889999	0.111063	0.46783	0.530304	0.132564	0.0527958	1
taf1-1	YBR297W	YBR297W	1	0.209262	0.0719697	0.0437813	0.283533	0.0663034	0.100598	1
taf1-1	YBR298C	YBR298C	1	0.133287	0.0486704	0.0519821	0.299295	0.014371	0.1002	1
taf1-1	YBR299W	YBR299W	3	0.255958	0.167954	0.202192	0.438075	0.195411	0.192731	1
taf1-1	YBR300C	YBR300C	1	0.057413	0.131458	0.684841	0.601862	0.156827	0.0630954	1
taf1-1	YBR301W	YBR301W	1	-0.0376095	0.0561005	0.539324	0.561371	0.0496321	0.0822961	1
taf1-1	YCL001W	YCL001W	1	0.0262074	0.20718	0.905443	0.659118	0.248094	0.0922097	1
taf1-1	YCL001W-A	YCL001W-A	1	0.0135288	0.0698792	0.855921	0.643905	0.0805291	0.0501912	1
taf1-1	YCL001W-B	YCL001W-B	1	0.115416	0.123599	0.403272	0.509928	0.147337	0.0601678	1
taf1-1	YCL002C	YCL002C	1	0.317946	0.0624317	0.00701821	0.156814	0.0655384	0.0682194	1
taf1-1	YCL004W	YCL004W	1	-0.0255998	0.0318643	0.466769	0.820002	4.53122e-06	0.0675943	1
taf1-1	YCL005W	YCL005W	1	-0.412602	0.465793	0.425764	0.515047	0.568911	0.0731699	0.777778
taf1-1	YCL006C	YCL006C	4	0.175937	0.0366065	0.00860929	0.168557	0.0173604	0.143192	1
taf1-1	YCL007C	YCL007C	2	-0.0702598	0.037871	0.137155	0.38677	0.0352126	0.0739486	1
taf1-1	YCL008C	YCL008C	1	-0.0403393	0.0618377	0.54977	0.564311	0.0704807	0.04801	1
taf1-1	YCL009C	YCL009C	1	-0.0212002	0.0963347	0.836593	0.639241	0.113944	0.0530296	1
taf1-1	YCL010C	YCL010C	1	-0.302818	0.0735816	0.0146674	0.20356	0.0875371	0.0370932	1
taf1-1	YCL011C	YCL011C	1	-0.0693681	0.090864	0.487752	0.539624	0.10959	0.0335152	1
taf1-1	YCL012W	YCL012W	1	0.0982804	0.106945	0.410108	0.510447	0.127844	0.0493482	1
taf1-1	YCL013W	YCL013W	1	-0.0311838	0.0595709	0.628306	0.586439	0.0661302	0.0533809	1
taf1-1	YCL014W	YCL014W	1	-0.0119049	0.0821378	0.89177	0.655462	0.0881257	0.0840319	1
taf1-1	YCL016C	YCL016C	1	-0.116004	0.0582496	0.11725	0.371301	0.0660945	0.0465095	1
taf1-1	YCL017C	YCL017C	1	-0.00448422	0.0565484	0.940604	0.976708	0.0577036	0.0663371	1
taf1-1	YCL021W-A	YCL021W-A	1	0.0812025	0.059221	0.242213	0.452596	0.0506587	0.0899062	1
taf1-1	YCL022C	YCL022C	1	0.116572	0.0776491	0.207688	0.441294	0.082502	0.0819296	1
taf1-1	YCL023C	YCL023C	2	0.0327711	0.253946	0.903549	0.659029	0.255441	0.434623	0.694444
taf1-1	YCL024W	YCL024W	1	0.218434	0.0847756	0.0615471	0.322356	0.0996854	0.0502942	1
taf1-1	YCL025C	YCL025C	1	0.124027	0.0544337	0.0849275	0.341898	0.0516498	0.0730102	1
taf1-1	YCL026C	YCL026C	1	0.137407	0.0564056	0.0715117	0.330447	0.0467605	0.0880768	1
taf1-1	YCL026C-A	YCL026C-A	1	0.290855	0.0806435	0.0226235	0.237741	0.0887621	0.0750273	1
taf1-1	YCL026C-B	YCL026C-B	1	-0.0627363	0.138466	0.67398	0.600366	0.167937	0.0408603	1
taf1-1	YCL027W	YCL027W	1	-0.0443856	0.0462381	0.391448	0.506488	0.041704	0.0663563	1
taf1-1	YCL028W	YCL028W	1	-0.0447479	0.0437466	0.364186	0.499969	0.04843	0.039693	1
taf1-1	YCL029C	YCL029C	1	-0.015558	0.0443583	0.74348	0.616379	1.37376e-05	0.0940981	1
taf1-1	YCL030C	YCL030C	1	NA	NA	NA	NA	NA	NA	0
taf1-1	YCL031C	YCL031C	1	-0.0078253	0.0281753	0.794979	0.96074	0.0256207	0.0400383	1
taf1-1	YCL032W	YCL032W	1	-0.177704	0.123914	0.224853	0.446998	0.145802	0.0729461	1
taf1-1	YCL033C	YCL033C	1	-0.0333582	0.0957241	0.745046	0.616822	0.115642	0.0333876	1
taf1-1	YCL034W	YCL034W	1	0.107882	0.0763637	0.230601	0.447692	0.0849692	0.0676912	1
taf1-1	YCL035C	YCL035C	1	-0.174632	0.260877	0.539893	0.561384	0.316405	0.07694	1
taf1-1	YCL036W	YCL036W	1	0.129276	0.0664429	0.123569	0.374118	0.0768871	0.0461638	1
taf1-1	YCL037C	YCL037C	1	-0.408921	0.0804377	0.00706243	0.156814	0.0860489	0.0830829	1
taf1-1	YCL038C	YCL038C	4	0.0441281	0.0393951	0.325365	0.485973	0.0400694	0.0931066	1
taf1-1	YCL039W	YCL039W	1	0.123457	0.0871181	0.22941	0.447692	0.101939	0.0545728	1
taf1-1	YCL040W	YCL040W	1	0.241147	0.107079	0.0874458	0.341898	0.117828	0.0997313	1
taf1-1	YCL041C	YCL041C	1	0.00445665	0.112299	0.970246	0.98037	0.136831	0.0241239	1
taf1-1	YCL042W	YCL042W	1	-0.00133355	0.0463629	0.978431	0.674652	0.0516946	0.0406924	1
taf1-1	YCL043C	YCL043C	1	-0.0182902	0.059538	0.774019	0.959542	0.0705854	0.0316947	1
taf1-1	YCL044C	YCL044C	1	0.167047	0.0842819	0.118529	0.371301	0.0997387	0.0460658	1
taf1-1	YCL045C	YCL045C	1	0.108674	0.0530331	0.109793	0.361491	0.0499116	0.0719916	1
taf1-1	YCL046W	YCL046W	1	0.0183598	0.0543929	0.75268	0.619298	0.0574391	0.0584457	1
taf1-1	YCL047C	YCL047C	1	0.0705759	0.0564413	0.279298	0.472035	0.0662882	0.0339541	1
taf1-1	YCL048W	YCL048W	1	-0.0123274	0.0474851	0.807982	0.633214	0.0441494	0.0655687	1
taf1-1	YCL049C	YCL049C	1	0.046976	0.0586276	0.467875	0.530304	0.0693109	0.0324866	1
taf1-1	YCL050C	YCL050C	1	0.0902717	0.0310765	0.0439054	0.283533	2.12159e-06	0.0659233	1
taf1-1	YCL051W	YCL051W	1	0.0816866	0.0640928	0.27149	0.466552	0.0703755	0.0602275	1
taf1-1	YCL052C	YCL052C	1	-0.00276882	0.0696583	0.970198	0.98037	0.083645	0.0290822	1
taf1-1	YCL054W	YCL054W	1	-0.106345	0.11414	0.404228	0.782586	0.136967	0.0484262	1
taf1-1	YCL055W	YCL055W	1	0.113056	0.105576	0.34455	0.493377	0.122485	0.0717706	1
taf1-1	YCL056C	YCL056C	1	0.200978	0.160889	0.279713	0.47204	0.195814	0.0381429	1
taf1-1	YCL057C-A	YCL057C-A	1	-0.0106925	0.0789786	0.898848	0.657955	0.0877189	0.070608	1
taf1-1	YCL057W	YCL057W	1	0.12271	0.100035	0.287213	0.474006	0.111201	0.0890727	1
taf1-1	YCL058C	YCL058C	1	NA	NA	NA	NA	NA	NA	0
taf1-1	YCL059C	YCL059C	1	NA	NA	NA	NA	NA	NA	0
taf1-1	YCL060C	YCL060C	1	-0.242584	0.0460685	0.00623019	0.151295	0.049008	0.0484255	1
taf1-1	YCL061C	YCL061C	1	-0.38387	0.0589882	0.00287753	0.123153	0.0607954	0.0676016	1
taf1-1	YCL062W	YCL062W	1	-0.0159289	0.110661	0.892506	0.65571	0.13265	0.0481552	1
taf1-1	YCL063W	YCL063W	1	-0.0608862	0.0696647	0.431458	0.517655	0.0821327	0.0400243	1
taf1-1	YCL064C	YCL064C	1	-0.0169984	0.0650858	0.806858	0.632822	0.0764519	0.0390899	1
taf1-1	YCL069W	YCL069W	1	0.0344591	0.069055	0.643969	0.591145	0.0814307	0.0395703	1
taf1-1	YCL074W	YCL074W	1	0.00423841	0.0670603	0.952637	0.667959	0.0747857	0.0588059	1
taf1-1	YCL075W	YCL075W	1	-0.0303906	0.0799545	0.723193	0.610709	0.0942162	0.0462293	1
taf1-1	YCL076W	YCL076W	1	-0.0316954	0.118527	0.802374	0.631675	0.14135	0.0572611	1
taf1-1	YCR001W	YCR001W	1	0.140147	0.0608435	0.0826298	0.339839	0.0674925	0.0547082	1
taf1-1	YCR002C	YCR002C	1	0.0867057	0.26848	0.76291	0.622976	0.328013	0.0398552	0.5
taf1-1	YCR003W	YCR003W	1	0.0751589	0.0437219	0.160734	0.4045	0.0427849	0.0557724	1
taf1-1	YCR004C	YCR004C	1	0.0151253	0.108165	0.895549	0.656918	0.127128	0.0645298	1
taf1-1	YCR005C	YCR005C	1	0.068492	0.129106	0.623845	0.585536	0.152037	0.0752478	1
taf1-1	YCR006C	YCR006C	1	0.123434	0.124276	0.376817	0.500651	0.145505	0.0773614	1
taf1-1	YCR007C	YCR007C	1	0.0300402	0.125594	0.822718	0.63568	0.150138	0.0579537	1
taf1-1	YCR008W	YCR008W	1	-0.058537	0.10246	0.598355	0.578734	0.119077	0.0685798	1
taf1-1	YCR009C	YCR009C	1	-0.10612	0.0662198	0.184297	0.423664	0.0746589	0.0548719	1
taf1-1	YCR010C	YCR010C	1	0.100125	0.0788877	0.27319	0.467032	0.0896622	0.0623437	1
taf1-1	YCR011C	YCR011C	1	-0.012019	0.0778659	0.884805	0.65407	0.0898119	0.0555463	1
taf1-1	YCR012W	YCR012W	1	0.0580786	0.0554974	0.354394	0.760048	0.0588459	0.0589177	1
taf1-1	YCR014C	YCR014C	1	0.0872285	0.120219	0.508273	0.54947	0.140299	0.0773648	1
taf1-1	YCR015C	YCR015C	1	0.0930565	0.0504596	0.138924	0.387694	0.054008	0.0520304	1
taf1-1	YCR016W	YCR016W	1	0.0903351	0.0562915	0.183813	0.423664	0.062606	0.0500075	1
taf1-1	YCR017C	YCR017C	1	-0.0773495	0.0557428	0.237553	0.450868	0.0591635	0.0590057	1
taf1-1	YCR019W	YCR019W	1	-0.0295772	0.0757838	0.716219	0.608556	0.0878284	0.0519886	1
taf1-1	YCR020C	YCR020C	1	0.042394	0.119065	0.739782	0.615424	0.13434	0.0982459	1
taf1-1	YCR020C-A	YCR020C-A	1	0.173062	0.0751427	0.0826562	0.339839	0.0711519	0.1011	1
taf1-1	YCR020W-B	YCR020W-B	1	0.0210554	0.0763523	0.796388	0.631217	0.0901583	0.0429886	0.333333
taf1-1	YCR021C	YCR021C	1	-0.0143467	0.0610798	0.825832	0.636238	0.0586922	0.0803369	1
taf1-1	YCR022C	YCR022C	1	0.0544395	0.0856393	0.559532	0.567397	0.0869435	0.101616	1
taf1-1	YCR023C	YCR023C	1	0.122066	0.0852997	0.22567	0.446998	0.0847804	0.105731	1
taf1-1	YCR024C	YCR024C	1	0.248253	0.0770408	0.0322082	0.267543	0.0906588	0.0452956	1
taf1-1	YCR024C-A	YCR024C-A	1	-0.0352039	0.0897039	0.714743	0.608219	0.104722	0.0575393	1
taf1-1	YCR025C	YCR025C	1	0.0632701	0.0178872	0.0240747	0.245919	1.31921e-06	0.0379445	1
taf1-1	YCR026C	YCR026C	1	-0.341169	0.364251	0.401975	0.509811	0.445437	0.0425799	0.833333
taf1-1	YCR027C	YCR027C	1	-0.149386	0.139131	0.343409	0.492708	0.169807	0.0245827	1
taf1-1	YCR028C	YCR028C	1	-0.0689049	0.0411707	0.169516	0.413013	0.0474521	0.0295385	0.277778
taf1-1	YCR028C-A	YCR028C-A	1	0.0508032	0.0415874	0.28893	0.474281	0.0424654	0.0487122	1
taf1-1	YCR030C	YCR030C	1	0.0493091	0.111601	0.681445	0.601862	0.122382	0.105425	1
taf1-1	YCR031C	YCR031C	1	0.0441797	0.115898	0.722441	0.610388	0.135236	0.0746925	1
taf1-1	YCR032W	YCR032W	1	-0.0943071	0.0934477	0.369971	0.499969	0.111471	0.0449329	1
taf1-1	YCR033W	YCR033W	1	-0.0823992	0.10553	0.478538	0.534675	0.127564	0.0360141	1
taf1-1	YCR034W	YCR034W	1	-0.161374	0.0992946	0.179444	0.420148	0.113461	0.0758122	1
taf1-1	YCR035C	YCR035C	1	0.0740725	0.0974931	0.489706	0.831616	0.116678	0.043942	1
taf1-1	YCR036W	YCR036W	1	0.0833417	0.101673	0.458417	0.528317	0.115513	0.0805512	1
taf1-1	YCR037C	YCR037C	3	0.0460229	0.0763953	0.579373	0.572348	0.0839596	0.12388	1
taf1-1	YCR043C	YCR043C	1	-0.0205146	0.0805402	0.811504	0.633258	0.0935969	0.0539362	1
taf1-1	YCR044C	YCR044C	2	0.108328	0.0396723	0.0524125	0.299295	0.0313985	0.0908286	1
taf1-1	YCR045C	YCR045C	1	0.0119952	0.101322	0.911468	0.661077	0.117425	0.0695118	1
taf1-1	YCR046C	YCR046C	1	0.158035	0.0465422	0.0273903	0.253779	0.0488764	0.0508041	1
taf1-1	YCR047C	YCR047C	1	-0.0502113	0.0502113	0.373901	0.499969	0.0613082	0.00832054	0.166667
taf1-1	YCR048W	YCR048W	1	-0.0777784	0.0905626	0.438852	0.519605	0.0962152	0.0955775	1
taf1-1	YCR049C	YCR049C	1	0.0840755	0.0924729	0.414677	0.512409	0.0976454	0.0993818	1
taf1-1	YCR050C	YCR050C	1	0.040766	0.0938725	0.686491	0.601862	0.110044	0.0576652	1
taf1-1	YCR051W	YCR051W	1	0.0631302	0.0557523	0.320771	0.485251	0.063708	0.0425597	1
taf1-1	YCR052W	YCR052W	1	-0.0846161	0.0470341	0.146402	0.578413	0.0475169	0.0564035	1
taf1-1	YCR053W	YCR053W	1	0.101402	0.10355	0.382898	0.503455	0.12079	0.0669363	1
taf1-1	YCR054C	YCR054C	1	-0.0871212	0.081111	0.343255	0.755082	0.0967468	0.0390592	1
taf1-1	YCR057C	YCR057C	1	0.0779861	0.0574548	0.246205	0.681262	0.055122	0.0757592	1
taf1-1	YCR059C	YCR059C	1	0.120597	0.0726622	0.172315	0.416557	0.081657	0.061282	1
taf1-1	YCR060W	YCR060W	1	0.0256402	0.535625	0.964115	0.670834	0.654922	0.0652142	0.666667
taf1-1	YCR061W	YCR061W	1	0.0467399	0.0538081	0.434056	0.517869	0.0587923	0.0515686	1
taf1-1	YCR062W	YCR062W	1	0.00745764	0.0523886	0.893684	0.656282	0.0574174	0.0496012	1
taf1-1	YCR063W	YCR063W	2	-0.384403	0.0446396	0.000999574	0.0883849	9.33826e-07	0.133919	0.888889
taf1-1	YCR065W	YCR065W	1	-0.277533	0.0815238	0.0271691	0.252945	0.0920685	0.066916	1
taf1-1	YCR066W	YCR066W	1	0.0767532	0.086101	0.423074	0.514666	0.100968	0.0526921	1
taf1-1	YCR067C	YCR067C	1	0.0530901	0.0946067	0.604632	0.579376	0.105972	0.0811584	1
taf1-1	YCR068W	YCR068W	1	-0.0934372	0.11896	0.476103	0.534312	0.141367	0.0610545	1
taf1-1	YCR069W	YCR069W	1	0.27438	0.0517577	0.00608204	0.151295	0.0485563	0.0705814	1
taf1-1	YCR071C	YCR071C	1	-0.0592048	0.0281014	0.102858	0.354259	2.0788e-06	0.0596121	1
taf1-1	YCR072C	YCR072C	1	0.116738	0.0717482	0.179055	0.61243	0.0832933	0.0484957	1
taf1-1	YCR073C	YCR073C	1	-0.0616924	0.0701283	0.428694	0.516882	0.0825517	0.0410676	1
taf1-1	YCR073W-A	YCR073W-A	1	-0.15867	0.0413724	0.0185361	0.220735	0.0344421	0.0643722	1
taf1-1	YCR075C	YCR075C	1	0.120613	0.107291	0.323841	0.485973	0.12496	0.0704011	1
taf1-1	YCR075W-A	YCR075W-A	1	0.200829	0.0787265	0.0632404	0.326633	0.0880571	0.0680308	1
taf1-1	YCR076C	YCR076C	1	0.00743756	0.08025	0.930614	0.663407	0.0940371	0.0495114	1
taf1-1	YCR077C	YCR077C	1	-0.150708	0.0736163	0.110039	0.361491	0.0851778	0.0511986	1
taf1-1	YCR079W	YCR079W	1	-0.187556	0.0507752	0.020948	0.229672	0.0562514	0.0459228	1
taf1-1	YCR081W	YCR081W	1	0.14166	0.575436	0.817661	0.635124	0.704649	0.0219291	0.333333
taf1-1	YCR082W	YCR082W	1	-0.0511158	0.0419864	0.290347	0.474281	0.0475373	0.0339632	1
taf1-1	YCR083W	YCR083W	1	0.117332	0.0872078	0.249694	0.454569	0.100817	0.0610829	1
taf1-1	YCR084C	YCR084C	1	NA	NA	NA	NA	NA	NA	0
taf1-1	YCR085W	YCR085W	1	0.059889	0.054962	0.337117	0.490033	0.060843	0.0498803	1
taf1-1	YCR086W	YCR086W	1	0.0508566	0.0679793	0.495976	0.542699	0.0812531	0.0314508	1
taf1-1	YCR087C-A	YCR087C-A	1	0.0695351	0.0421218	0.174122	0.417238	0.0360162	0.0639736	1
taf1-1	YCR087W	YCR087W	1	0.287302	0.0571348	0.00734127	0.159912	0.0562794	0.072025	1
taf1-1	YCR088W	YCR088W	1	-0.00470474	0.0684392	0.948493	0.666755	0.0794738	0.0461452	1
taf1-1	YCR089W	YCR089W	1	-0.127047	0.0617121	0.108612	0.361409	0.0678789	0.0575768	1
taf1-1	YCR090C	YCR090C	1	0.0644862	0.0997317	0.553124	0.565183	0.118024	0.0544992	1
taf1-1	YCR091W	YCR091W	1	0.0301808	0.0807703	0.727618	0.612559	0.0927394	0.0596283	1
taf1-1	YCR092C	YCR092C	1	0.142844	0.142771	0.373682	0.499969	0.167361	0.0877311	1
taf1-1	YCR093W	YCR093W	1	0.0967388	0.0563533	0.161181	0.592507	0.0646731	0.0417467	1
taf1-1	YCR094W	YCR094W	1	0.283859	0.214692	0.25665	0.457152	0.261687	0.0444753	1
taf1-1	YCR095C	YCR095C	1	-0.125602	0.0693479	0.144348	0.392227	0.0813283	0.042405	1
taf1-1	YCR098C	YCR098C	1	-0.0366356	0.025952	0.230895	0.447692	0.0266287	0.0300588	1
taf1-1	YCR099C	YCR099C	1	-0.126545	0.0775035	0.177855	0.419352	0.0899757	0.0523801	1
taf1-1	YCR100C	YCR100C	1	-0.163521	0.0710956	0.0829378	0.340571	0.0819964	0.0507483	1
taf1-1	YCR101C	YCR101C	1	0.0778893	0.0624019	0.280036	0.47204	0.0702018	0.0523268	1
taf1-1	YCR102C	YCR102C	1	-0.0606405	0.0982613	0.570542	0.570054	0.108123	0.0915247	1
taf1-1	YCR102W-A	YCR102W-A	1	0.147724	0.0997256	0.212646	0.444364	0.11995	0.039865	1
taf1-1	YCR105W	YCR105W	1	-0.180481	0.0399625	0.0106888	0.180294	0.0410342	0.0462073	1
taf1-1	YCR106W	YCR106W	1	-0.0355957	0.0276607	0.267562	0.462983	0.0101777	0.0559665	1
taf1-1	YCR107W	YCR107W	3	-0.174101	0.107271	0.179911	0.420148	0.118113	0.172595	1
taf1-1	YDL001W	YDL001W	1	-0.192059	0.124559	0.197954	0.436292	0.144161	0.0864297	1
taf1-1	YDL002C	YDL002C	1	-0.237234	0.0543228	0.0119951	0.190599	0.054408	0.0663223	1
taf1-1	YDL003W	YDL003W	1	0.137044	0.0514178	0.0560799	0.511356	0.029567	0.0963038	1
taf1-1	YDL004W	YDL004W	1	NA	NA	NA	NA	NA	NA	0
taf1-1	YDL006W	YDL006W	1	-0.194727	0.100372	0.124368	0.374118	0.118898	0.0540787	1
taf1-1	YDL007W	YDL007W	1	-0.0111082	0.0633942	0.869416	0.976708	0.0758179	0.0289764	1
taf1-1	YDL008W	YDL008W	1	0.181908	0.096911	0.133735	0.561141	0.104642	0.0970217	1
taf1-1	apc11-22	YDL008W	1	NA	NA	NA	NA	NA	NA	0
taf1-1	YDL009C	YDL009C	1	0.0659071	0.0855371	0.483983	0.537712	0.0980789	0.0637673	1
taf1-1	YDL010W	YDL010W	1	-0.0599252	0.0619834	0.388394	0.505224	0.0685547	0.0564754	1
taf1-1	YDL011C	YDL011C	1	-0.00204133	0.125987	0.987849	0.676496	0.152537	0.0403023	1
taf1-1	YDL012C	YDL012C	1	0.119481	0.119338	0.373387	0.499969	0.137057	0.0879403	1
taf1-1	YDL013W	YDL013W	1	-0.179639	0.220431	0.460842	0.528519	0.266486	0.0748988	0.833333
taf1-1	YDL014W	YDL014W	1	-0.0429796	0.031822	0.248168	0.68443	0.0351202	0.0292677	1
taf1-1	YDL015C	YDL015C	1	0.0433355	0.0923007	0.66316	0.916395	0.109575	0.04814	1
taf1-1	YDL017W	YDL017W	1	-0.152071	0.0639017	0.0760083	0.528772	0.0712567	0.0560611	1
taf1-1	YDL018C	YDL018C	1	-0.105366	0.218385	0.65468	0.593776	0.265874	0.0504687	1
taf1-1	YDL019C	YDL019C	1	-0.060501	0.0870899	0.525486	0.557192	0.104075	0.0404501	1
taf1-1	YDL020C	YDL020C	1	-0.125133	0.0900908	0.237174	0.450868	0.105183	0.0577331	1
taf1-1	YDL021W	YDL021W	1	0.238917	0.581594	0.702275	0.605798	0.709556	0.10827	0.666667
taf1-1	YDL022W	YDL022W	1	-0.329058	0.390591	0.446955	0.524107	0.475721	0.087154	0.833333
taf1-1	YDL023C	YDL023C	1	-0.277282	0.357304	0.481055	0.536365	0.436512	0.0535521	0.833333
taf1-1	YDL024C	YDL024C	1	-0.0663881	0.101505	0.548782	0.564078	0.121535	0.0453063	1
taf1-1	YDL025C	YDL025C	1	-0.1908	0.0775638	0.0696985	0.330447	0.0921676	0.0398501	1
taf1-1	YDL026W	YDL026W	1	0.231477	0.091969	0.0655725	0.327164	0.105775	0.0670618	1
taf1-1	YDL027C	YDL027C	1	-0.427947	0.281599	0.203215	0.438878	0.33861	0.113452	1
taf1-1	YDL028C	YDL028C	1	-0.072488	0.0344882	0.103441	0.545819	0.0376829	0.0330525	1
taf1-1	YDL029W	YDL029W	1	0.146736	0.0403028	0.0219486	0.38987	0.0464938	0.0287127	1
taf1-1	YDL030W	YDL030W	1	-0.0892344	0.0544647	0.176683	0.61243	0.0630921	0.0375101	1
taf1-1	prp9-1	YDL030W	1	-0.120752	0.0782075	0.19747	0.637173	0.0909405	0.05209	1
taf1-1	YDL031W	YDL031W	1	-0.0119558	0.0704579	0.873493	0.976708	0.0770688	0.0672356	1
taf1-1	YDL032W	YDL032W	1	-0.0780258	0.0251261	0.0360331	0.273716	1.98417e-06	0.0533004	1
taf1-1	YDL033C	YDL033C	1	-0.345651	0.288593	0.297147	0.47607	0.35275	0.0385866	0.833333
taf1-1	YDL034W	YDL034W	1	-0.0355682	0.0838607	0.693283	0.603423	0.0982236	0.0519915	1
taf1-1	YDL035C	YDL035C	1	0.0744756	0.15375	0.653433	0.593554	0.184214	0.0676052	1
taf1-1	YDL036C	YDL036C	1	0.119827	0.0353641	0.0275716	0.254741	0.0293775	0.0551243	1
taf1-1	YDL037C	YDL037C	1	-0.403035	0.308145	0.260996	0.458879	0.376126	0.053659	0.833333
taf1-1	YDL038C	YDL038C	1	0.0793845	0.125168	0.560393	0.567453	0.149074	0.0619046	1
taf1-1	YDL039C	YDL039C	1	-0.0125819	0.149086	0.936798	0.664933	0.179826	0.0548367	1
taf1-1	YDL040C	YDL040C	2	0.0447061	0.0745041	0.580812	0.572453	0.0832862	0.0913138	1
taf1-1	YDL041W	YDL041W	1	NA	NA	NA	NA	NA	NA	0
taf1-1	YDL042C	YDL042C	1	NA	NA	NA	NA	NA	NA	0
taf1-1	YDL043C	YDL043C	1	0.00557714	0.0524622	0.920456	0.976708	0.0595293	0.0418816	1
taf1-1	YDL044C	YDL044C	1	0.0389848	0.0740456	0.626386	0.585674	0.0839964	0.0592131	1
taf1-1	YDL045C	YDL045C	1	NA	NA	NA	NA	NA	NA	0
taf1-1	YDL045W-A	YDL045W-A	1	-0.32763	0.0695215	0.0092216	0.17305	0.0774461	0.0612852	1
taf1-1	YDL046W	YDL046W	1	0.0537441	0.125	0.689381	0.602417	0.150352	0.0499551	1
taf1-1	YDL047W	YDL047W	5	-0.0275742	0.0267891	0.361503	0.499969	0.0309865	0.0417713	0.288889
taf1-1	YDL048C	YDL048C	1	0.235657	0.165348	0.227224	0.446998	0.197776	0.0753903	1
taf1-1	YDL049C	YDL049C	1	0.0241957	0.077509	0.77051	0.624598	0.0909267	0.0472381	1
taf1-1	YDL050C	YDL050C	1	0.0589753	0.0652752	0.417358	0.513446	0.076101	0.0424233	1
taf1-1	YDL051W	YDL051W	1	0.0339323	0.0645931	0.62713	0.585674	0.074989	0.043648	1
taf1-1	YDL052C	YDL052C	1	-0.257962	0.303235	0.442863	0.522558	0.367404	0.0939417	0.944444
taf1-1	YDL053C	YDL053C	1	-0.0216541	0.117812	0.863111	0.64668	0.139457	0.0641431	1
taf1-1	YDL054C	YDL054C	1	-0.024631	0.089337	0.796429	0.631217	0.0872624	0.114328	1
taf1-1	YDL055C	YDL055C	1	-0.125158	0.173466	0.510514	0.842172	0.211165	0.0404405	1
taf1-1	YDL056W	YDL056W	1	-0.183617	0.0835288	0.0928338	0.344428	0.0988969	0.0453321	1
taf1-1	YDL057W	YDL057W	1	-0.237488	0.105742	0.0880426	0.341898	0.125783	0.0534045	1
taf1-1	uso1-1	YDL058W	1	-0.124412	0.0825055	0.206063	0.646249	0.0982759	0.0407153	1
taf1-1	YDL058W	YDL058W	1	-0.311218	0.365505	0.44248	0.811747	0.446854	0.0462272	0.833333
taf1-1	YDL059C	YDL059C	1	-0.0966625	0.049168	0.120726	0.372156	0.0447593	0.0697747	1
taf1-1	YDL060W	YDL060W	1	0.055925	0.0534849	0.354758	0.760048	0.0620253	0.0364888	1
taf1-1	YDL061C	YDL061C	1	-0.0628276	0.279098	0.832927	0.638463	0.341007	0.0408966	0.888889
taf1-1	YDL062W	YDL062W	1	-0.0455885	0.0781204	0.590833	0.575809	0.0908159	0.0521538	1
taf1-1	YDL063C	YDL063C	1	-0.140531	0.0769731	0.141932	0.390335	0.0886784	0.0554101	1
taf1-1	YDL065C	YDL065C	1	-0.0198016	0.0636533	0.771273	0.624598	0.0680977	0.0657339	1
taf1-1	YDL066W	YDL066W	1	-0.125279	0.0677511	0.138133	0.38677	0.0773069	0.0522197	1
taf1-1	YDL067C	YDL067C	5	0.11624	0.0727501	0.18533	0.4245	0.078187	0.165484	1
taf1-1	YDL068W	YDL068W	1	0.0532694	0.115077	0.667499	0.598561	0.137041	0.0570289	1
taf1-1	YDL069C	YDL069C	1	0.0447143	0.0728715	0.572654	0.570607	0.0685721	0.0989432	1
taf1-1	YDL070W	YDL070W	1	-0.263134	0.0787231	0.0287679	0.259181	0.0904875	0.057654	1
taf1-1	YDL071C	YDL071C	1	-0.659042	0.281476	0.0792584	0.339839	0.343468	0.0511738	0.833333
taf1-1	YDL072C	YDL072C	2	0.00242801	0.0548892	0.966837	0.671758	0.054798	0.0953858	0.333333
taf1-1	YDL073W	YDL073W	1	NA	NA	NA	NA	NA	NA	0
taf1-1	YDL074C	YDL074C	5	-0.185974	0.0497638	0.0201713	0.227216	0.041926	0.171327	0.988889
taf1-1	YDL075W	YDL075W	5	-0.0579472	0.134902	0.689649	0.602492	0.151795	0.252665	0.266667
taf1-1	YDL076C	YDL076C	1	0.081929	0.0464661	0.152646	0.396296	0.0478866	0.0532594	1
taf1-1	YDL077C	YDL077C	1	-0.029161	0.0605953	0.655486	0.594106	0.071305	0.0356344	1
taf1-1	YDL078C	YDL078C	1	0.0608987	0.0835647	0.506523	0.548518	0.099747	0.0396909	1
taf1-1	YDL079C	YDL079C	1	0.0845327	0.0907672	0.404411	0.509928	0.10491	0.0636848	1
taf1-1	YDL080C	YDL080C	1	0.0685521	0.0929135	0.501575	0.545091	0.112341	0.0314106	1
taf1-1	YDL081C	YDL081C	1	-0.261872	0.212307	0.284931	0.472813	0.259198	0.0358405	0.722222
taf1-1	YDL082W	YDL082W	1	-0.0269308	0.0999035	0.800828	0.631217	0.115597	0.0694624	1
taf1-1	YDL083C	YDL083C	1	-0.373644	0.202592	0.138901	0.387694	0.247167	0.0376956	0.833333
taf1-1	YDL085C-A	YDL085C-A	1	-0.370335	0.336678	0.333096	0.487918	0.411362	0.049279	0.833333
taf1-1	YDL085W	YDL085W	1	0.0776733	0.078953	0.380916	0.502769	0.0714408	0.11287	1
taf1-1	YDL086W	YDL086W	1	-0.141224	0.0709753	0.117483	0.371301	0.0484268	0.125033	1
taf1-1	luc7-1	YDL087C	1	0.119805	0.0769775	0.194608	0.632772	0.0817845	0.0812328	1
taf1-1	YDL087C	YDL087C	1	-0.0598828	0.0421194	0.22816	0.665412	0.0454885	0.0421376	1
taf1-1	YDL088C	YDL088C	1	-0.0507116	0.0626955	0.463962	0.528559	0.05748	0.0881839	1
taf1-1	YDL089W	YDL089W	1	-0.0115662	0.145239	0.940352	0.665579	0.175322	0.0520656	1
taf1-1	YDL090C	YDL090C	1	NA	NA	NA	NA	NA	NA	0
taf1-1	YDL091C	YDL091C	1	0.0514337	0.116328	0.681238	0.601862	0.139102	0.0533515	1
taf1-1	YDL093W	YDL093W	1	-0.0144895	0.0720954	0.850523	0.642961	0.0819772	0.0568251	1
taf1-1	YDL094C	YDL094C	1	-0.152469	0.0986713	0.197184	0.436023	0.117022	0.052247	1
taf1-1	YDL095W	YDL095W	1	0.157232	0.0848525	0.13751	0.38677	0.0962915	0.0677021	1
taf1-1	YDL096C	YDL096C	1	0.182504	0.0647107	0.0478133	0.291234	0.0696353	0.0655471	1
taf1-1	YDL097C	YDL097C	1	-0.137705	0.0566069	0.0717748	0.528772	0.065689	0.0383979	1
taf1-1	YDL098C	YDL098C	1	-0.0533746	0.116852	0.671541	0.916395	0.141736	0.0343151	1
taf1-1	YDL099W	YDL099W	1	0.0353213	0.0932987	0.724234	0.611431	0.102673	0.0868658	1
taf1-1	YDL100C	YDL100C	1	0.291664	0.0522075	0.00503555	0.147982	4.19884e-06	0.110749	1
taf1-1	YDL101C	YDL101C	3	-0.337864	0.149187	0.0862304	0.341898	0.172967	0.176653	0.944444
taf1-1	cdc2-1	YDL102W	1	-0.125511	0.0311768	0.0157884	0.38987	0.014856	0.0609251	1
taf1-1	YDL102W	YDL102W	1	-0.0832597	0.108586	0.485973	0.830927	0.129772	0.0503634	1
taf1-1	YDL104C	YDL104C	1	-0.384895	0.153704	0.0664727	0.329278	0.184681	0.0631736	1
taf1-1	YDL105W	YDL105W	1	0.00303448	0.0489668	0.953559	0.976708	0.0554359	0.039629	1
taf1-1	YDL106C	YDL106C	1	-0.104068	0.063121	0.174553	0.417238	0.0734257	0.0418949	1
taf1-1	YDL107W	YDL107W	1	0.016885	0.0320719	0.626402	0.585674	0.0332917	0.0361071	1
taf1-1	YDL108W	YDL108W	1	-0.0064286	0.0542747	0.911424	0.976708	0.0610721	0.0454579	1
taf1-1	YDL109C	YDL109C	1	-0.0430975	0.0787331	0.613221	0.581602	0.0902722	0.0587183	1
taf1-1	YDL110C	YDL110C	1	-0.0545697	0.0624729	0.431698	0.517655	0.0676905	0.0617808	1
taf1-1	YDL111C	YDL111C	1	0.0426802	0.0314441	0.246207	0.681262	1.91543e-06	0.0667029	1
taf1-1	YDL112W	YDL112W	1	0.045193	0.0983551	0.669747	0.599406	0.112989	0.0723331	1
taf1-1	YDL113C	YDL113C	1	-0.142712	0.0782369	0.142198	0.390538	0.0793595	0.0930097	1
taf1-1	YDL114W	YDL114W	1	0.0148521	0.121669	0.908731	0.660402	0.137355	0.100075	1
taf1-1	YDL115C	YDL115C	1	-0.0302162	0.0758653	0.710763	0.608219	0.0878729	0.0522972	1
taf1-1	YDL116W	YDL116W	1	-0.151302	0.10442	0.220928	0.446297	0.119914	0.07699	1
taf1-1	YDL117W	YDL117W	1	-0.0134117	0.0259773	0.632885	0.587788	1.7662e-06	0.0551061	1
taf1-1	YDL118W	YDL118W	1	-0.0789143	0.171959	0.670127	0.599406	0.20438	0.0880468	1
taf1-1	YDL119C	YDL119C	1	-0.0162516	0.209974	0.942024	0.665579	0.253055	0.0793211	1
taf1-1	YDL120W	YDL120W	1	-0.0987704	0.0561855	0.153587	0.585842	0.0549068	0.0718428	1
taf1-1	YDL121C	YDL121C	3	-0.0498876	0.0841314	0.585101	0.573451	0.0685532	0.230778	0.981481
taf1-1	YDL122W	YDL122W	1	-0.0705647	0.0646327	0.336282	0.490033	0.0731968	0.052201	1
taf1-1	YDL123W	YDL123W	1	-0.0600243	0.0337263	0.149728	0.394497	0.0228816	0.0595641	1
taf1-1	YDL124W	YDL124W	1	0.263653	0.0529533	0.00760293	0.161338	0.053305	0.0639842	1
taf1-1	YDL125C	YDL125C	1	0.0727179	0.0741421	0.382227	0.503289	0.0834119	0.062162	1
taf1-1	YDL126C	YDL126C	1	-0.00941997	0.0236819	0.711114	0.936302	0.0172873	0.0403386	1
taf1-1	YDL127W	YDL127W	1	-0.120997	0.0676853	0.148358	0.394289	0.0698207	0.0774021	1
taf1-1	YDL128W	YDL128W	1	-0.0103104	0.123922	0.937689	0.665245	0.15035	0.0359028	1
taf1-1	YDL129W	YDL129W	1	0.0789382	0.11139	0.517647	0.554604	0.133978	0.0445434	1
taf1-1	YDL130W	YDL130W	1	-0.113669	0.0268659	0.0133594	0.200312	0.0279233	0.0301473	1
taf1-1	YDL130W-A	YDL130W-A	1	0.196906	0.128416	0.199968	0.436784	0.154198	0.0536377	1
taf1-1	YDL131W	YDL131W	1	-0.0160731	0.055075	0.784919	0.627736	0.0160022	0.113496	1
taf1-1	YDL132W	YDL132W	1	0.0100267	0.0424469	0.824867	0.971321	0.0461405	0.0414846	1
taf1-1	YDL133C-A	YDL133C-A	1	0.102015	0.0943317	0.340338	0.491418	0.112931	0.0422252	1
taf1-1	YDL133W	YDL133W	1	-0.0407969	0.108288	0.725496	0.612026	0.128068	0.0596965	1
taf1-1	YDL134C	YDL134C	1	-0.120483	0.0710395	0.165126	0.410292	0.0803244	0.0579116	1
taf1-1	YDL134C-A	YDL134C-A	1	-0.0039581	0.0902309	0.967113	0.671808	0.101159	0.077059	1
taf1-1	YDL135C	YDL135C	1	0.0306445	0.0843006	0.734619	0.614669	0.0879473	0.0936777	1
taf1-1	YDL136W	YDL136W	1	-0.423499	0.25539	0.172607	0.41684	0.310946	0.058709	0.833333
taf1-1	YDL137W	YDL137W	1	-0.0372491	0.0789758	0.661752	0.596825	0.0921208	0.051074	1
taf1-1	YDL138W	YDL138W	1	0.172037	0.1468	0.306268	0.479065	0.17269	0.0866589	1
taf1-1	YDL139C	YDL139C	1	-0.0529531	0.083011	0.558224	0.864763	0.0973652	0.0506833	1
taf1-1	YDL140C	YDL140C	1	0.00398078	0.0227283	0.869473	0.976708	0.0170093	0.038166	1
taf1-1	YDL142C	YDL142C	1	-0.025187	0.0549749	0.670627	0.599406	0.0445765	0.0874005	1
taf1-1	cct4-1	YDL143W	1	0.265427	0.0542446	0.00808373	0.311326	0.0431381	0.0875127	1
taf1-1	YDL143W	YDL143W	1	0.0550664	0.406893	0.898885	0.976708	0.498039	0.0300121	0.333333
taf1-1	YDL144C	YDL144C	1	-0.0516777	0.0706899	0.505268	0.547765	0.0821028	0.0475833	1
taf1-1	cop1-1	YDL145C	1	0.0314168	0.0434399	0.509571	0.842172	0.0470282	0.0430889	1
taf1-1	YDL146W	YDL146W	1	NA	NA	NA	NA	NA	NA	0
taf1-1	YDL147W	YDL147W	1	-0.0880676	0.0501227	0.153747	0.585842	0.0571413	0.0388571	1
taf1-1	YDL148C	YDL148C	1	-0.00722027	0.0807459	0.933047	0.976708	0.0967334	0.0356014	1
taf1-1	YDL149W	YDL149W	1	-0.0673101	0.0563848	0.298527	0.477014	0.0639619	0.0450913	1
taf1-1	YDL150W	YDL150W	1	0.00235163	0.0484552	0.963619	0.978211	0.0475242	0.0615624	1
taf1-1	YDL151C	YDL151C	1	-0.0907577	0.0906954	0.373606	0.499969	0.107163	0.0506345	0.611111
taf1-1	YDL152W	YDL152W	1	0.074313	0.0398271	0.135474	0.561879	4.47119e-06	0.0844861	1
taf1-1	YDL153C	YDL153C	1	-0.0485144	0.0858969	0.602381	0.889835	0.103046	0.0367021	1
taf1-1	YDL154W	YDL154W	1	-0.141693	0.0474342	0.0404518	0.278931	0.0438416	0.066021	1
taf1-1	YDL155W	YDL155W	1	0.0734738	0.0659338	0.327564	0.486876	0.0734319	0.058189	1
taf1-1	YDL156W	YDL156W	1	-0.104855	0.0955395	0.33405	0.488117	0.111818	0.05971	1
taf1-1	YDL157C	YDL157C	1	-0.251357	0.428435	0.588928	0.574804	0.523976	0.0484971	0.833333
taf1-1	YDL158C	YDL158C	2	NA	NA	NA	NA	NA	NA	0
taf1-1	YDL159W	YDL159W	1	NA	NA	NA	NA	NA	NA	0
taf1-1	YDL159W-A	YDL159W-A	1	-0.129353	0.0942173	0.241713	0.452596	0.110081	0.0599365	1
taf1-1	YDL160C	YDL160C	2	0.112439	0.367315	0.774791	0.625945	0.401879	0.495216	0.166667
taf1-1	YDL160C-A	YDL160C-A	1	NA	NA	NA	NA	NA	NA	0
taf1-1	YDL161W	YDL161W	1	0.0563155	0.0559919	0.371427	0.499969	0.0527026	0.0759949	1
taf1-1	YDL162C	YDL162C	1	-0.213507	0.054809	0.0176089	0.217565	0.0627148	0.041457	1
taf1-1	YDL163W	YDL163W	1	-0.119159	0.0460278	0.0607578	0.511862	0.0347614	0.0768663	1
taf1-1	YDL164C	YDL164C	1	-0.0297973	0.0355536	0.449135	0.814966	4.1187e-06	0.0754205	1
taf1-1	YDL165W	YDL165W	1	-0.00955549	0.0456068	0.844282	0.975813	0.0473908	0.051208	1
taf1-1	YDL167C	YDL167C	2	-0.133857	0.0788971	0.16501	0.410292	0.0885182	0.0949208	1
taf1-1	YDL168W	YDL168W	1	0.0441999	0.10299	0.689906	0.602556	0.118383	0.0754154	1
taf1-1	YDL169C	YDL169C	1	0.065061	0.139056	0.664228	0.596909	0.167159	0.0564612	1
taf1-1	YDL170W	YDL170W	1	0.106036	0.106321	0.375055	0.500651	0.120959	0.0835181	1
taf1-1	YDL171C	YDL171C	1	-0.0555635	0.0319174	0.156682	0.3995	0.0318597	0.0392316	1
taf1-1	YDL172C	YDL172C	1	0.000612333	0.0708144	0.993515	0.677134	0.0791497	0.061417	1
taf1-1	YDL173W	YDL173W	1	0.114106	0.110726	0.360993	0.499969	0.128297	0.0760949	1
taf1-1	YDL174C	YDL174C	1	0.0282364	0.0314217	0.419656	0.51447	1.52223e-06	0.0666555	1
taf1-1	YDL175C	YDL175C	1	0.125089	0.056481	0.0911475	0.342598	0.0597836	0.0602761	1
taf1-1	YDL176W	YDL176W	1	0.00677196	0.0632563	0.919899	0.661941	0.0701994	0.0567648	1
taf1-1	YDL177C	YDL177C	1	0.0609434	0.058431	0.355835	0.497213	0.0635365	0.0570366	1
taf1-1	YDL178W	YDL178W	1	-0.092221	0.0423738	0.0951298	0.345974	0.0437038	0.0484751	1
taf1-1	YDL179W	YDL179W	1	0.141078	0.0550617	0.0624943	0.324941	0.0635754	0.038956	1
taf1-1	YDL180W	YDL180W	1	-0.0810501	0.0847818	0.393216	0.507153	0.0949377	0.0728447	1
taf1-1	YDL181W	YDL181W	1	NA	NA	NA	NA	NA	NA	0
taf1-1	YDL182W	YDL182W	1	-0.0891035	0.0573371	0.195145	0.434359	0.0597121	0.0640107	1
taf1-1	YDL183C	YDL183C	1	0.128429	0.113708	0.32185	0.485384	0.1252	0.105632	1
taf1-1	YDL184C	YDL184C	1	0.110664	0.259744	0.691997	0.603092	0.313604	0.0925098	1
taf1-1	YDL185W	YDL185W	2	-0.123267	0.139439	0.426621	0.515516	0.168631	0.06612	0.75
taf1-1	YDL186W	YDL186W	1	0.085448	0.0894214	0.393404	0.507153	0.105157	0.0530011	1
taf1-1	YDL187C	YDL187C	1	0.10466	0.136752	0.486739	0.538841	0.166402	0.0329487	1
taf1-1	YDL188C	YDL188C	1	0.214407	0.0532174	0.0157481	0.210562	0.0519313	0.0682191	1
taf1-1	YDL189W	YDL189W	1	-0.343897	0.331602	0.358276	0.499125	0.405425	0.0413618	0.833333
taf1-1	YDL190C	YDL190C	1	-0.403286	0.285453	0.230586	0.447692	0.348333	0.0516387	0.833333
taf1-1	YDL191W	YDL191W	1	-0.125524	0.0242523	0.00662567	0.152899	0.0196557	0.0385713	1
taf1-1	YDL192W	YDL192W	1	-0.13028	0.164764	0.473354	0.533218	0.198341	0.064376	1
taf1-1	YDL193W	YDL193W	1	0.0263431	0.0593528	0.680111	0.920743	0.0679432	0.0447608	1
taf1-1	YDL194W	YDL194W	1	0.0797835	0.0328392	0.072018	0.33104	0.0250685	0.0544753	1
taf1-1	YDL195W	YDL195W	1	-0.0658412	0.0607419	0.339354	0.751647	0.0649354	0.0628752	1
taf1-1	YDL197C	YDL197C	1	-0.0327202	0.140837	0.827687	0.636465	0.168007	0.0676637	1
taf1-1	YDL198C	YDL198C	1	NA	NA	NA	NA	NA	NA	0
taf1-1	YDL199C	YDL199C	1	0.0968713	0.0942469	0.362112	0.499969	0.109341	0.0640678	1
taf1-1	YDL200C	YDL200C	1	-0.0804904	0.0561709	0.225155	0.446998	0.0597739	0.0589873	1
taf1-1	YDL201W	YDL201W	1	0.171512	0.127821	0.250765	0.455278	0.147377	0.091445	1
taf1-1	YDL202W	YDL202W	2	-0.15866	0.269976	0.58832	0.574682	0.321572	0.188498	0.861111
taf1-1	YDL203C	YDL203C	1	-0.00948764	0.0862426	0.917699	0.661488	0.100681	0.0553192	1
taf1-1	YDL204W	YDL204W	1	-0.111772	0.0730563	0.200773	0.437091	0.0859001	0.0433707	1
taf1-1	YDL205C	YDL205C	1	-0.0209661	0.39202	0.959912	0.977018	0.47857	0.0668686	1
taf1-1	YDL206W	YDL206W	1	-0.0431322	0.0551797	0.478089	0.534507	0.0502548	0.0782619	1
taf1-1	YDL207W	YDL207W	1	0.0675609	0.051105	0.2567	0.69092	0.0566897	0.045952	1
taf1-1	YDL208W	YDL208W	1	-0.0117181	0.08449	0.896396	0.976708	0.0904932	0.0869281	1
taf1-1	YDL209C	YDL209C	1	-0.135534	0.103903	0.262078	0.69438	0.125005	0.041257	1
taf1-1	YDL210W	YDL210W	1	0.0975692	0.097422	0.373253	0.499969	0.109144	0.0835008	1
taf1-1	YDL211C	YDL211C	1	0.156619	0.130737	0.297058	0.47607	0.152599	0.0839982	1
taf1-1	YDL212W	YDL212W	1	0.153357	0.0523267	0.0427814	0.480557	0.0602553	0.0378059	1
taf1-1	YDL213C	YDL213C	1	0.0809809	0.0824766	0.381757	0.503274	0.0954387	0.0573159	1
taf1-1	YDL214C	YDL214C	1	0.214541	0.0659451	0.0312775	0.264866	0.0574062	0.0984023	1
taf1-1	YDL215C	YDL215C	1	0.0363283	0.115163	0.768192	0.624036	0.133351	0.0795859	1
taf1-1	YDL216C	YDL216C	1	0.0353192	0.125409	0.792195	0.630455	0.148707	0.0665705	1
taf1-1	tim22-19	YDL217C	1	0.106175	0.0739205	0.224256	0.665412	0.0658491	0.107614	1
taf1-1	YDL217C	YDL217C	1	0.0559094	0.0527092	0.34862	0.760048	0.0504161	0.0698344	1
taf1-1	YDL218W	YDL218W	1	0.0685257	0.0814648	0.4476	0.524301	0.0910512	0.0706637	1
taf1-1	YDL219W	YDL219W	1	-0.0552145	0.0260547	0.101436	0.352315	1.78497e-06	0.0552705	1
taf1-1	YDL220C	YDL220C	1	0.0670781	0.0247212	0.05335	0.50465	0.018838	0.0410548	1
taf1-1	YDL222C	YDL222C	1	-0.0438772	0.058832	0.497228	0.543166	0.0650929	0.053518	1
taf1-1	YDL223C	YDL223C	1	0.078399	0.0862252	0.414656	0.512409	0.0903652	0.0946513	1
taf1-1	YDL224C	YDL224C	1	-0.348505	0.360589	0.38853	0.505224	0.438921	0.084575	0.833333
taf1-1	YDL225W	YDL225W	1	NA	NA	NA	NA	NA	NA	0
taf1-1	YDL226C	YDL226C	1	0.00168197	0.0554705	0.977263	0.674652	0.0631542	0.0433705	1
taf1-1	YDL227C	YDL227C	1	-0.0905647	0.0408845	0.0911039	0.342598	0.0448257	0.0386511	1
taf1-1	YDL229W	YDL229W	1	-0.166065	0.102017	0.178894	0.420148	0.118198	0.0701512	1
taf1-1	YDL230W	YDL230W	1	0.155654	0.143928	0.340331	0.491418	0.165442	0.105382	1
taf1-1	YDL231C	YDL231C	1	0.0956855	0.151703	0.56245	0.568008	0.182011	0.0646385	1
taf1-1	YDL232W	YDL232W	1	0.00372668	0.0795749	0.964892	0.670834	0.0899083	0.0651474	1
taf1-1	YDL233W	YDL233W	1	0.157161	0.0516202	0.0382308	0.275962	0.0493887	0.0683606	1
taf1-1	YDL234C	YDL234C	1	-0.116387	0.0819389	0.228518	0.447692	0.0975441	0.0408459	1
taf1-1	YDL235C	YDL235C	1	-0.0682111	0.06503	0.353409	0.760048	0.0765408	0.0381391	1
taf1-1	YDL236W	YDL236W	1	-0.00103285	0.0661665	0.988293	0.67666	0.0735839	0.0587981	1
taf1-1	YDL237W	YDL237W	1	0.0730676	0.060221	0.291752	0.474477	0.0553715	0.0843892	1
taf1-1	YDL238C	YDL238C	1	0.0459138	0.065917	0.524447	0.557192	0.0743543	0.0544707	1
taf1-1	YDL239C	YDL239C	1	-0.312632	0.0998876	0.0351908	0.2726	0.10357	0.112777	1
taf1-1	YDL240W	YDL240W	1	-0.328782	0.0751296	0.0119102	0.190408	0.0890059	0.0404217	1
taf1-1	YDL241W	YDL241W	1	-0.045421	0.0653404	0.525233	0.557192	0.0770394	0.0375098	1
taf1-1	YDL242W	YDL242W	1	0.100639	0.160584	0.564845	0.568563	0.192333	0.0711818	1
taf1-1	YDL243C	YDL243C	1	0.0791145	0.0955379	0.454163	0.527187	0.0999402	0.105402	1
taf1-1	YDR001C	YDR001C	1	0.252245	0.0599377	0.0136031	0.200312	5.13972e-06	0.127147	1
taf1-1	YDR002W	YDR002W	1	0.0521299	0.0530957	0.381781	0.76314	0.0584073	0.0495169	1
taf1-1	yrb1-51	YDR002W	1	0.0379951	0.0567143	0.539586	0.854569	0.0641584	0.0461021	1
taf1-1	YDR003W	YDR003W	1	0.0301197	0.0331942	0.415528	0.512851	0.0303287	0.046892	1
taf1-1	YDR003W-A	YDR003W-A	1	-0.306417	0.122761	0.067049	0.330447	0.146734	0.0567693	1
taf1-1	YDR004W	YDR004W	1	-0.169206	0.0385769	0.0118176	0.190408	0.0401519	0.0431308	1
taf1-1	YDR005C	YDR005C	1	0.127119	0.0632527	0.114839	0.369235	0.0702092	0.0567106	1
taf1-1	YDR006C	YDR006C	1	-0.0690049	0.269232	0.810359	0.633258	0.32726	0.0699253	1
taf1-1	YDR007W	YDR007W	1	0.118598	0.0963271	0.285688	0.472813	0.112101	0.0636827	1
taf1-1	YDR008C	YDR008C	1	0.122115	0.0586203	0.105646	0.358604	0.0612205	0.064959	1
taf1-1	YDR009W	YDR009W	1	0.0962636	0.0856884	0.324125	0.485973	0.0981773	0.0642253	1
taf1-1	YDR010C	YDR010C	1	-0.117373	0.086111	0.244553	0.452597	0.0983375	0.0660089	1
taf1-1	YDR011W	YDR011W	1	-0.0988659	0.0258014	0.0185893	0.220735	3.05264e-06	0.054733	1
taf1-1	YDR013W	YDR013W	1	-0.237059	0.0341931	0.0022726	0.251959	0.0312458	0.0482945	1
taf1-1	psf1-1	YDR013W	1	-0.277802	0.465311	0.582643	0.881198	0.568471	0.0695538	0.888889
taf1-1	YDR014W	YDR014W	1	0.054122	0.0402299	0.249728	0.454569	0.0327766	0.0637187	1
taf1-1	YDR015C	YDR015C	1	0.0911062	0.064491	0.230613	0.447692	0.0559167	0.0966221	1
taf1-1	YDR017C	YDR017C	1	-0.384387	0.152465	0.0652773	0.327164	0.185954	0.0294743	0.833333
taf1-1	YDR018C	YDR018C	1	-0.072771	0.135526	0.619775	0.583373	0.159925	0.0769734	1
taf1-1	YDR019C	YDR019C	1	-0.307941	0.342351	0.419247	0.514352	0.417949	0.0580926	0.833333
taf1-1	YDR020C	YDR020C	1	0.0552062	0.0699492	0.474125	0.533703	0.0683381	0.0894857	1
taf1-1	YDR021W	YDR021W	1	-0.237584	0.0968582	0.070225	0.528772	0.116148	0.0417837	1
taf1-1	fal1-1	YDR021W	1	NA	NA	NA	NA	NA	NA	0
taf1-1	YDR022C	YDR022C	1	-0.00335194	0.0647834	0.961216	0.670787	0.0582395	0.09333	1
taf1-1	YDR024W	YDR024W	1	-0.359156	0.124682	0.0449874	0.284561	0.142367	0.0956572	1
taf1-1	YDR025W	YDR025W	1	-0.347796	0.193283	0.146338	0.393246	0.236303	0.0244003	0.833333
taf1-1	YDR026C	YDR026C	1	0.0910115	0.0673415	0.247913	0.454533	0.0432433	0.121643	1
taf1-1	YDR027C	YDR027C	1	-0.170878	0.0550159	0.0360118	0.273716	0.0603102	0.0520423	1
taf1-1	YDR028C	YDR028C	1	0.0349135	0.0797269	0.684058	0.601862	0.0894861	0.0676787	1
taf1-1	YDR029W	YDR029W	1	0.0642241	0.0470512	0.243993	0.452596	0.0448346	0.0627036	1
taf1-1	YDR030C	YDR030C	1	-0.0269571	0.05306	0.638154	0.590254	0.0499411	0.0720195	1
taf1-1	YDR031W	YDR031W	1	-0.112762	0.0681164	0.17318	0.417238	0.0772803	0.0544297	1
taf1-1	YDR032C	YDR032C	1	-0.177669	0.124139	0.225619	0.446998	0.145535	0.0761903	1
taf1-1	YDR033W	YDR033W	1	-0.0566175	0.0398955	0.228861	0.447692	0.035941	0.0573337	1
taf1-1	YDR034C	YDR034C	1	-0.00786364	0.00786388	0.373914	0.499969	8.66259e-05	0.0166811	0.0555556
taf1-1	YDR034W-B	YDR034W-B	1	-0.128057	0.535283	0.822683	0.63568	0.655437	0.0241189	0.666667
taf1-1	YDR035W	YDR035W	1	-0.0468138	0.136079	0.748156	0.617947	0.160241	0.0793582	1
taf1-1	YDR036C	YDR036C	1	0.225337	0.538453	0.697082	0.604489	0.658715	0.0545707	0.666667
taf1-1	YDR037W	YDR037W	1	0.000385819	0.12462	0.997678	0.98251	0.149776	0.0508633	1
taf1-1	YDR041W	YDR041W	1	-0.15437	0.0770383	0.115613	0.548496	0.0907909	0.0444752	1
taf1-1	YDR042C	YDR042C	1	-0.0646505	0.188185	0.748485	0.617947	0.228982	0.0454221	1
taf1-1	YDR043C	YDR043C	1	0.0872165	0.078392	0.328247	0.48696	0.0887465	0.0634515	1
taf1-1	YDR044W	YDR044W	1	0.00532903	0.0767279	0.947962	0.976708	0.0921491	0.0319044	1
taf1-1	YDR045C	YDR045C	1	0.264685	0.11797	0.0882633	0.528772	0.143276	0.0322775	1
taf1-1	YDR046C	YDR046C	1	0.0403547	0.136459	0.782154	0.627437	0.162188	0.0698527	1
taf1-1	YDR047W	YDR047W	1	0.0783934	0.126259	0.568301	0.871769	0.151812	0.0509542	1
taf1-1	YDR048C	YDR048C	1	-0.0743461	0.0665309	0.32638	0.485973	0.0759821	0.050978	1
taf1-1	YDR049W	YDR049W	1	-0.243901	0.046495	0.00631543	0.151295	0.0429625	0.0647356	1
taf1-1	YDR050C	YDR050C	1	-0.0462681	0.119558	0.718469	0.608595	0.141522	0.0650997	1
taf1-1	YDR050C	YDR050C	1	0.108658	0.0723437	0.207518	0.646755	0.0869181	0.0297827	1
taf1-1	YDR051C	YDR051C	1	-0.0235045	0.107901	0.83822	0.639241	0.122949	0.0839182	1
taf1-1	YDR052C	YDR052C	1	0.0327072	0.0627398	0.629679	0.903437	0.0728107	0.0425336	1
taf1-1	YDR053W	YDR053W	1	-0.00726052	0.555099	0.990191	0.98037	0.679204	0.0514847	0.333333
taf1-1	YDR054C	YDR054C	1	0.201519	0.0500381	0.0157686	0.38987	0.0372321	0.0843118	1
taf1-1	YDR055W	YDR055W	1	-0.0163179	0.101224	0.879746	0.652309	0.118251	0.0644836	1
taf1-1	YDR056C	YDR056C	1	0.104741	0.174797	0.581318	0.572473	0.209163	0.0790284	1
taf1-1	YDR057W	YDR057W	1	-0.139519	0.0873836	0.185586	0.424791	0.100602	0.0632384	1
taf1-1	YDR058C	YDR058C	1	0.166386	0.133298	0.280024	0.47204	0.159961	0.0565172	1
taf1-1	YDR059C	YDR059C	1	-0.0214192	0.117897	0.864671	0.647554	0.138838	0.0687074	1
taf1-1	YDR060W	YDR060W	1	0.0360218	0.0451812	0.46994	0.820002	0.0392661	0.0675321	1
taf1-1	YDR061W	YDR061W	1	0.227457	0.097858	0.0807501	0.339839	0.117248	0.0430293	1
taf1-1	lcb2-2	YDR062W	1	0.18912	0.0259325	0.00187937	0.251959	1.6237e-06	0.0550111	1
taf1-1	lcb2-19	YDR062W	1	0.0673045	0.0610506	0.33214	0.745687	0.070283	0.0441947	1
taf1-1	lcb2-16	YDR062W	1	0.00993284	0.0302741	0.759294	0.95255	0.0287663	0.0405195	1
taf1-1	lcb2-1	YDR062W	1	0.0112899	0.0785827	0.892709	0.976708	0.0924299	0.0464624	1
taf1-1	YDR062W	YDR062W	1	-0.00747601	0.0630138	0.911279	0.976708	0.0742778	0.0362869	1
taf1-1	YDR063W	YDR063W	1	-0.0152736	0.056422	0.800013	0.631217	0.0547827	0.0729523	1
taf1-1	YDR065W	YDR065W	1	0.146486	0.042349	0.025841	0.250263	0.0491384	0.0287528	1
taf1-1	YDR066C	YDR066C	1	0.00768626	0.0363882	0.843033	0.640242	0.0150275	0.0726703	1
taf1-1	YDR067C	YDR067C	1	-0.114832	0.0763182	0.206861	0.440481	0.0848504	0.0679065	1
taf1-1	YDR068W	YDR068W	1	0.117863	0.0920708	0.269696	0.465063	0.0999969	0.090269	1
taf1-1	YDR069C	YDR069C	1	-0.287612	0.106831	0.0545322	0.304527	0.119481	0.09236	0.888889
taf1-1	YDR070C	YDR070C	1	0.0626634	0.0514171	0.289907	0.474281	0.0376334	0.0874525	1
taf1-1	YDR071C	YDR071C	1	0.17783	0.070601	0.0654399	0.327164	0.0668578	0.0949757	1
taf1-1	YDR072C	YDR072C	1	0.0911276	0.135095	0.536942	0.560837	0.16308	0.0483942	1
taf1-1	YDR073W	YDR073W	1	0.112163	0.149866	0.495815	0.542699	0.180314	0.0594163	1
taf1-1	YDR074W	YDR074W	1	-0.230275	0.294935	0.478564	0.534675	0.35831	0.0792526	0.833333
taf1-1	YDR075W	YDR075W	1	0.0402526	0.0265419	0.203969	0.439863	0.0286503	0.0266008	1
taf1-1	YDR076W	YDR076W	1	-0.00353064	0.161197	0.983575	0.67608	0.195361	0.0493267	1
taf1-1	YDR077W	YDR077W	1	0.0826968	0.210942	0.715023	0.608219	0.256987	0.0458962	1
taf1-1	YDR078C	YDR078C	1	-0.0924926	0.106328	0.433454	0.517869	0.125324	0.0613001	1
taf1-1	YDR079C-A	YDR079C-A	1	-0.286804	0.124447	0.0825182	0.339839	0.14982	0.0485185	0.833333
taf1-1	YDR079W	YDR079W	1	-0.136957	0.0579906	0.0775175	0.339839	0.0637983	0.0540596	1
taf1-1	YDR080W	YDR080W	1	-0.242705	0.064407	0.0196334	0.224409	0.0732034	0.0509014	1
taf1-1	stn1-13	YDR082W	1	-0.0771445	0.0387369	0.11725	0.548496	3.82514e-06	0.0821735	1
taf1-1	YDR082W	YDR082W	1	0.0608705	0.130393	0.664919	0.916395	0.154208	0.0718991	1
taf1-1	YDR083W	YDR083W	1	-0.0254867	0.107761	0.824655	0.636238	0.127709	0.0576877	1
taf1-1	YDR084C	YDR084C	1	-0.0145577	0.0783418	0.861627	0.64601	0.090119	0.0570452	1
taf1-1	YDR085C	YDR085C	1	0.0362555	0.0906513	0.709635	0.608219	0.0990761	0.0867829	1
taf1-1	YDR087C	YDR087C	1	0.134699	0.109459	0.285893	0.711858	0.126591	0.0764171	1
taf1-1	slu7-ts1	YDR088C	1	-0.0471039	0.0553396	0.442626	0.811747	0.0296858	0.105534	1
taf1-1	YDR088C	YDR088C	1	0.0343862	0.057439	0.581655	0.880939	0.065389	0.0449378	1
taf1-1	slu7-ts2	YDR088C	1	0.0669901	0.222351	0.778213	0.960169	0.269315	0.0699158	0.944444
taf1-1	YDR089W	YDR089W	1	0.135217	0.100138	0.248261	0.454569	0.117621	0.0601703	1
taf1-1	YDR090C	YDR090C	1	-0.0998022	0.0422	0.077242	0.339839	0.0457952	0.0414988	1
taf1-1	YDR091C	YDR091C	1	-0.108268	0.0446733	0.0724842	0.528772	0.0516296	0.0313658	1
taf1-1	YDR092W	YDR092W	1	0.0211812	0.065782	0.763585	0.623063	0.0764457	0.0440554	1
taf1-1	YDR093W	YDR093W	1	-0.0502077	0.0607326	0.454868	0.527187	0.0657064	0.0603826	1
taf1-1	YDR094W	YDR094W	1	-0.0901843	0.0817489	0.331851	0.48772	0.0971439	0.0419777	1
taf1-1	YDR095C	YDR095C	1	0.0459149	0.0981049	0.664134	0.596909	0.117581	0.0428352	1
taf1-1	YDR096W	YDR096W	1	0.0492616	0.0509854	0.388663	0.505224	0.0600756	0.0295055	1
taf1-1	YDR097C	YDR097C	1	0.09942	0.045638	0.0949092	0.345707	0.038294	0.0705226	1
taf1-1	YDR098C	YDR098C	1	0.0195218	0.0413681	0.661587	0.596825	1.5312e-06	0.087755	1
taf1-1	YDR099W	YDR099W	1	-0.0122706	0.101196	0.909335	0.660549	0.119678	0.0558029	1
taf1-1	YDR100W	YDR100W	1	0.181374	0.0978534	0.137427	0.38677	0.114758	0.0598399	1
taf1-1	YDR101C	YDR101C	1	-0.202884	0.0954803	0.100787	0.35095	0.113056	0.0517588	1
taf1-1	YDR102C	YDR102C	1	0.0491011	0.0781356	0.563833	0.568531	0.087994	0.0651496	1
taf1-1	YDR103W	YDR103W	1	NA	NA	NA	NA	NA	NA	0
taf1-1	YDR104C	YDR104C	1	-0.0366529	0.054494	0.538055	0.561334	0.0566224	0.0611957	1
taf1-1	YDR105C	YDR105C	1	-0.0876507	0.0507363	0.159134	0.401703	0.0589203	0.0341903	1
taf1-1	YDR107C	YDR107C	1	-0.103951	0.0488245	0.100312	0.35095	0.0500121	0.0567767	1
taf1-1	YDR108W	YDR108W	1	0.0333838	0.0936792	0.739571	0.615424	0.110391	0.0541546	1
taf1-1	YDR109C	YDR109C	1	0.0525513	0.0448673	0.306504	0.479065	0.0456933	0.0528697	1
taf1-1	YDR110W	YDR110W	1	0.0932329	0.083043	0.324393	0.485973	0.0874175	0.0900397	1
taf1-1	YDR111C	YDR111C	1	0.0317645	0.0474977	0.540265	0.561384	0.047034	0.059292	1
taf1-1	YDR112W	YDR112W	1	0.0639425	0.0608138	0.352377	0.495313	0.0680663	0.0523769	1
taf1-1	YDR113C	YDR113C	1	-0.119324	0.0296553	0.0158157	0.38987	0.0275249	0.041044	1
taf1-1	YDR114C	YDR114C	1	0.0446185	0.0728615	0.573391	0.570647	0.0853168	0.0453066	1
taf1-1	YDR115W	YDR115W	1	0.00866956	0.0489774	0.868101	0.647864	0.051885	0.0521379	1
taf1-1	YDR116C	YDR116C	1	0.0332741	0.0741918	0.677023	0.601684	0.0868297	0.0463862	1
taf1-1	YDR117C	YDR117C	1	-0.0967715	0.0812624	0.299548	0.477359	0.0948353	0.0522966	1
taf1-1	YDR118W	YDR118W	1	0.0778233	0.0771666	0.370263	0.762047	0.0916576	0.0399093	1
taf1-1	YDR119W	YDR119W	1	-0.0695969	0.0657281	0.349368	0.49489	0.0734083	0.0572228	1
taf1-1	YDR120C	YDR120C	1	0.00999558	0.0278705	0.73799	0.615424	0.0155849	0.0526	1
taf1-1	YDR121W	YDR121W	1	-0.155719	0.0587287	0.0568925	0.310652	0.0674192	0.0434132	1
taf1-1	YDR122W	YDR122W	1	-0.134988	0.0673464	0.115536	0.370389	0.0762256	0.0545791	1
taf1-1	YDR123C	YDR123C	1	NA	NA	NA	NA	NA	NA	0
taf1-1	YDR124W	YDR124W	1	0.0821176	0.0866987	0.397189	0.508932	0.100255	0.0605965	1
taf1-1	YDR125C	YDR125C	1	0.110809	0.049587	0.0891514	0.341898	0.0410815	0.0774717	1
taf1-1	YDR126W	YDR126W	1	0.00803928	0.0491189	0.877928	0.651255	0.0539129	0.04623	1
taf1-1	YDR127W	YDR127W	1	0.193446	0.0794601	0.0716314	0.330447	0.0904984	0.0619894	1
taf1-1	YDR128W	YDR128W	1	0.0923625	0.0973903	0.396641	0.508427	0.116605	0.0434955	1
taf1-1	YDR129C	YDR129C	1	-0.0128987	0.142942	0.932437	0.664065	0.171845	0.0579109	1
taf1-1	YDR130C	YDR130C	1	0.0357857	0.0748965	0.65773	0.595156	0.0852593	0.0586112	1
taf1-1	YDR131C	YDR131C	1	-0.180114	0.0984799	0.141401	0.390227	0.11882	0.0358865	1
taf1-1	YDR132C	YDR132C	1	-0.00139971	0.0549526	0.980899	0.675249	0.061289	0.0481665	1
taf1-1	YDR133C	YDR133C	1	0.00592059	0.0688577	0.935612	0.664521	0.080834	0.0416393	1
taf1-1	YDR134C	YDR134C	1	0.0942068	0.0788778	0.298326	0.477014	0.0951984	0.0284503	1
taf1-1	YDR135C	YDR135C	1	-0.018653	0.0477911	0.716206	0.608556	0.0539667	0.0392524	1
taf1-1	YDR136C	YDR136C	1	0.0393188	0.0392268	0.372896	0.499969	0.0394907	0.04739	1
taf1-1	YDR137W	YDR137W	1	0.0296572	0.0853788	0.745827	0.616822	0.100107	0.0523319	1
taf1-1	YDR138W	YDR138W	2	0.0514481	0.29015	0.867877	0.647864	0.317739	0.38979	0.166667
taf1-1	YDR139C	YDR139C	1	-0.0904157	0.140403	0.554659	0.565873	0.169662	0.0485034	1
taf1-1	YDR140W	YDR140W	1	0.0180117	0.121988	0.889762	0.655171	0.147288	0.0434062	1
taf1-1	YDR141C	YDR141C	1	-0.391378	0.136465	0.0455621	0.486455	0.16301	0.0639241	1
taf1-1	YDR142C	YDR142C	1	0.00547114	0.149566	0.972573	0.673544	0.175275	0.0922021	1
taf1-1	YDR143C	YDR143C	1	-0.162205	0.0644926	0.0656995	0.327164	0.075351	0.0410305	1
taf1-1	YDR144C	YDR144C	1	0.0284879	0.0547267	0.630167	0.58729	0.0636815	0.0362151	1
taf1-1	taf12-ts23	YDR145W	1	-0.365176	0.112841	0.0317883	0.426473	0.131216	0.075138	0.888889
taf1-1	taf12-W486stop	YDR145W	1	-0.14581	0.0534166	0.0524602	0.50465	0.0615718	0.038298	1
taf1-1	YDR145W	YDR145W	1	-0.0781756	0.0546918	0.226107	0.665412	0.0617792	0.0448372	1
taf1-1	taf12-9	YDR145W	1	-0.0429061	0.0589271	0.506874	0.842172	0.0640097	0.0577414	1
taf1-1	taf12-L464A	YDR145W	1	NA	NA	NA	NA	NA	NA	0
taf1-1	YDR146C	YDR146C	1	-0.0867895	0.0383916	0.0866191	0.341898	0.0406958	0.0407941	1
taf1-1	YDR147W	YDR147W	1	-0.0444611	0.078215	0.600125	0.579346	0.0870834	0.0691274	1
taf1-1	YDR148C	YDR148C	1	0.00571989	0.0534323	0.919904	0.661941	0.0587515	0.0499234	1
taf1-1	YDR149C	YDR149C	1	-0.219519	0.0779777	0.0480647	0.292225	0.0918754	0.0451566	1
taf1-1	YDR150W	YDR150W	1	-0.43392	0.0489019	0.000891065	0.0883849	0.0556374	0.0384019	1
taf1-1	YDR151C	YDR151C	1	0.139022	0.0983565	0.230406	0.447692	0.103312	0.1073	1
taf1-1	YDR152W	YDR152W	1	0.243093	0.125537	0.124889	0.374118	0.147236	0.0766972	1
taf1-1	YDR153C	YDR153C	1	-0.00247614	0.0741931	0.974975	0.67442	0.0847209	0.0569021	1
taf1-1	YDR154C	YDR154C	1	-0.0938401	0.0472452	0.117957	0.371301	0.044753	0.0635296	1
taf1-1	YDR155C	YDR155C	1	-0.147836	0.0422852	0.0249827	0.248256	0.016893	0.0847942	1
taf1-1	YDR156W	YDR156W	1	-0.326527	0.089947	0.0221556	0.234499	0.107554	0.041272	1
taf1-1	YDR157W	YDR157W	1	-0.212256	0.0386437	0.00535389	0.147982	0.0357501	0.0537196	1
taf1-1	YDR158W	YDR158W	1	-0.0679441	0.0762274	0.423121	0.514666	0.0880511	0.0537472	1
taf1-1	YDR159W	YDR159W	1	-0.24907	0.0987625	0.0652241	0.327164	0.116961	0.0534186	1
taf1-1	YDR160W	YDR160W	1	0.0737593	0.0581612	0.273519	0.710743	0.0649234	0.0507654	1
taf1-1	YDR161W	YDR161W	1	0.121321	0.135166	0.420155	0.514545	0.162915	0.0509011	1
taf1-1	YDR162C	YDR162C	1	0.149241	0.133133	0.325043	0.485973	0.161099	0.0436106	1
taf1-1	YDR163W	YDR163W	1	0.0812567	0.094204	0.437025	0.518562	0.108754	0.0667257	1
taf1-1	YDR164C	YDR164C	1	-0.0142514	0.061018	0.826792	0.972272	0.069875	0.0459003	1
taf1-1	YDR165W	YDR165W	1	-0.0829765	0.0926953	0.421303	0.514666	0.108268	0.0591591	1
taf1-1	YDR166C	YDR166C	1	0.0370829	0.0473453	0.477262	0.826094	0.0419193	0.0693933	1
taf1-1	YDR167W	YDR167W	1	-0.418683	0.110214	0.0191229	0.38987	0.133239	0.0374719	1
taf1-1	YDR168W	YDR168W	1	0.101779	0.043811	0.080858	0.528772	0.0503373	0.0321833	1
taf1-1	YDR169C	YDR169C	1	-0.0728787	0.157281	0.667192	0.598523	0.186875	0.0809413	1
taf1-1	YDR169C-A	YDR169C-A	1	0.0358586	0.0592462	0.577674	0.571517	0.0642388	0.0584434	1
taf1-1	YDR170C	YDR170C	1	-0.0892824	0.0357221	0.0668119	0.525889	0.00395695	0.0754674	1
taf1-1	YDR171W	YDR171W	1	0.402251	0.343395	0.306456	0.479065	0.419144	0.0599687	0.944444
taf1-1	YDR172W	YDR172W	1	0.00788794	0.0698764	0.915561	0.976708	0.0829974	0.0361455	1
taf1-1	YDR173C	YDR173C	1	-0.0660833	0.0880276	0.494576	0.542699	0.0976252	0.0792325	1
taf1-1	YDR174W	YDR174W	1	-0.331575	0.229307	0.221711	0.446297	0.28055	0.0221657	0.5
taf1-1	YDR175C	YDR175C	1	-0.150118	0.0978169	0.19965	0.436784	0.116111	0.0511002	1
taf1-1	YDR176W	YDR176W	1	-0.0408852	0.0280288	0.218408	0.445996	0.0252983	0.0401902	0.166667
taf1-1	YDR177W	YDR177W	1	0.0872316	0.0177009	0.00788362	0.311326	0.0165099	0.0243356	1
taf1-1	YDR178W	YDR178W	1	0.0771467	0.0583032	0.256337	0.457152	0.0584309	0.0710926	1
taf1-1	YDR179C	YDR179C	1	0.0767937	0.0275189	0.0492829	0.294554	0.0244762	0.0401317	1
taf1-1	YDR179W-A	YDR179W-A	1	0.410136	0.374404	0.334855	0.488247	0.457745	0.0470313	0.833333
taf1-1	YDR180W	YDR180W	1	0.0468956	0.0613106	0.486974	0.830927	0.0736909	0.0249885	1
taf1-1	YDR181C	YDR181C	1	0.0658773	0.100798	0.549062	0.564188	0.118333	0.0609371	1
taf1-1	YDR182W	YDR182W	1	-0.31266	0.338718	0.408212	0.784961	0.41368	0.0537661	0.944444
taf1-1	cdc1-2	YDR182W	1	-0.0598003	0.0742286	0.465624	0.820002	0.0872108	0.0444667	1
taf1-1	cdc1-6	YDR182W	1	-0.0149454	0.463199	0.975806	0.98037	0.565248	0.0834976	1
taf1-1	YDR182W-A	YDR182W-A	1	-0.0168771	0.0692813	0.819522	0.635522	0.0792115	0.0526893	1
taf1-1	YDR183W	YDR183W	1	0.0834054	0.0614377	0.246143	0.453169	0.0682701	0.0548016	1
taf1-1	YDR184C	YDR184C	1	-0.238475	0.0392714	0.00371517	0.134284	0.0412207	0.0429262	1
taf1-1	YDR185C	YDR185C	1	-0.12334	0.0699994	0.152858	0.396513	0.078463	0.0598357	1
taf1-1	YDR186C	YDR186C	1	-0.0580252	0.101234	0.597206	0.578421	0.115838	0.0765634	1
taf1-1	YDR187C	YDR187C	1	-0.0025076	0.0274307	0.931557	0.976708	0.0197252	0.0471036	1
taf1-1	YDR189W	YDR189W	1	-0.00736686	0.0642274	0.91421	0.976708	0.0725825	0.052522	1
taf1-1	YDR190C	YDR190C	1	0.0869121	0.0617204	0.231853	0.668502	0.0693369	0.0521491	1
taf1-1	YDR191W	YDR191W	1	0.0887788	0.073488	0.293557	0.474618	0.0797593	0.0722327	1
taf1-1	YDR192C	YDR192C	1	0.486071	0.355797	0.243657	0.452596	0.434683	0.0530223	0.833333
taf1-1	YDR193W	YDR193W	1	-0.0244643	0.0876169	0.793919	0.631175	0.0977913	0.0765236	1
taf1-1	YDR194C	YDR194C	1	-0.0308341	0.096341	0.764949	0.62353	0.114181	0.0515319	1
taf1-1	YDR194W-A	YDR194W-A	1	-0.0527981	0.0670894	0.475302	0.534297	0.0715306	0.0700326	1
taf1-1	YDR195W	YDR195W	1	0.668228	0.351186	0.129823	0.379114	0.426242	0.0997307	0.888889
taf1-1	YDR196C	YDR196C	1	-0.0489935	0.0583007	0.448005	0.814966	0.0570417	0.0743914	1
taf1-1	YDR197W	YDR197W	1	-0.00536885	0.0687039	0.941466	0.665579	0.0788659	0.0508084	1
taf1-1	YDR198C	YDR198C	1	0.244176	0.0499283	0.00809897	0.162993	0.0497494	0.0615854	1
taf1-1	YDR199W	YDR199W	1	0.0783902	0.0767896	0.365046	0.499969	0.0913721	0.0385788	1
taf1-1	YDR200C	YDR200C	1	-0.476959	0.0383422	0.000240133	0.04388	0.0376192	0.048682	1
taf1-1	YDR201W	YDR201W	1	0.132749	0.0603234	0.092589	0.534867	0.0616234	0.0705888	1
taf1-1	YDR202C	YDR202C	1	-0.110145	0.118862	0.406551	0.509928	0.139117	0.0742714	1
taf1-1	YDR203W	YDR203W	1	0.090843	0.0443493	0.109896	0.361491	0.0463225	0.0491279	1
taf1-1	YDR204W	YDR204W	1	0.0154868	0.0785643	0.853343	0.643725	0.0934225	0.039904	1
taf1-1	YDR205W	YDR205W	1	-0.284179	0.384503	0.500879	0.544982	0.469274	0.0680914	0.833333
taf1-1	YDR206W	YDR206W	1	-0.0386342	0.0879832	0.683261	0.601862	0.102124	0.0595534	1
taf1-1	YDR207C	YDR207C	1	0.204424	0.184284	0.329504	0.48735	0.223819	0.0503827	1
taf1-1	YDR208W	YDR208W	1	-0.0263718	0.0269619	0.383402	0.76379	0.0223382	0.042122	1
taf1-1	YDR209C	YDR209C	1	-0.0292721	0.03727	0.476127	0.534312	0.0423895	0.0293281	1
taf1-1	YDR210W	YDR210W	1	0.015164	0.073737	0.847107	0.641706	0.087448	0.0390605	1
taf1-1	YDR211W	YDR211W	1	0.0151529	0.0328852	0.668895	0.916395	0.0299011	0.0467357	1
taf1-1	tcp1-2	YDR212W	1	0.10001	0.0417891	0.0749056	0.528772	0.0453808	0.0409907	1
taf1-1	YDR212W	YDR212W	1	-0.038273	0.0357372	0.344507	0.755082	0.037205	0.0399315	1
taf1-1	YDR213W	YDR213W	1	0.0493077	0.108949	0.674315	0.600366	0.129332	0.0568713	1
taf1-1	YDR214W	YDR214W	1	0.133623	0.0524839	0.0635766	0.327164	0.0488248	0.0724151	1
taf1-1	YDR215C	YDR215C	1	0.126359	0.0650084	0.123846	0.374118	0.075246	0.0450729	1
taf1-1	YDR216W	YDR216W	1	0.047817	0.0696361	0.530028	0.558529	0.0815425	0.0432875	1
taf1-1	YDR217C	YDR217C	1	0.0858765	0.0916059	0.401599	0.509811	0.10822	0.0512621	1
taf1-1	YDR218C	YDR218C	1	0.418452	0.300004	0.235538	0.450868	0.365327	0.06796	0.888889
taf1-1	YDR219C	YDR219C	1	-0.190894	0.144189	0.256123	0.457152	0.175325	0.0366197	1
taf1-1	YDR220C	YDR220C	1	-0.137594	0.100531	0.24293	0.452596	0.119682	0.050079	1
taf1-1	YDR221W	YDR221W	1	-0.162777	0.0692128	0.0783578	0.339839	0.0813465	0.041293	1
taf1-1	YDR222W	YDR222W	1	-0.0389946	0.0409111	0.394487	0.507457	1.54182e-06	0.0867856	1
taf1-1	YDR223W	YDR223W	1	-0.0533258	0.0936523	0.599535	0.579042	0.110413	0.0538082	1
taf1-1	YDR224C	YDR224C	1	0.102966	0.0733906	0.233277	0.670814	0.0813189	0.0663292	1
taf1-1	YDR225W	YDR225W	1	-0.165087	0.0538561	0.0374628	0.275962	0.0629334	0.03421	1
taf1-1	YDR226W	YDR226W	1	-0.0626848	0.167171	0.726714	0.612392	0.201678	0.0611206	0.666667
taf1-1	YDR227W	YDR227W	1	NA	NA	NA	NA	NA	NA	0
taf1-1	pcf11-ts10	YDR228C	1	-0.150351	0.0735829	0.11053	0.545819	0.084972	0.0520028	1
taf1-1	pcf11-2	YDR228C	1	0.0591946	0.0348818	0.164933	0.59884	0.028547	0.0550502	1
taf1-1	pcf11-ts2	YDR228C	1	0.15246	0.0981767	0.195403	0.632772	0.110098	0.0837199	1
taf1-1	pcf11-ts9	YDR228C	1	-0.0855041	0.0585151	0.217752	0.659589	0.0647605	0.053163	1
taf1-1	YDR228C	YDR228C	1	0.00363525	0.101419	0.973124	0.98037	0.122705	0.0334103	1
taf1-1	YDR229W	YDR229W	1	0.118518	0.052857	0.0884028	0.341898	0.0583608	0.0485225	1
taf1-1	YDR230W	YDR230W	1	-0.0840898	0.120836	0.524808	0.557192	0.143892	0.0599331	1
taf1-1	YDR231C	YDR231C	1	-0.0774712	0.126924	0.57459	0.570992	0.153509	0.0424088	1
taf1-1	YDR232W	YDR232W	1	0.0360158	0.0776105	0.666736	0.916395	0.0926037	0.0371343	1
taf1-1	YDR233C	YDR233C	1	0.0660609	0.0914899	0.510215	0.550133	0.107595	0.0541891	1
taf1-1	YDR234W	YDR234W	1	0.00728471	0.00728493	0.373914	0.499969	8.02473e-05	0.015453	0.0555556
taf1-1	YDR235W	YDR235W	1	-0.149997	0.130364	0.313999	0.741292	0.159154	0.0220552	1
taf1-1	YDR237W	YDR237W	1	0.328063	0.236174	0.237145	0.450868	0.288552	0.0348739	0.833333
taf1-1	sec26-F856AW860A	YDR238C	1	0.114142	0.0775497	0.215035	0.659589	0.0908201	0.0481449	1
taf1-1	YDR238C	YDR238C	1	0.0999536	0.0789347	0.274134	0.710743	0.0938993	0.0398359	1
taf1-1	sec26-11D26	YDR238C	1	0.0105042	0.0888837	0.911623	0.976708	0.102941	0.0613264	1
taf1-1	YDR239C	YDR239C	1	0.219819	0.0556897	0.0168574	0.216178	0.0618383	0.0498407	1
taf1-1	YDR240C	YDR240C	1	0.0619741	0.0408345	0.203699	0.646056	0.0431504	0.0437913	1
taf1-1	YDR241W	YDR241W	1	-0.0365582	0.0462362	0.473369	0.533218	0.0524956	0.0367789	1
taf1-1	YDR242W	YDR242W	3	0.127206	0.0527829	0.0735566	0.332336	0.0526169	0.11267	1
taf1-1	YDR243C	YDR243C	1	-0.208005	0.075787	0.0516602	0.50465	0.0832126	0.0712285	1
taf1-1	prp28-101	YDR243C	1	-0.11019	0.0418099	0.0578525	0.511356	2.70268e-06	0.0886921	1
taf1-1	YDR244W	YDR244W	1	0.0881319	0.0308938	0.0462677	0.288687	0.0321991	0.0344178	1
taf1-1	YDR245W	YDR245W	2	-0.167086	0.25332	0.545562	0.563291	0.298157	0.210134	1
taf1-1	YDR246W	YDR246W	1	-0.0289326	0.102131	0.791011	0.96074	0.121697	0.050074	1
taf1-1	YDR246W-A	YDR246W-A	1	0.237129	0.0776165	0.0378377	0.275962	0.0721489	0.107206	1
taf1-1	YDR247W	YDR247W	1	0.0111963	0.0893267	0.906301	0.659118	0.103048	0.063641	1
taf1-1	YDR248C	YDR248C	1	-0.00888684	0.0459537	0.856079	0.643905	0.0504246	0.0433001	1
taf1-1	YDR249C	YDR249C	1	-0.0525215	0.120718	0.685953	0.601862	0.14477	0.0519909	1
taf1-1	YDR250C	YDR250C	1	-0.0597132	0.108833	0.612421	0.581438	0.129463	0.0549491	1
taf1-1	YDR251W	YDR251W	1	0.119984	0.0605245	0.118474	0.371301	0.0619182	0.0705894	1
taf1-1	YDR252W	YDR252W	1	-0.122079	0.0668246	0.141744	0.390335	0.0775658	0.0452274	1
taf1-1	YDR253C	YDR253C	1	-0.053608	0.0530941	0.369766	0.499969	0.0590666	0.0471045	1
taf1-1	YDR254W	YDR254W	1	-0.199445	0.0287673	0.00227248	0.115056	0.0261652	0.0408673	1
taf1-1	YDR255C	YDR255C	1	-0.0362204	0.0278422	0.263167	0.459702	0.0294776	0.0296911	1
taf1-1	YDR256C	YDR256C	1	0.0810502	0.0877282	0.407838	0.509928	0.103923	0.0472581	1
taf1-1	YDR257C	YDR257C	1	0.0304301	0.0212703	0.225773	0.446998	0.0147995	0.0371328	1
taf1-1	YDR258C	YDR258C	1	0.109524	0.0413018	0.0568756	0.310652	0.0446168	0.0412833	1
taf1-1	YDR259C	YDR259C	1	0.0247234	0.0601478	0.702108	0.605798	0.0670392	0.052888	1
taf1-1	YDR260C	YDR260C	1	0.202424	0.171455	0.303161	0.477985	0.199855	0.111622	1
taf1-1	YDR261C	YDR261C	1	-0.0470033	0.113474	0.699962	0.605717	0.132676	0.0716631	1
taf1-1	YDR262W	YDR262W	1	0.123273	0.0549328	0.0882236	0.341898	0.0624049	0.0435447	1
taf1-1	YDR263C	YDR263C	1	0.122783	0.0498703	0.0695375	0.330447	0.0529224	0.0528146	1
taf1-1	YDR264C	YDR264C	1	-0.0225116	0.0711131	0.767409	0.623918	0.0844893	0.0366265	1
taf1-1	YDR265W	YDR265W	1	0.0567286	0.0890818	0.558866	0.567174	0.106989	0.0370136	1
taf1-1	YDR266C	YDR266C	1	-0.023616	0.0649491	0.734554	0.614669	0.0772623	0.0327777	1
taf1-1	YDR267C	YDR267C	1	-0.0747985	0.038807	0.126185	0.555028	0.0402719	0.04372	1
taf1-1	YDR268W	YDR268W	2	-0.0925101	0.084447	0.334838	0.488247	0.0758797	0.172149	1
taf1-1	YDR269C	YDR269C	1	-0.0210614	0.0816936	0.809274	0.633258	0.0970419	0.0422008	1
taf1-1	YDR270W	YDR270W	1	-0.0515516	0.0596023	0.435867	0.517869	0.0510497	0.0903754	1
taf1-1	YDR271C	YDR271C	1	-0.196806	0.0591205	0.0291356	0.259211	0.058926	0.0728818	1
taf1-1	YDR272W	YDR272W	1	0.104758	0.186349	0.604014	0.579376	0.224417	0.0719538	1
taf1-1	YDR273W	YDR273W	1	-0.477031	0.160083	0.0407431	0.278931	0.192019	0.0685952	1
taf1-1	YDR274C	YDR274C	1	-0.078612	0.0964579	0.460821	0.528519	0.113124	0.058973	1
taf1-1	YDR275W	YDR275W	1	0.120296	0.0815884	0.214382	0.444364	0.094766	0.0548928	1
taf1-1	YDR276C	YDR276C	1	0.34037	0.0239449	0.000142235	0.0345445	1.81567e-06	0.0507948	1
taf1-1	YDR277C	YDR277C	1	0.148623	0.0675037	0.0924768	0.344344	0.0811098	0.0277297	1
taf1-1	YDR278C	YDR278C	1	0.115066	0.137556	0.449935	0.525611	0.166677	0.0424786	1
taf1-1	YDR279W	YDR279W	1	-0.114729	0.0623694	0.139679	0.38838	0.0742368	0.0311677	1
taf1-1	YDR281C	YDR281C	1	0.0289326	0.0455612	0.55992	0.567453	0.0477996	0.0498679	1
taf1-1	YDR282C	YDR282C	1	0.00550964	0.0264216	0.845005	0.640756	0.0189382	0.0454477	1
taf1-1	YDR283C	YDR283C	2	0.0333089	0.0557449	0.58234	0.572584	0.0631983	0.0632717	1
taf1-1	YDR284C	YDR284C	1	-0.0367743	0.12391	0.781405	0.627437	0.148646	0.0529614	1
taf1-1	YDR285W	YDR285W	1	-0.0554986	0.0678992	0.459606	0.528519	0.0769662	0.0545433	1
taf1-1	YDR286C	YDR286C	1	0.102726	0.0616115	0.170778	0.414554	0.0681118	0.0562515	1
taf1-1	YDR287W	YDR287W	1	0.0102239	0.103939	0.926375	0.662464	0.119262	0.0771008	1
taf1-1	YDR288W	YDR288W	1	0.123739	0.0675442	0.140906	0.571215	0.0792645	0.0410047	1
taf1-1	YDR289C	YDR289C	1	0.149465	0.094322	0.188228	0.428257	0.109707	0.0626715	1
taf1-1	YDR290W	YDR290W	1	0.159605	0.0862422	0.137883	0.38677	0.100206	0.0578468	1
taf1-1	YDR291W	YDR291W	1	0.176046	0.058472	0.0395205	0.278029	0.0626601	0.0600546	1
taf1-1	YDR292C	YDR292C	1	-0.0416795	0.0695218	0.581133	0.880939	0.0801981	0.0495434	1
taf1-1	srp101-47	YDR292C	1	0.0169475	0.0473508	0.738496	0.95255	0.0502887	0.0500259	1
taf1-1	YDR293C	YDR293C	1	-0.539119	0.0817041	0.00273308	0.123153	0.0942883	0.0580447	1
taf1-1	YDR294C	YDR294C	1	-0.0156803	0.0512517	0.774907	0.625945	0.0540876	0.0551714	1
taf1-1	YDR295C	YDR295C	1	-0.40948	0.0503894	0.00124726	0.089184	0.0513467	0.0592997	1
taf1-1	YDR296W	YDR296W	2	0.0964554	0.329892	0.784531	0.627736	0.386291	0.290059	0.888889
taf1-1	YDR297W	YDR297W	1	-0.00965741	0.12507	0.94216	0.665579	0.151733	0.0363697	1
taf1-1	YDR298C	YDR298C	1	-0.00267477	0.05479	0.963404	0.670834	0.0647901	0.030257	1
taf1-1	YDR299W	YDR299W	1	0.0153738	0.072349	0.84211	0.975813	0.079019	0.0694457	1
taf1-1	YDR300C	YDR300C	2	NA	NA	NA	NA	NA	NA	0
taf1-1	YDR301W	YDR301W	1	0.139938	0.0800223	0.155244	0.58838	0.0943825	0.0457369	1
taf1-1	YDR302W	YDR302W	1	0.0630172	0.0214459	0.0424557	0.480557	0.0066121	0.0440286	1
taf1-1	rsc3-1	YDR303C	1	-0.317762	0.0611593	0.00653564	0.311326	0.0574308	0.0832896	1
taf1-1	YDR303C	YDR303C	1	0.0171597	0.0826108	0.845597	0.975821	0.097533	0.0466086	1
taf1-1	YDR304C	YDR304C	1	-0.0192017	0.11349	0.873857	0.650179	0.136177	0.0482481	1
taf1-1	YDR305C	YDR305C	1	0.0253638	0.0293304	0.435948	0.517869	0.0162752	0.055467	1
taf1-1	YDR306C	YDR306C	1	-0.129322	0.0391063	0.0297393	0.260154	0.0389897	0.0481795	1
taf1-1	YDR307W	YDR307W	1	-0.0583424	0.116885	0.643882	0.591145	0.141076	0.0420943	1
taf1-1	YDR308C	YDR308C	1	-0.0235785	0.0235785	0.373901	0.762047	0.0244915	0.0265	0.111111
taf1-1	YDR309C	YDR309C	1	0.106116	0.076587	0.238132	0.451446	0.0909331	0.0398573	1
taf1-1	YDR310C	YDR310C	1	-0.0865557	0.0904851	0.392952	0.507153	0.109007	0.0345917	1
taf1-1	YDR311W	YDR311W	1	0.150984	0.0983986	0.199716	0.637173	0.111107	0.0808467	1
taf1-1	tfb1-6	YDR311W	1	-0.0547492	0.106809	0.635246	0.90611	0.127654	0.049496	1
taf1-1	tfb1-1	YDR311W	1	-0.043656	0.0947007	0.668758	0.916395	0.103241	0.0915486	1
taf1-1	YDR312W	YDR312W	1	0.121113	0.133662	0.416121	0.513004	0.1533	0.099458	1
taf1-1	YDR313C	YDR313C	1	-0.0947035	0.0308798	0.0374078	0.275962	0.0125511	0.0617935	1
taf1-1	YDR314C	YDR314C	1	0.0822327	0.0473026	0.157124	0.399698	0.0510638	0.0473959	1
taf1-1	YDR315C	YDR315C	1	-0.00792205	0.073672	0.919545	0.661941	0.0755155	0.0855352	1
taf1-1	YDR316W	YDR316W	1	-0.126356	0.102123	0.283648	0.472813	0.12192	0.0483533	1
taf1-1	YDR317W	YDR317W	1	-0.10126	0.0740639	0.243356	0.452596	0.0807154	0.0716913	1
taf1-1	YDR318W	YDR318W	1	-0.142841	0.0589059	0.0723779	0.33104	0.0695293	0.0333401	1
taf1-1	YDR319C	YDR319C	1	0.254552	0.0717591	0.0238562	0.244937	0.0826188	0.0519091	1
taf1-1	YDR320C	YDR320C	1	-0.0331388	0.0800829	0.700241	0.605717	0.0961323	0.0336963	1
taf1-1	YDR321W	YDR321W	1	-0.227646	0.154936	0.215688	0.445336	0.187874	0.0461906	1
taf1-1	YDR322C-A	YDR322C-A	1	-0.1397	0.172174	0.462664	0.528559	0.20705	0.0692002	1
taf1-1	YDR322W	YDR322W	1	0.188757	0.195409	0.388766	0.505224	0.235592	0.0729395	1
taf1-1	YDR323C	YDR323C	1	-0.0620751	0.0419697	0.213215	0.444364	0.0413681	0.052845	1
taf1-1	YDR324C	YDR324C	1	-0.171159	0.117822	0.219963	0.664418	0.142986	0.0336792	1
taf1-1	ycg1-2	YDR325W	1	0.21336	0.0420604	0.00711693	0.311326	0.00877011	0.087921	1
taf1-1	YDR325W	YDR325W	1	-0.021716	0.0301391	0.51106	0.842172	0.0323991	0.0306354	1
taf1-1	YDR326C	YDR326C	3	0.0166724	0.0494497	0.752946	0.619298	0.0493659	0.105253	1
taf1-1	YDR329C	YDR329C	1	-0.183289	0.0798679	0.0834055	0.341401	0.0937248	0.0484971	1
taf1-1	YDR330W	YDR330W	1	-0.0067083	0.0612083	0.918007	0.661488	9.97715e-06	0.129842	1
taf1-1	YDR331W	YDR331W	1	0.0281797	0.0217586	0.264978	0.700342	0.013254	0.0400434	1
taf1-1	YDR332W	YDR332W	1	0.166759	0.0255665	0.0028531	0.123153	1.26439e-06	0.0542347	1
taf1-1	YDR333C	YDR333C	1	-0.140066	0.0590716	0.0767269	0.339839	0.0505079	0.0897184	1
taf1-1	YDR334W	YDR334W	1	-0.498869	0.436769	0.317106	0.483468	0.533403	0.0699748	0.777778
taf1-1	YDR335W	YDR335W	1	0.0513869	0.0561779	0.412092	0.511802	0.064608	0.0409782	1
taf1-1	YDR336W	YDR336W	1	0.0193837	0.0881337	0.83669	0.639241	0.10487	0.0442829	1
taf1-1	YDR337W	YDR337W	1	0.147864	0.0671668	0.0925028	0.344344	0.0783391	0.0434757	1
taf1-1	YDR338C	YDR338C	1	0.054103	0.120328	0.676266	0.601666	0.14197	0.0684731	1
taf1-1	YDR339C	YDR339C	1	-0.0273438	0.174812	0.88328	0.976708	0.212919	0.038888	1
taf1-1	YDR340W	YDR340W	1	-0.0483692	0.0404443	0.297765	0.476827	0.0392107	0.0524254	1
taf1-1	YDR341C	YDR341C	1	0.20076	0.0857974	0.0793845	0.528772	0.102746	0.0381436	1
taf1-1	YDR344C	YDR344C	1	0.168279	0.043706	0.0182988	0.220735	0.036409	0.0679642	1
taf1-1	YDR345C	YDR345C	1	0.148995	0.0452634	0.0301666	0.262121	0.0498197	0.0421128	1
taf1-1	YDR346C	YDR346C	1	0.0663227	0.107391	0.570274	0.570054	0.124983	0.0709601	1
taf1-1	YDR347W	YDR347W	1	-0.0962803	0.0466615	0.108038	0.361409	0.0473838	0.0553368	1
taf1-1	YDR348C	YDR348C	1	-0.050678	0.111684	0.673529	0.600366	0.131857	0.0630173	1
taf1-1	YDR349C	YDR349C	1	-0.03879	0.048415	0.467908	0.530304	1.93008e-06	0.102704	1
taf1-1	YDR350C	YDR350C	1	-0.152403	0.0319952	0.00888361	0.169098	0.0067819	0.0668478	1
taf1-1	YDR351W	YDR351W	1	-0.093382	0.115411	0.463823	0.528559	0.136378	0.0643558	1
taf1-1	YDR352W	YDR352W	1	0.00737126	0.0438128	0.874555	0.650179	0.0120947	0.0905492	1
taf1-1	YDR354W	YDR354W	1	-0.024165	0.127083	0.858451	0.644804	0.141466	0.112414	1
taf1-1	YDR355C	YDR355C	1	NA	NA	NA	NA	NA	NA	0
taf1-1	YDR356W	YDR356W	1	0.0609398	0.109385	0.607152	0.895655	0.131431	0.0449499	1
taf1-1	YDR357C	YDR357C	1	-0.0111788	0.135485	0.938206	0.665245	0.161579	0.0654197	1
taf1-1	YDR358W	YDR358W	1	-0.0173627	0.199355	0.934782	0.664506	0.240706	0.0708673	1
taf1-1	YDR359C	YDR359C	1	-0.0124539	0.105704	0.911891	0.661237	0.12342	0.0676961	1
taf1-1	YDR360W	YDR360W	1	-0.0703479	0.0857705	0.458171	0.528317	0.0815061	0.114782	1
taf1-1	bcp1-ts	YDR361C	1	-0.214356	0.149921	0.225996	0.665412	0.181524	0.0478475	1
taf1-1	YDR361C	YDR361C	1	-0.0730056	0.0945247	0.48301	0.829387	0.110991	0.0570093	1
taf1-1	YDR362C	YDR362C	1	0.0710166	0.100571	0.519064	0.846799	0.121744	0.0324131	1
taf1-1	YDR363W	YDR363W	1	-0.328871	0.1014	0.0315752	0.265844	0.120319	0.0532776	1
taf1-1	YDR363W-A	YDR363W-A	1	-0.0921572	0.102914	0.42115	0.514666	0.124728	0.0314608	1
taf1-1	YDR364C	YDR364C	1	-0.0792032	0.0338059	0.0791284	0.339839	0.0310081	0.0475211	0.666667
taf1-1	YDR367W	YDR367W	1	0.114509	0.134977	0.44402	0.812921	0.164914	0.0198706	1
taf1-1	YDR368W	YDR368W	1	-0.352167	0.138911	0.0643084	0.327164	0.168818	0.036538	1
taf1-1	YDR369C	YDR369C	1	-0.160972	0.0827029	0.123467	0.374118	0.0963901	0.0539054	1
taf1-1	YDR370C	YDR370C	1	0.0435088	0.0912841	0.658494	0.595412	0.107461	0.0534218	1
taf1-1	YDR371W	YDR371W	1	-0.0353736	0.104868	0.752837	0.619298	0.121608	0.0715712	1
taf1-1	YDR372C	YDR372C	1	-0.0489353	0.105244	0.666138	0.598156	0.117193	0.0929557	1
taf1-1	frq1-1	YDR373W	1	-0.227366	0.052243	0.0121371	0.373946	0.0612095	0.0322825	1
taf1-1	YDR373W	YDR373W	1	-0.0627943	0.0513671	0.288638	0.712251	0.0622898	0.015282	1
taf1-1	YDR374C	YDR374C	1	0.0344706	0.0723768	0.658733	0.595412	0.0754454	0.0806026	1
taf1-1	YDR375C	YDR375C	1	0.190454	0.042306	0.0108075	0.181366	0.044605	0.0456649	1
taf1-1	YDR376W	YDR376W	1	0.0766079	0.118411	0.552906	0.864098	0.142743	0.0443651	1
taf1-1	YDR377W	YDR377W	1	0.0820837	0.0472036	0.157034	0.399698	0.048189	0.0553197	1
taf1-1	YDR378C	YDR378C	1	-0.602409	0.0165024	3.36208e-06	0.00368616	0.00557351	0.0336496	1
taf1-1	YDR379C-A	YDR379C-A	1	-0.153678	0.10533	0.218323	0.445996	0.12074	0.0786752	1
taf1-1	YDR379W	YDR379W	1	-0.375052	0.121421	0.0366149	0.275962	0.144383	0.0616785	1
taf1-1	YDR380W	YDR380W	1	-0.0974532	0.0556914	0.155038	0.397634	0.0607546	0.0536986	1
taf1-1	YDR381W	YDR381W	1	-0.025836	0.0721417	0.738347	0.95255	0.079511	0.0667379	1
taf1-1	YDR382W	YDR382W	1	-0.197219	0.119391	0.173903	0.417238	0.143739	0.0464879	0.888889
taf1-1	YDR383C	YDR383C	1	0.112169	0.0380727	0.0421287	0.282592	0.0365935	0.0500564	1
taf1-1	YDR384C	YDR384C	1	0.0695518	0.0783393	0.424796	0.514666	0.0833806	0.0822176	1
taf1-1	YDR385W	YDR385W	1	-0.0861513	0.0594378	0.22081	0.446297	0.068163	0.0442637	1
taf1-1	YDR386W	YDR386W	1	-0.02083	0.0680487	0.774796	0.625945	0.0801356	0.0396572	1
taf1-1	YDR387C	YDR387C	1	0.12879	0.145537	0.426183	0.515193	0.172565	0.077317	1
taf1-1	YDR388W	YDR388W	1	-0.0254463	0.128729	0.85294	0.643725	0.152296	0.0706273	1
taf1-1	YDR389W	YDR389W	1	0.0341331	0.142055	0.821925	0.63568	0.167171	0.083488	1
taf1-1	YDR390C	YDR390C	1	-0.0408153	0.0365972	0.327221	0.745687	0.0173879	0.0715546	1
taf1-1	YDR391C	YDR391C	1	-0.0331735	0.0927106	0.738562	0.615424	0.0998224	0.0937292	1
taf1-1	YDR392W	YDR392W	1	0.288336	0.122482	0.0781637	0.339839	0.139853	0.0939755	1
taf1-1	YDR393W	YDR393W	1	-0.168504	0.117241	0.224016	0.446998	0.140449	0.0517408	1
taf1-1	YDR394W	YDR394W	1	0.0860234	0.0944034	0.413721	0.789623	0.111947	0.0500787	1
taf1-1	YDR395W	YDR395W	1	0.313625	0.083052	0.0194988	0.224409	0.0935461	0.069186	1
taf1-1	YDR397C	YDR397C	1	0.0239847	0.0294858	0.461616	0.818726	0.0298046	0.0353188	1
taf1-1	YDR398W	YDR398W	1	0.110774	0.0490236	0.0867181	0.528772	0.0485894	0.0610912	1
taf1-1	YDR399W	YDR399W	1	0.0431016	0.0425858	0.368733	0.499969	0.0352495	0.0665838	1
taf1-1	YDR400W	YDR400W	1	0.069926	0.10733	0.550257	0.564311	0.123663	0.0772091	1
taf1-1	YDR401W	YDR401W	1	-0.0658759	0.0860832	0.486775	0.538841	0.102686	0.0413875	1
taf1-1	YDR402C	YDR402C	1	-0.142517	0.0363804	0.0172854	0.216178	0.0410709	0.0299238	1
taf1-1	YDR403W	YDR403W	1	0.112662	0.0979606	0.314193	0.48256	0.115508	0.0561842	1
taf1-1	YDR404C	YDR404C	1	0.193174	0.0835749	0.0819073	0.528772	0.0923119	0.0765961	1
taf1-1	YDR405W	YDR405W	1	-0.116304	0.0628226	0.13778	0.38677	0.0641335	0.0736257	1
taf1-1	YDR406W	YDR406W	1	-0.168585	0.0832077	0.112716	0.363825	0.0996596	0.0368751	1
taf1-1	YDR407C	YDR407C	1	0.116409	0.0520352	0.088905	0.529469	0.0473336	0.0739126	1
taf1-1	YDR408C	YDR408C	1	0.0729873	0.0933202	0.477853	0.534425	0.113606	0.0216781	1
taf1-1	YDR409W	YDR409W	1	-0.0561544	0.055213	0.366643	0.499969	0.0502997	0.0782812	1
taf1-1	YDR410C	YDR410C	1	NA	NA	NA	NA	NA	NA	0
taf1-1	YDR411C	YDR411C	1	0.367308	0.103611	0.0239041	0.244937	0.119906	0.0719417	1
taf1-1	YDR412W	YDR412W	1	0.0715592	0.0498666	0.224608	0.665412	0.0463989	0.0687859	1
taf1-1	YDR414C	YDR414C	1	-0.0472968	0.102099	0.667273	0.598523	0.121571	0.0507039	1
taf1-1	YDR415C	YDR415C	1	0.0180845	0.0259911	0.524866	0.557192	1.59939e-06	0.0551354	1
taf1-1	YDR417C	YDR417C	5	-0.00802376	0.0890806	0.932559	0.664065	1.07309e-05	0.422546	0.777778
taf1-1	YDR418W	YDR418W	1	-0.00494542	0.0841956	0.955979	0.669018	0.100865	0.0371315	0.388889
taf1-1	YDR419W	YDR419W	1	-0.124098	0.063596	0.122767	0.37389	0.0689163	0.0628622	1
taf1-1	YDR420W	YDR420W	1	0.0557935	0.0207865	0.0549929	0.306131	0.00926517	0.041071	1
taf1-1	YDR421W	YDR421W	1	-0.170596	0.0772628	0.0918304	0.343235	0.0897717	0.0518267	1
taf1-1	YDR422C	YDR422C	1	-0.0536566	0.0572782	0.401911	0.509811	0.0644829	0.0478481	1
taf1-1	YDR423C	YDR423C	1	0.0822322	0.0947131	0.434259	0.517869	0.109711	0.0652523	1
taf1-1	YDR424C	YDR424C	1	-0.363151	0.342379	0.348637	0.494761	0.418319	0.0503352	0.888889
taf1-1	YDR425W	YDR425W	1	-0.0450518	0.0910766	0.646778	0.591145	0.108239	0.0466904	1
taf1-1	YDR426C	YDR426C	1	0.100359	0.04873	0.108515	0.361409	0.0526203	0.0487757	1
taf1-1	YDR428C	YDR428C	1	0.0508568	0.0961505	0.624845	0.585573	0.107165	0.0845513	1
taf1-1	YDR429C	YDR429C	1	0.120054	0.370289	0.762019	0.95255	0.453089	0.0338064	0.944444
taf1-1	YDR430C	YDR430C	1	0.173043	0.0622337	0.0497912	0.294554	0.0552792	0.0908918	1
taf1-1	YDR431W	YDR431W	1	-0.000204341	0.0524228	0.997077	0.678437	0.0473536	0.0750973	1
taf1-1	YDR432W	YDR432W	1	0.0473744	0.0388652	0.289833	0.474281	0.0320421	0.0609686	0.888889
taf1-1	YDR433W	YDR433W	1	0.0519452	0.0958175	0.61652	0.582715	0.113492	0.0516999	1
taf1-1	YDR434W	YDR434W	1	0.0890919	0.0818517	0.337583	0.750584	0.099	0.0273057	1
taf1-1	YDR435C	YDR435C	1	-0.069616	0.058399	0.299119	0.477214	0.0674666	0.0411311	1
taf1-1	YDR436W	YDR436W	1	-0.0692892	0.0419227	0.173718	0.417238	0.0414157	0.0525645	1
taf1-1	YDR437W	YDR437W	1	-0.0160114	0.0929808	0.871641	0.976708	0.106198	0.0712052	1
taf1-1	YDR438W	YDR438W	1	0.0453017	0.0598624	0.491319	0.541507	0.0688593	0.0436003	1
taf1-1	YDR439W	YDR439W	1	-0.178692	0.0602739	0.0413623	0.27936	0.0674175	0.0520852	1
taf1-1	YDR440W	YDR440W	1	-0.0189299	0.0808388	0.826352	0.636238	0.0932667	0.0575417	1
taf1-1	YDR441C	YDR441C	1	0.146281	0.102361	0.226194	0.446998	0.105039	0.118536	1
taf1-1	YDR442W	YDR442W	1	-0.117373	0.0955978	0.286838	0.473863	0.109448	0.0720305	1
taf1-1	YDR443C	YDR443C	1	-0.579317	0.0921802	0.00327394	0.123777	0.110322	0.0415257	0.833333
taf1-1	YDR444W	YDR444W	3	0.00333816	0.0576022	0.956566	0.669145	0.0662395	0.0728293	1
taf1-1	YDR445C	YDR445C	1	-0.0464333	0.0564749	0.457152	0.528154	0.0659459	0.0361356	1
taf1-1	YDR446W	YDR446W	1	-0.0349989	0.0969434	0.736341	0.615335	0.110753	0.0741122	1
taf1-1	YDR447C	YDR447C	1	0.137923	0.0301737	0.0102533	0.178521	0.0111456	0.0610275	1
taf1-1	YDR448W	YDR448W	1	-0.320165	0.143782	0.0899361	0.341984	0.174271	0.0438001	0.388889
taf1-1	YDR450W	YDR450W	1	-0.154814	0.0566648	0.0523294	0.299295	0.0680491	0.0236011	1
taf1-1	YDR451C	YDR451C	1	0.190175	0.154178	0.284925	0.472813	0.179741	0.100241	1
taf1-1	YDR452W	YDR452W	1	0.0452416	0.0794709	0.599607	0.579042	0.0839223	0.0853901	1
taf1-1	YDR453C	YDR453C	1	-0.0778784	0.127033	0.572982	0.570647	0.150082	0.0710218	1
taf1-1	YDR454C	YDR454C	1	-0.12234	0.0916961	0.253032	0.69092	0.10852	0.0500689	1
taf1-1	YDR455C	YDR455C	1	-0.157812	0.173246	0.413872	0.512409	0.204504	0.0979754	1
taf1-1	YDR456W	YDR456W	1	-0.00681646	0.0880449	0.942007	0.665579	0.103527	0.0522493	1
taf1-1	YDR457W	YDR457W	1	0.0142196	0.110289	0.903635	0.659029	0.127594	0.0767843	1
taf1-1	YDR458C	YDR458C	1	0.0765925	0.078321	0.38348	0.503702	0.0879181	0.0664456	1
taf1-1	YDR459C	YDR459C	1	0.0669119	0.0405336	0.174129	0.417238	0.0327288	0.0646519	1
taf1-1	YDR460W	YDR460W	1	-0.0822015	0.0842767	0.384603	0.76379	0.0958654	0.0662649	1
taf1-1	YDR461W	YDR461W	3	NA	NA	NA	NA	NA	NA	0
taf1-1	YDR462W	YDR462W	1	NA	NA	NA	NA	NA	NA	0
taf1-1	YDR463W	YDR463W	1	0.129105	0.0524706	0.0696531	0.330447	4.95861e-06	0.111307	1
taf1-1	YDR464W	YDR464W	1	0.0681756	0.0302438	0.0872383	0.528772	0.0320329	0.0322144	1
taf1-1	YDR465C	YDR465C	1	0.0697826	0.106617	0.548504	0.564078	0.117868	0.0973354	1
taf1-1	YDR466W	YDR466W	1	-0.00522321	0.0452245	0.913618	0.661488	0.0453737	0.0550211	1
taf1-1	YDR467C	YDR467C	1	0.0185578	0.111464	0.875848	0.650445	0.13089	0.0671772	1
taf1-1	YDR468C	YDR468C	1	0.0271384	0.0554627	0.650242	0.916395	0.0657996	0.0292186	1
taf1-1	YDR469W	YDR469W	1	-0.183352	0.125321	0.217281	0.445996	0.150168	0.0549786	1
taf1-1	YDR470C	YDR470C	1	-0.120805	0.0760963	0.187586	0.427861	0.0855223	0.0641541	0.888889
taf1-1	YDR471W	YDR471W	1	0.079812	0.0483778	0.174336	0.417238	0.0300051	0.0884926	1
taf1-1	YDR472W	YDR472W	1	-0.0110567	0.146724	0.943549	0.976708	0.176538	0.0581235	1
taf1-1	YDR473C	YDR473C	1	-0.0201054	0.0695556	0.786901	0.96074	0.0792599	0.0540788	1
taf1-1	YDR474C	YDR474C	1	0.0203781	0.0512943	0.711449	0.608219	0.0425453	0.0800604	1
taf1-1	YDR475C	YDR475C	3	-0.0966997	0.0446981	0.0965215	0.346212	0.0273302	0.142301	1
taf1-1	YDR476C	YDR476C	1	0.0134329	0.0245024	0.612694	0.581438	1.0596e-06	0.0519774	1
taf1-1	YDR477W	YDR477W	5	-0.00324163	0.0392832	0.938198	0.665245	3.7417e-06	0.186336	1
taf1-1	YDR478W	YDR478W	1	-0.0139099	0.115191	0.909707	0.976708	0.139251	0.0392122	1
taf1-1	snm1-172	YDR478W	1	-0.0199011	0.499212	0.970111	0.98037	0.610803	0.0470334	0.333333
taf1-1	YDR479C	YDR479C	1	-0.0495256	0.0958212	0.632522	0.587788	0.110817	0.0669047	1
taf1-1	YDR480W	YDR480W	1	0.132397	0.0745347	0.150329	0.394497	0.0794065	0.0779949	1
taf1-1	YDR481C	YDR481C	1	-0.0632603	0.113093	0.60575	0.579529	0.136807	0.0375012	1
taf1-1	YDR482C	YDR482C	1	-0.0859427	0.0821189	0.354372	0.496545	0.0969833	0.0461358	1
taf1-1	YDR483W	YDR483W	5	-0.0412707	0.104715	0.713599	0.608219	0.0984316	0.318414	0.933333
taf1-1	YDR484W	YDR484W	1	0.0521683	0.0656461	0.471282	0.532364	0.0757207	0.0468132	1
taf1-1	YDR485C	YDR485C	1	-0.982805	0.0392065	1.50356e-05	0.00718338	0.0377812	0.0513315	0.5
taf1-1	YDR486C	YDR486C	1	-0.168682	0.0454276	0.0205961	0.229641	0.0400694	0.0668567	1
taf1-1	YDR487C	YDR487C	1	-0.0344471	0.0830855	0.699706	0.932205	0.0980279	0.0472861	1
taf1-1	YDR488C	YDR488C	1	-0.150914	0.124595	0.29247	0.474618	0.147082	0.07042	1
taf1-1	YDR490C	YDR490C	1	-0.0449162	0.0814721	0.610769	0.581409	0.0910296	0.0707848	1
taf1-1	YDR491C	YDR491C	1	0.0442119	0.0655998	0.537275	0.560837	0.0694626	0.0699274	1
taf1-1	YDR492W	YDR492W	1	0.15098	0.120777	0.279417	0.472035	0.137378	0.0949937	1
taf1-1	YDR493W	YDR493W	3	-0.0166134	0.112479	0.889724	0.655171	0.112245	0.239594	0.944444
taf1-1	YDR494W	YDR494W	1	-0.0657223	0.0803177	0.459142	0.528519	0.0794673	0.100419	1
taf1-1	YDR495C	YDR495C	1	-0.0658212	0.0527275	0.27999	0.47204	0.0592205	0.0446054	1
taf1-1	YDR496C	YDR496C	1	0.00680195	0.0688526	0.926058	0.662464	0.0828339	0.0273617	1
taf1-1	YDR497C	YDR497C	1	-0.135856	0.066555	0.110785	0.361491	0.0728549	0.0633208	1
taf1-1	YDR498C	YDR498C	1	0.0154766	0.0349173	0.680512	0.920743	0.0200462	0.0654288	1
taf1-1	YDR499W	YDR499W	1	-0.0198975	0.0617329	0.763356	0.95255	0.0630141	0.0723668	1
taf1-1	YDR500C	YDR500C	3	-0.0226791	0.106309	0.8415	0.639901	7.8291e-06	0.390605	0.666667
taf1-1	YDR501W	YDR501W	1	0.281909	0.10957	0.0617912	0.32312	0.126404	0.0780454	1
taf1-1	YDR502C	YDR502C	3	0.0819162	0.0600664	0.244346	0.452596	0.0677184	0.0862297	1
taf1-1	YDR503C	YDR503C	1	-0.0822758	0.0474488	0.157943	0.400339	0.0529696	0.0413991	1
taf1-1	YDR504C	YDR504C	1	0.14699	0.108427	0.246695	0.453425	0.1122	0.123033	1
taf1-1	YDR505C	YDR505C	1	0.109693	0.0601446	0.142244	0.390538	0.0684727	0.0470388	1
taf1-1	YDR506C	YDR506C	4	0.0665184	0.0326579	0.111345	0.361491	0.0148458	0.128658	1
taf1-1	YDR507C	YDR507C	1	-0.327446	0.204474	0.184544	0.423826	0.247957	0.0607933	1
taf1-1	YDR508C	YDR508C	1	0.0567989	0.0659557	0.437708	0.518839	0.0741117	0.0556604	1
taf1-1	YDR509W	YDR509W	1	-0.211423	0.085376	0.0684767	0.330447	0.0906327	0.090321	1
taf1-1	YDR510W	YDR510W	1	-0.438957	0.119108	0.021104	0.38987	0.14404	0.039964	1
taf1-1	YDR511W	YDR511W	1	0.05852	0.0984025	0.584051	0.572961	0.109966	0.0854159	1
taf1-1	YDR512C	YDR512C	3	0.0229377	0.0479109	0.657106	0.594893	0.0542655	0.0669772	1
taf1-1	YDR513W	YDR513W	1	-0.165101	0.237863	0.525822	0.557192	0.28888	0.0651851	1
taf1-1	YDR514C	YDR514C	1	0.145032	0.080106	0.144463	0.392227	0.0621153	0.131535	1
taf1-1	YDR515W	YDR515W	3	0.0454427	0.033422	0.245532	0.452828	0.0182349	0.109942	1
taf1-1	YDR516C	YDR516C	1	-0.037939	0.0689828	0.6116	0.581409	0.075895	0.0642934	1
taf1-1	YDR517W	YDR517W	1	-0.123139	0.0252037	0.00812691	0.162993	1.64888e-06	0.0534651	1
taf1-1	YDR518W	YDR518W	1	-0.24159	0.318121	0.48989	0.54036	0.388212	0.0572524	0.833333
taf1-1	YDR519W	YDR519W	1	-0.026911	0.0259662	0.358562	0.499191	1.80736e-06	0.0550826	1
taf1-1	YDR520C	YDR520C	1	0.00982795	0.0595061	0.87683	0.651027	0.0718086	0.021563	1
taf1-1	YDR521W	YDR521W	5	-0.0702005	0.114091	0.571636	0.570457	1.3786e-05	0.541179	0.4
taf1-1	YDR522C	YDR522C	1	0.200667	0.0786689	0.0632528	0.326633	0.0886139	0.0655157	1
taf1-1	YDR523C	YDR523C	5	-0.130502	0.213755	0.574504	0.570992	0.248137	0.323232	0.911111
taf1-1	YDR524C	YDR524C	1	0.0105317	0.142329	0.944567	0.666208	0.170475	0.063037	1
taf1-1	YDR524C-B	YDR524C-B	1	-0.0348953	0.351468	0.925689	0.662464	0.426968	0.0947653	1
taf1-1	YDR524W-A	YDR524W-A	1	-0.0120876	0.12013	0.924693	0.662464	0.144612	0.0469315	1
taf1-1	YDR525W	YDR525W	1	-0.109482	0.142549	0.4853	0.538724	0.169389	0.0732336	1
taf1-1	YDR525W-A	YDR525W-A	1	-0.113322	0.0852625	0.25456	0.45629	0.100467	0.0493242	1
taf1-1	YDR526C	YDR526C	1	NA	NA	NA	NA	NA	NA	0
taf1-1	YDR527W	YDR527W	1	-0.00483366	0.0400644	0.909788	0.976708	0.044404	0.0361671	1
taf1-1	YDR528W	YDR528W	1	-0.257986	0.162079	0.186658	0.426061	0.19352	0.0765663	1
taf1-1	YDR529C	YDR529C	1	-0.060618	0.0579428	0.354534	0.496545	0.0655308	0.047173	1
taf1-1	YDR530C	YDR530C	1	-0.0205024	0.19503	0.921338	0.662464	0.236149	0.0621812	1
taf1-1	YDR531W	YDR531W	1	0.0366373	0.0447198	0.45864	0.816245	0.0432418	0.058222	1
taf1-1	YDR532C	YDR532C	1	-0.0811508	0.0700052	0.310856	0.480029	0.0851489	0.0173862	0.222222
taf1-1	YDR533C	YDR533C	1	-0.012466	0.0424138	0.783444	0.627736	0.0389646	0.0595019	1
taf1-1	YDR534C	YDR534C	1	0.0236603	0.144076	0.877521	0.651123	0.173098	0.0593416	1
taf1-1	YDR535C	YDR535C	1	-0.138839	0.126314	0.333412	0.487934	0.148786	0.0733984	1
taf1-1	YDR536W	YDR536W	1	0.0305196	0.0879911	0.746184	0.616822	0.103169	0.0539405	1
taf1-1	YDR537C	YDR537C	1	-0.0133013	0.0860651	0.884662	0.65407	0.100977	0.0523778	1
taf1-1	YDR538W	YDR538W	1	-0.0856249	0.0554618	0.197501	0.436278	0.0656624	0.0301228	1
taf1-1	YDR539W	YDR539W	1	-0.0662416	0.0524769	0.275422	0.469399	0.0505175	0.0688195	1
taf1-1	YDR540C	YDR540C	1	0.218111	0.115802	0.132747	0.382282	0.129441	0.100403	1
taf1-1	YDR541C	YDR541C	1	-0.0322582	0.122032	0.804578	0.631957	0.14557	0.0586615	1
taf1-1	YEL001C	YEL001C	1	-0.135378	0.0467407	0.044279	0.283533	0.0501533	0.0478023	1
taf1-1	YEL002C	YEL002C	1	-0.0278729	0.0985108	0.79126	0.96074	0.118481	0.0394475	1
taf1-1	YEL003W	YEL003W	1	-0.0107019	0.0490871	0.838085	0.639241	0.0549375	0.0422912	1
taf1-1	YEL004W	YEL004W	1	NA	NA	NA	NA	NA	NA	0
taf1-1	YEL005C	YEL005C	1	0.0665333	0.031076	0.0989779	0.349733	0.0320792	0.0354752	1
taf1-1	YEL006W	YEL006W	1	0.111632	0.0926884	0.294834	0.474618	0.109082	0.0544372	1
taf1-1	YEL007W	YEL007W	1	-0.354467	0.104849	0.0277669	0.255569	0.106111	0.125267	0.722222
taf1-1	YEL008W	YEL008W	1	0.0615601	0.0366249	0.168092	0.412688	0.0328414	0.0529201	1
taf1-1	YEL009C	YEL009C	1	-0.0377464	0.0198207	0.129581	0.379114	0.0147647	0.033375	0.444444
taf1-1	YEL010W	YEL010W	1	0.151997	0.163547	0.4053	0.509928	0.194644	0.0818829	1
taf1-1	YEL011W	YEL011W	1	0.0787737	0.095516	0.455872	0.527824	0.106609	0.0834167	1
taf1-1	YEL012W	YEL012W	1	-0.238465	0.0867849	0.0514921	0.299295	0.102654	0.047739	1
taf1-1	YEL013W	YEL013W	1	-0.285522	0.125656	0.085515	0.341898	0.148392	0.0706531	1
taf1-1	YEL014C	YEL014C	1	-0.0952076	0.0504166	0.131991	0.382169	0.0520151	0.0576328	1
taf1-1	YEL015W	YEL015W	1	0.0562478	0.0634656	0.42554	0.515047	0.0550382	0.0950676	1
taf1-1	YEL016C	YEL016C	1	-0.0651064	0.0759668	0.439735	0.520179	0.089479	0.0441569	1
taf1-1	YEL017C-A	YEL017C-A	1	-0.167313	0.0479673	0.0251672	0.249336	0.0446396	0.0661497	1
taf1-1	YEL017W	YEL017W	1	-0.0565419	0.0526474	0.343305	0.492708	0.0577652	0.0496225	1
taf1-1	mms21-1	YEL019C	1	-0.112359	0.0582834	0.126133	0.555028	0.0573719	0.0735644	1
taf1-1	YEL020C	YEL020C	1	0.0178664	0.112147	0.881143	0.652973	0.134849	0.045197	1
taf1-1	YEL023C	YEL023C	1	0.143612	0.114553	0.278233	0.47173	0.135726	0.0615342	1
taf1-1	YEL024W	YEL024W	1	-0.0147174	0.11076	0.900707	0.657955	0.134312	0.0329469	1
taf1-1	YEL025C	YEL025C	1	-0.124665	0.0833996	0.209284	0.442399	0.0907377	0.0812385	1
taf1-1	YEL027W	YEL027W	1	-0.136982	0.0242972	0.00487194	0.147982	1.87962e-06	0.051542	1
taf1-1	YEL028W	YEL028W	1	0.065193	0.159106	0.702986	0.605991	0.191619	0.0613378	1
taf1-1	YEL029C	YEL029C	2	NA	NA	NA	NA	NA	NA	0
taf1-1	YEL030W	YEL030W	1	-0.135629	0.0980895	0.238935	0.452309	0.117297	0.0449552	1
taf1-1	YEL031W	YEL031W	1	-0.238814	0.0971778	0.0698791	0.330447	0.116458	0.0425285	1
taf1-1	YEL032W	YEL032W	1	-0.0110462	0.0855854	0.903535	0.976708	0.100496	0.0516065	1
taf1-1	YEL033W	YEL033W	1	0.0638993	0.183649	0.745422	0.616822	0.223991	0.0354366	1
taf1-1	hyp2-3	YEL034W	1	-0.141648	0.0612053	0.0816449	0.528772	0.0670142	0.0581783	1
taf1-1	hyp2-ts	YEL034W	1	-0.252828	0.224853	0.323747	0.745687	0.274613	0.0357475	0.666667
taf1-1	hyp2-2	YEL034W	1	-0.12528	0.12528	0.373901	0.762047	0.152842	0.0233503	0.166667
taf1-1	hyp2-1	YEL034W	1	0.0489361	0.108146	0.674364	0.916395	0.13	0.0439347	1
taf1-1	YEL035C	YEL035C	1	0.111814	0.0808669	0.238941	0.67308	0.0920328	0.0633833	1
taf1-1	YEL036C	YEL036C	2	NA	NA	NA	NA	NA	NA	0
taf1-1	YEL037C	YEL037C	1	-0.111315	0.121783	0.412407	0.511802	0.143714	0.0691292	1
taf1-1	YEL038W	YEL038W	1	-0.188647	0.0481348	0.0172602	0.216178	0.0533511	0.0434432	1
taf1-1	YEL039C	YEL039C	1	-0.0459899	0.0474406	0.387231	0.505224	0.0522307	0.0440862	1
taf1-1	YEL040W	YEL040W	1	0.0942104	0.175391	0.619654	0.583373	0.210428	0.0747563	1
taf1-1	YEL041W	YEL041W	1	-0.0443086	0.104111	0.692306	0.603092	0.122264	0.0626929	1
taf1-1	YEL042W	YEL042W	1	-0.282073	0.108196	0.059604	0.31723	0.126871	0.0662568	1
taf1-1	YEL043W	YEL043W	1	-0.0120063	0.0305402	0.714275	0.608219	0.0239576	0.0497519	1
taf1-1	YEL044W	YEL044W	2	-0.0818485	0.0818486	0.373902	0.499969	0.089443	0.110871	0.0833333
taf1-1	YEL045C	YEL045C	1	NA	NA	NA	NA	NA	NA	0
taf1-1	YEL046C	YEL046C	1	NA	NA	NA	NA	NA	NA	0
taf1-1	YEL047C	YEL047C	1	-0.232925	0.0432968	0.00576968	0.150346	1.81068e-06	0.0918465	1
taf1-1	YEL048C	YEL048C	1	-0.0973445	0.158645	0.572657	0.570607	0.19128	0.0590997	1
taf1-1	YEL049W	YEL049W	1	0.112516	0.207087	0.615766	0.582393	0.251895	0.0512837	1
taf1-1	YEL050C	YEL050C	1	0.0289632	0.0487448	0.584367	0.573074	0.0499257	0.0566969	0.777778
taf1-1	YEL051W	YEL051W	1	-0.13223	0.0397321	0.0291586	0.259211	4.11881e-06	0.0842844	0.444444
taf1-1	YEL052W	YEL052W	1	-0.092768	0.0933454	0.376565	0.500651	0.096483	0.106223	1
taf1-1	YEL053C	YEL053C	1	-0.253133	0.0584893	0.0123706	0.194684	0.0397535	0.103216	1
taf1-1	YEL054C	YEL054C	1	-0.272853	0.168108	0.179894	0.420148	0.200438	0.0815165	1
taf1-1	pol5-1	YEL055C	1	-0.178419	0.0723572	0.0692582	0.528772	0.0826672	0.0553033	1
taf1-1	pol5-3	YEL055C	1	-0.18763	0.102653	0.141588	0.571215	0.124754	0.0270075	0.444444
taf1-1	YEL055C	YEL055C	1	-0.167687	0.190162	0.427682	0.799134	0.231315	0.046981	1
taf1-1	pol5-2	YEL055C	1	0.0410616	0.0644849	0.558896	0.864763	0.0663931	0.0740828	1
taf1-1	YEL056W	YEL056W	1	-0.321995	0.123349	0.0593923	0.31696	0.144361	0.0771175	1
taf1-1	YEL057C	YEL057C	1	-0.372471	0.159306	0.0795451	0.339839	0.190623	0.0720558	1
taf1-1	YEL058W	YEL058W	1	-0.558792	0.188478	0.0413588	0.479563	0.229971	0.0346196	0.833333
taf1-1	YEL059C-A	YEL059C-A	1	-0.557071	0.328451	0.165116	0.410292	0.401761	0.0349847	0.5
taf1-1	YEL059W	YEL059W	1	-0.501312	0.12305	0.0151723	0.207758	0.146047	0.0643915	1
taf1-1	YEL060C	YEL060C	1	-0.609295	0.307023	0.118188	0.371301	0.375472	0.0352848	0.333333
taf1-1	YEL061C	YEL061C	1	-0.652653	0.0382707	6.9342e-05	0.024265	1.92808e-06	0.0811844	0.5
taf1-1	YEL062W	YEL062W	1	-0.234399	0.278491	0.447347	0.524192	0.339783	0.0514756	0.5
taf1-1	YEL063C	YEL063C	1	NA	NA	NA	NA	NA	NA	0
taf1-1	YEL064C	YEL064C	1	-0.327934	0.268295	0.288697	0.474281	0.325951	0.0720281	0.5
taf1-1	YEL065W	YEL065W	1	-0.44636	0.200781	0.0902982	0.342174	0.242367	0.0719926	0.833333
taf1-1	YEL066W	YEL066W	1	-0.300074	0.128858	0.0803653	0.339839	0.153866	0.0607907	1
taf1-1	YEL067C	YEL067C	1	-0.0583191	0.166707	0.744109	0.616501	0.19965	0.0740315	1
taf1-1	YEL068C	YEL068C	1	-0.0902166	0.0946129	0.394316	0.507457	0.104175	0.0878926	1
taf1-1	YEL071W	YEL071W	1	0.0241975	0.0718723	0.753285	0.619423	0.0847785	0.0410258	1
taf1-1	YEL072W	YEL072W	1	NA	NA	NA	NA	NA	NA	0
taf1-1	YER001W	YER001W	1	0.042316	0.0729145	0.592802	0.576873	0.0829624	0.0572371	1
taf1-1	YER002W	YER002W	1	0.0281331	0.0418599	0.538358	0.561371	0.0423589	0.0500231	1
taf1-1	YER003C	YER003C	1	0.0832197	0.0896735	0.405921	0.783052	0.108437	0.03017	1
taf1-1	YER004W	YER004W	1	0.0801515	0.0999097	0.467369	0.530273	0.11984	0.0428247	1
taf1-1	YER005W	YER005W	1	-0.0255777	0.0286933	0.423081	0.514666	0.0067411	0.0597373	1
taf1-1	YER006W	YER006W	1	0.019743	0.0283138	0.524022	0.847132	0.0168617	0.052484	1
taf1-1	YER007C-A	YER007C-A	1	-0.12177	0.0352908	0.0260429	0.250415	0.0230094	0.0633734	1
taf1-1	YER007W	YER007W	2	0.031899	0.0750128	0.692537	0.603092	2.32418e-06	0.225038	1
taf1-1	YER008C	YER008C	1	NA	NA	NA	NA	NA	NA	0
taf1-1	YER010C	YER010C	1	-0.125347	0.0464268	0.0541006	0.304527	0.0423089	0.0657983	1
taf1-1	YER011W	YER011W	1	-0.0128302	0.113155	0.915187	0.661488	0.130955	0.0785531	1
taf1-1	YER012W	YER012W	1	NA	NA	NA	NA	NA	NA	0
taf1-1	YER013W	YER013W	1	-0.0351656	0.0566409	0.568324	0.871769	0.0595676	0.061579	1
taf1-1	YER014C-A	YER014C-A	2	-0.118318	0.30995	0.722072	0.610232	0.37496	0.145095	0.666667
taf1-1	YER014W	YER014W	3	NA	NA	NA	NA	NA	NA	0
taf1-1	YER016W	YER016W	4	-0.321591	0.0501871	0.00304712	0.123153	2.67111e-06	0.212926	1
taf1-1	YER017C	YER017C	1	0.122161	0.0692856	0.152654	0.396296	0.0829003	0.0313821	1
taf1-1	spc25-1	YER018C	1	0.147264	0.0375	0.0171458	0.38987	3.176e-06	0.0795495	1
taf1-1	YER019C-A	YER019C-A	1	-0.00298999	0.130827	0.982861	0.675754	0.157101	0.0545735	1
taf1-1	YER019W	YER019W	1	0.252957	0.14055	0.146278	0.393246	0.168303	0.062577	1
taf1-1	YER020W	YER020W	1	0.148611	0.113206	0.259518	0.457504	0.135625	0.0498752	1
taf1-1	YER021W	YER021W	1	-0.140035	0.033091	0.0133505	0.382086	0.0363679	0.0309792	1
taf1-1	YER022W	YER022W	1	-0.0210148	0.0235219	0.422131	0.794425	9.57685e-07	0.0498975	1
taf1-1	srb4-2	YER022W	1	0.0342403	0.0658152	0.630357	0.903437	0.0658749	0.0804605	1
taf1-1	YER023W	YER023W	1	0.00736379	0.035133	0.844224	0.975813	2.09964e-06	0.0745283	1
taf1-1	YER024W	YER024W	1	0.102115	0.0829285	0.285633	0.472813	0.0979688	0.0464055	1
taf1-1	YER025W	YER025W	1	0.203346	0.0564253	0.0226812	0.394489	0.0565929	0.0686943	1
taf1-1	YER027C	YER027C	1	0.102197	0.0449369	0.0853269	0.341898	0.0422575	0.0610724	1
taf1-1	YER028C	YER028C	3	-0.18448	0.0959681	0.126935	0.377009	0.0867881	0.237789	0.944444
taf1-1	YER030W	YER030W	1	-0.145062	0.119199	0.290505	0.474281	0.137236	0.0862393	1
taf1-1	YER031C	YER031C	1	-0.0588204	0.0678176	0.434693	0.517869	0.0742787	0.064378	1
taf1-1	YER032W	YER032W	1	-0.00890052	0.113882	0.941458	0.665579	0.135883	0.0544831	1
taf1-1	YER033C	YER033C	1	0.0323494	0.0522557	0.569393	0.569487	0.0486507	0.0720229	1
taf1-1	YER034W	YER034W	1	-0.101393	0.0707665	0.225201	0.446998	0.084372	0.0343452	1
taf1-1	YER035W	YER035W	1	0.125578	0.074207	0.165851	0.410779	0.0839188	0.0604397	1
taf1-1	YER036C	YER036C	1	-0.129307	0.0514764	0.0659186	0.525889	0.0586459	0.0400767	1
taf1-1	YER037W	YER037W	1	0.169862	0.0749726	0.0861401	0.341898	0.065843	0.110852	1
taf1-1	YER038C	YER038C	1	-0.00509356	0.0187175	0.798993	0.961603	0.00836056	0.0369711	1
taf1-1	YER038W-A	YER038W-A	1	0.0236821	0.0837802	0.791455	0.630171	0.0984805	0.0499086	1
taf1-1	YER039C	YER039C	1	-0.0462739	0.118882	0.716932	0.608556	0.143025	0.0472237	1
taf1-1	YER039C-A	YER039C-A	1	0.0139205	0.0424018	0.759153	0.621606	0.0415098	0.0540502	1
taf1-1	YER040W	YER040W	1	0.00201251	0.07597	0.980135	0.67515	0.0876101	0.0542669	1
taf1-1	YER041W	YER041W	1	0.140406	0.16137	0.43335	0.517869	0.19522	0.0533642	1
taf1-1	YER042W	YER042W	1	-0.165842	0.0768566	0.0971277	0.346873	0.0883852	0.0560836	1
taf1-1	YER043C	YER043C	1	0.20575	0.0985836	0.10518	0.545819	0.117687	0.0467252	1
taf1-1	YER044C	YER044C	3	-0.18502	0.161075	0.314715	0.48262	0.182489	0.224811	0.944444
taf1-1	YER044C-A	YER044C-A	1	-0.0678543	0.0367	0.138166	0.38677	0.0125862	0.0747379	1
taf1-1	YER045C	YER045C	1	-0.0440313	0.0509784	0.436454	0.518259	0.0524659	0.0586221	1
taf1-1	YER046W	YER046W	1	-0.0308165	0.0506143	0.575506	0.571024	0.0569114	0.0425609	1
taf1-1	YER046W-A	YER046W-A	1	-0.0197978	0.0373872	0.624462	0.585573	2.73306e-06	0.0793102	1
taf1-1	YER047C	YER047C	1	-0.0322841	0.0523711	0.570952	0.57029	0.0364804	0.0913775	1
taf1-1	YER048C	YER048C	1	-0.025366	0.0813344	0.770717	0.624598	0.0931568	0.0611082	1
taf1-1	YER048W-A	YER048W-A	2	-0.0164249	0.01543	0.347105	0.759232	1.73675e-06	0.0462901	1
taf1-1	YER049W	YER049W	1	0.0886744	0.0373278	0.0763575	0.339839	2.08758e-06	0.0791843	1
taf1-1	YER050C	YER050C	1	0.0193083	0.0820809	0.825578	0.636238	0.0879767	0.0842501	1
taf1-1	YER051W	YER051W	1	0.0690043	0.0399725	0.159372	0.401996	0.0221033	0.0756601	1
taf1-1	YER052C	YER052C	1	0.203405	0.0592776	0.0265017	0.251208	0.0658345	0.0530067	1
taf1-1	YER053C	YER053C	1	0.130359	0.0748018	0.156338	0.399236	0.0855618	0.0567138	1
taf1-1	YER053C-A	YER053C-A	1	-0.333582	0.328208	0.366928	0.499969	0.400531	0.0588633	0.833333
taf1-1	YER054C	YER054C	1	0.128505	0.0556372	0.0820593	0.339839	0.0642292	0.0394155	1
taf1-1	YER055C	YER055C	3	-0.00228367	0.00228383	0.37393	0.499969	3.37903e-05	0.0083907	0.0185185
taf1-1	YER056C	YER056C	1	-0.00104238	0.052787	0.985191	0.67608	0.0524423	0.0654867	1
taf1-1	YER056C-A	YER056C-A	1	-0.337982	0.0447747	0.00165018	0.104379	0.0503075	0.0378014	1
taf1-1	YER057C	YER057C	1	-0.0295366	0.0572503	0.633117	0.587788	0.0648745	0.046077	1
taf1-1	YER058W	YER058W	1	-0.022829	0.031581	0.509766	0.550045	1.62827e-06	0.0669935	1
taf1-1	YER059W	YER059W	1	-0.107643	0.0820334	0.259692	0.457504	0.0938239	0.0622409	1
taf1-1	YER060W	YER060W	1	-0.077268	0.0775531	0.375482	0.500651	0.0914558	0.0444146	1
taf1-1	YER060W-A	YER060W-A	1	-0.156008	0.179088	0.432848	0.517869	0.218465	0.0338429	1
taf1-1	YER061C	YER061C	1	0.0154395	0.0402457	0.72077	0.609993	0.0320157	0.064913	1
taf1-1	YER062C	YER062C	1	0.00575679	0.0450468	0.904478	0.659118	0.034672	0.0743306	1
taf1-1	YER063W	YER063W	1	-0.157976	0.0622413	0.0641086	0.327164	0.0655169	0.0674944	1
taf1-1	YER064C	YER064C	1	0.12953	0.0545407	0.0764105	0.339839	3.07364e-06	0.115698	1
taf1-1	YER065C	YER065C	1	-0.0507026	0.0998448	0.638305	0.590254	0.119269	0.0467414	1
taf1-1	YER066C-A	YER066C-A	1	-0.125416	0.126789	0.378577	0.501155	0.154322	0.0299004	1
taf1-1	YER066W	YER066W	1	-0.0334693	0.0772829	0.68729	0.601869	0.0852312	0.071301	1
taf1-1	YER067C-A	YER067C-A	1	-0.0330096	0.0390884	0.445947	0.523947	0.0264167	0.0691524	1
taf1-1	YER067W	YER067W	1	0.127289	0.128268	0.377189	0.500863	0.152306	0.066673	1
taf1-1	YER068C-A	YER068C-A	1	NA	NA	NA	NA	NA	NA	0
taf1-1	YER068W	YER068W	1	NA	NA	NA	NA	NA	NA	0
taf1-1	YER069W	YER069W	1	NA	NA	NA	NA	NA	NA	0
taf1-1	YER070W	YER070W	2	-0.241455	0.121711	0.118281	0.371301	0.147272	0.0564581	0.333333
taf1-1	YER071C	YER071C	1	-0.0676931	0.0363563	0.136095	0.38677	0.0414848	0.0280188	1
taf1-1	YER072W	YER072W	1	-0.0801889	0.0705829	0.319366	0.484188	0.081887	0.0479826	1
taf1-1	YER073W	YER073W	1	0.0626849	0.0575596	0.337353	0.490033	0.0664424	0.0408069	1
taf1-1	YER074W	YER074W	1	-0.297452	0.0467427	0.00312622	0.123153	0.052982	0.0375588	1
taf1-1	YER075C	YER075C	1	-0.079987	0.063752	0.277911	0.471642	0.0679083	0.0667443	1
taf1-1	YER077C	YER077C	1	0.035247	0.133154	0.804314	0.631957	0.156071	0.0819159	1
taf1-1	YER078C	YER078C	1	-0.235337	0.152785	0.198329	0.436292	0.184409	0.0550044	1
taf1-1	YER079W	YER079W	1	0.000547286	0.105673	0.996116	0.678256	0.126621	0.0463854	1
taf1-1	YER080W	YER080W	1	0.211996	0.206543	0.362716	0.499969	0.248095	0.0855424	1
taf1-1	YER081W	YER081W	1	0.00714842	0.0583863	0.908461	0.660352	0.0576603	0.0732543	1
taf1-1	YER083C	YER083C	1	-0.59034	0.187504	0.0345668	0.270705	0.228345	0.0422632	0.833333
taf1-1	YER084W	YER084W	1	-0.110344	0.136458	0.464077	0.528559	0.163417	0.0606526	1
taf1-1	YER085C	YER085C	1	-0.11631	0.0635753	0.141313	0.390227	0.0701476	0.0585329	1
taf1-1	YER086W	YER086W	1	0.0476687	0.0746951	0.558064	0.566805	0.0863501	0.0523266	1
taf1-1	YER087C-A	YER087C-A	1	-0.0241527	0.0427578	0.602335	0.579376	0.0410027	0.0564213	1
taf1-1	YER087C-B	YER087C-B	1	0.0136806	0.0893506	0.885724	0.65407	0.107326	0.0370004	1
taf1-1	YER087W	YER087W	2	0.0687028	0.172503	0.710774	0.608219	0.205942	0.115516	0.833333
taf1-1	YER088C	YER088C	1	0.0869775	0.0633514	0.24171	0.452596	0.0676102	0.0659309	1
taf1-1	YER089C	YER089C	3	0.118407	0.095588	0.283171	0.472813	0.111585	0.106254	1
taf1-1	YER090W	YER090W	1	0.0962352	0.15406	0.566057	0.568856	0.187737	0.0327034	1
taf1-1	YER091C	YER091C	1	0.130869	0.0596709	0.0933596	0.344954	0.0555838	0.0821832	1
taf1-1	YER091C-A	YER091C-A	1	0.0206086	0.0286235	0.511358	0.550672	0.0307279	0.0292276	1
taf1-1	YER092W	YER092W	1	-0.274891	0.0912648	0.0394721	0.278029	0.0984713	0.0916075	1
taf1-1	tsc11-7	YER093C	1	0.102436	0.0634102	0.181516	0.613599	2.64022e-06	0.134513	1
taf1-1	tsc11-1	YER093C	1	0.0393456	0.335942	0.91241	0.976708	0.408114	0.0904793	0.666667
taf1-1	YER093C-A	YER093C-A	1	-0.137942	0.119991	0.314368	0.48256	0.140684	0.073586	1
taf1-1	YER095W	YER095W	1	-0.202869	0.119627	0.165156	0.410292	0.141115	0.0682427	1
taf1-1	YER096W	YER096W	1	0.104401	0.149523	0.523497	0.557192	0.179342	0.0641551	1
taf1-1	YER097W	YER097W	1	0.0427905	0.156104	0.79757	0.631217	0.183803	0.0911468	1
taf1-1	YER098W	YER098W	1	0.0277528	0.128416	0.839472	0.639241	0.149176	0.0863008	1
taf1-1	YER099C	YER099C	1	0.140932	0.0445798	0.0341404	0.270705	0.0474183	0.0468791	1
taf1-1	YER101C	YER101C	1	0.220342	0.122195	0.145694	0.392798	0.146243	0.0550585	1
taf1-1	YER103W	YER103W	1	-0.0253771	0.0327446	0.481603	0.536612	0.0264641	0.0521909	1
taf1-1	YER105C	YER105C	1	0.0589889	0.0268433	0.0929088	0.344428	0.0138047	0.0516802	1
taf1-1	YER106W	YER106W	1	-0.137897	0.055617	0.0682546	0.330447	0.053456	0.0731231	1
taf1-1	YER108C	YER108C	1	-0.405483	0.350649	0.311888	0.48091	0.427941	0.0624207	0.833333
taf1-1	YER109C	YER109C	1	0.159112	0.0870147	0.141463	0.390227	0.100083	0.0634221	1
taf1-1	YER110C	YER110C	1	0.0418787	0.11629	0.736965	0.615424	0.130254	0.099783	1
taf1-1	YER111C	YER111C	1	-0.0616084	0.231939	0.803658	0.631957	0.275235	0.121728	1
taf1-1	YER112W	YER112W	1	0.0160602	0.0527554	0.775983	0.959542	0.0626347	0.0274729	1
taf1-1	YER113C	YER113C	1	-0.422078	0.219655	0.127045	0.377009	0.264424	0.0857823	1
taf1-1	YER114C	YER114C	1	0.142732	0.177244	0.465799	0.52984	0.207471	0.110622	1
taf1-1	YER115C	YER115C	1	-0.0348194	0.0587619	0.585357	0.573459	0.062707	0.0611705	1
taf1-1	YER116C	YER116C	1	-0.228263	0.35777	0.558157	0.566805	0.437822	0.0305049	0.666667
taf1-1	YER117W	YER117W	1	-0.116252	0.104974	0.330216	0.48735	0.124724	0.0540359	1
taf1-1	YER118C	YER118C	1	-0.52578	0.38557	0.24438	0.452596	0.471251	0.052509	0.833333
taf1-1	YER119C	YER119C	1	-0.369141	0.394333	0.402212	0.509811	0.482167	0.047863	0.833333
taf1-1	YER119C-A	YER119C-A	1	0.0363538	0.073099	0.645057	0.591145	0.0825972	0.0598221	1
taf1-1	YER120W	YER120W	1	-0.00548066	0.0569062	0.927906	0.663057	0.0566641	0.0702849	1
taf1-1	YER121W	YER121W	1	0.0739573	0.045346	0.178234	0.419646	0.0533727	0.0265938	1
taf1-1	YER122C	YER122C	2	-0.262012	0.110027	0.0758781	0.339839	0.110809	0.187833	1
taf1-1	YER123W	YER123W	1	-0.0460881	0.107048	0.688988	0.602234	0.127515	0.0527819	1
taf1-1	YER124C	YER124C	1	-0.0841187	0.176833	0.659107	0.595583	0.215383	0.0393229	1
taf1-1	rsp5-sm1	YER125W	1	0.0608347	0.0878762	0.526852	0.849225	0.0888532	0.105192	1
taf1-1	rsp5-3	YER125W	1	-0.0355108	0.0819391	0.687086	0.921422	0.0551294	0.145242	1
taf1-1	YER125W	YER125W	1	0.0257418	0.0683575	0.725613	0.94615	0.0811148	0.0358959	1
taf1-1	YER126C	YER126C	1	0.0822187	0.0750488	0.334817	0.745973	0.0908344	0.0243475	1
taf1-1	YER128W	YER128W	1	-0.110476	0.12413	0.423756	0.514666	0.144838	0.0800172	1
taf1-1	YER129W	YER129W	1	0.0906836	0.0928687	0.384122	0.503968	0.110309	0.0480285	1
taf1-1	YER130C	YER130C	1	0.117724	0.125212	0.400348	0.509811	0.152333	0.0305689	1
taf1-1	YER131W	YER131W	1	-0.209575	0.322851	0.551639	0.564543	0.394994	0.0314193	0.833333
taf1-1	YER132C	YER132C	1	-0.0812783	0.145926	0.607231	0.579934	0.175605	0.0575577	1
taf1-1	YER133W	YER133W	1	NA	NA	NA	NA	NA	NA	0
taf1-1	YER134C	YER134C	1	-0.267023	0.22937	0.309063	0.479646	0.277276	0.0781184	1
taf1-1	YER135C	YER135C	1	0.0381642	0.0276728	0.23995	0.452596	2.72529e-06	0.0587029	1
taf1-1	YER137C	YER137C	1	0.081926	0.0861071	0.395257	0.50765	0.100835	0.0534949	1
taf1-1	YER139C	YER139C	1	0.00705599	0.202369	0.973856	0.673939	0.239221	0.112291	1
taf1-1	YER140W	YER140W	1	-0.201215	0.0908929	0.0912434	0.342598	0.106236	0.0576046	1
taf1-1	YER141W	YER141W	1	0.171838	0.0784151	0.0935468	0.344954	0.0862325	0.0732261	1
taf1-1	YER142C	YER142C	1	-0.0647532	0.150149	0.688504	0.602155	0.181195	0.0543674	1
taf1-1	YER143W	YER143W	1	0.03108	0.172665	0.865902	0.647591	0.204478	0.0934111	1
taf1-1	YER144C	YER144C	1	-0.0434126	0.0369947	0.305707	0.479065	0.0399515	0.0370184	1
taf1-1	YER145C	YER145C	1	0.138028	0.141498	0.384558	0.504138	0.169581	0.0618413	1
taf1-1	YER147C	YER147C	1	0.0259618	0.0751264	0.747071	0.95255	0.0872468	0.0506153	1
taf1-1	spt15-P65S	YER148W	1	0.222657	0.085592	0.0599615	0.511862	0.079849	0.117641	1
taf1-1	YER149C	YER149C	1	0.12625	0.140668	0.420186	0.514545	0.169446	0.0539244	1
taf1-1	YER150W	YER150W	1	0.023641	0.139019	0.873221	0.650109	0.163389	0.0829466	1
taf1-1	YER151C	YER151C	1	-0.107324	0.0893672	0.296027	0.475664	0.104886	0.0541872	1
taf1-1	YER152C	YER152C	1	-0.0885437	0.138228	0.55666	0.566684	0.166604	0.0520586	1
taf1-1	YER153C	YER153C	1	0.12332	0.0814249	0.204462	0.439887	0.0942785	0.0563005	1
taf1-1	YER154W	YER154W	1	0.180816	0.0623479	0.0441131	0.283533	0.0739177	0.0331841	1
taf1-1	YER155C	YER155C	2	0.155602	0.103426	0.206904	0.440481	0.115704	0.126288	1
taf1-1	YER156C	YER156C	1	-0.244509	0.432561	0.602096	0.579376	0.529561	0.0261971	0.5
taf1-1	YER158C	YER158C	1	0.0729312	0.0524365	0.236647	0.450868	0.0363622	0.091687	1
taf1-1	YER159C	YER159C	1	0.0488416	0.0888199	0.611652	0.897383	0.104533	0.0521465	1
taf1-1	YER161C	YER161C	1	0.00537916	0.184252	0.978108	0.674652	0.222683	0.0632936	1
taf1-1	YER162C	YER162C	1	0.349814	0.154586	0.0864027	0.341898	0.184853	0.0708818	1
taf1-1	YER163C	YER163C	1	0.315015	0.147004	0.0987663	0.349688	0.175499	0.0696165	1
taf1-1	YER164W	YER164W	1	0.0862611	0.0968131	0.423277	0.514666	0.108031	0.0846477	1
taf1-1	YER166W	YER166W	1	0.112155	0.147245	0.488679	0.540047	0.175352	0.0729304	1
taf1-1	YER167W	YER167W	1	0.12084	0.115265	0.353634	0.496443	0.129826	0.0960321	1
taf1-1	YER168C	YER168C	1	0.0680394	0.0396789	0.16154	0.592507	0.0433428	0.0380668	1
taf1-1	YER169W	YER169W	1	0.090109	0.0532224	0.165696	0.410779	0.0610047	0.0397758	1
taf1-1	YER170W	YER170W	1	-0.206328	0.10905	0.13144	0.381729	0.126083	0.0763069	1
taf1-1	rad3-ts14	YER171W	1	0.0299505	0.433941	0.948286	0.976708	0.531441	0.00907139	0.333333
taf1-1	YER173W	YER173W	1	0.0818375	0.0841687	0.385957	0.505029	0.0976397	0.057264	1
taf1-1	YER174C	YER174C	1	0.0213271	0.159752	0.900244	0.657955	0.191006	0.0734433	1
taf1-1	YER175C	YER175C	3	0.0376705	0.139066	0.799886	0.631217	0.134614	0.313039	0.888889
taf1-1	YER175W-A	YER175W-A	1	0.101365	0.108203	0.401897	0.509811	0.107989	0.133043	1
taf1-1	YER176W	YER176W	3	0.103548	0.163442	0.560794	0.567453	0.194958	0.136195	1
taf1-1	YER177W	YER177W	3	-0.18665	0.0631456	0.0417253	0.281234	0.0715195	0.0882838	1
taf1-1	YER178W	YER178W	3	0.0246373	0.0861444	0.789078	0.62904	0.0888231	0.170809	1
taf1-1	YER179W	YER179W	3	0.0629513	0.140237	0.676754	0.601684	0.168366	0.10184	1
taf1-1	YER180C	YER180C	3	0.00493801	0.135547	0.972685	0.673544	0.134939	0.290103	0.944444
taf1-1	YER180C-A	YER180C-A	1	0.0558717	0.151876	0.731604	0.613872	0.183545	0.0522651	1
taf1-1	YER181C	YER181C	3	0.0264689	0.0324987	0.46109	0.528559	0.0351493	0.0560261	1
taf1-1	YER182W	YER182W	3	0.0789773	0.0727028	0.338428	0.490807	0.0739575	0.14876	1
taf1-1	YER183C	YER183C	3	0.141729	0.0361001	0.0171605	0.216178	6.02211e-07	0.13264	1
taf1-1	YER184C	YER184C	3	0.10475	0.0328302	0.0331956	0.269596	0.023254	0.0984064	1
taf1-1	YER185W	YER185W	3	-0.0879032	0.0431208	0.111129	0.361491	0.0322652	0.12543	1
taf1-1	YER186C	YER186C	3	-0.0691442	0.122555	0.602757	0.579376	0.144498	0.121852	1
taf1-1	YER186W-A	YER186W-A	1	-0.0686093	0.114815	0.582314	0.572584	0.137967	0.0470713	1
taf1-1	YER187W	YER187W	3	-0.144927	0.427705	0.751765	0.619208	0.512895	0.31941	0.777778
taf1-1	YER188W	YER188W	1	0.0229669	0.0486632	0.661552	0.596825	0.0439498	0.0697262	1
taf1-1	YFL001W	YFL001W	3	0.0802067	0.149239	0.61947	0.583373	0.179699	0.100256	1
taf1-1	YFL002C	YFL002C	1	0.182998	0.0793017	0.0822471	0.528772	0.0944398	0.0392787	1
taf1-1	YFL003C	YFL003C	3	-0.457246	0.0943081	0.00834893	0.166431	0.106181	0.136379	1
taf1-1	YFL004W	YFL004W	3	0.123166	0.15107	0.460667	0.528519	0.1785	0.146077	1
taf1-1	YFL005W	YFL005W	1	-0.123213	0.0395737	0.0357505	0.448766	0.0434171	0.0373127	1
taf1-1	YFL006W	YFL006W	1	0.0110045	0.0514487	0.841091	0.639901	0.0578324	0.0433312	1
taf1-1	YFL007W	YFL007W	3	0.00457112	0.181365	0.9811	0.675249	0.204852	0.257644	0.944444
taf1-1	YFL008W	YFL008W	1	-0.0292362	0.0481685	0.576644	0.879528	0.0550304	0.0368222	1
taf1-1	cdc4-2	YFL009W	1	-0.2326	0.0684139	0.0272799	0.416699	0.0779692	0.0531458	1
taf1-1	YFL009W	YFL009W	1	-0.028265	0.072387	0.716091	0.938273	0.0849158	0.0441289	1
taf1-1	YFL010C	YFL010C	3	-0.0792604	0.129917	0.574766	0.570992	0.139316	0.230607	1
taf1-1	YFL010W-A	YFL010W-A	3	-0.0161015	0.03571	0.675426	0.601082	0.0178291	0.11981	1
taf1-1	YFL011W	YFL011W	1	0.0109797	0.0382195	0.788166	0.628718	0.0362046	0.0513903	1
taf1-1	YFL012W	YFL012W	3	0.0706502	0.0325977	0.0960959	0.345974	0.0236971	0.0963911	1
taf1-1	YFL013C	YFL013C	3	-0.2851	0.0250899	0.000342029	0.0526538	1.19417e-06	0.0921862	1
taf1-1	YFL013W-A	YFL013W-A	1	-0.384512	0.0945728	0.0152759	0.207758	0.106872	0.0773493	1
taf1-1	YFL014W	YFL014W	1	-0.123806	0.0932615	0.255033	0.456866	0.107396	0.0673626	1
taf1-1	YFL015C	YFL015C	1	0.100878	0.0682122	0.213256	0.444364	0.0770445	0.0559509	1
taf1-1	YFL016C	YFL016C	2	-0.0146936	0.134231	0.918106	0.661488	0.141504	0.20499	0.916667
taf1-1	YFL017C	YFL017C	1	0.0482	0.0908614	0.623864	0.903437	0.109189	0.0372027	1
taf1-1	YFL018C	YFL018C	2	-0.339566	0.0620398	0.00542226	0.148623	2.37601e-06	0.186119	1
taf1-1	YFL019C	YFL019C	1	-0.159269	0.158906	0.372922	0.499969	0.186349	0.0972211	1
taf1-1	YFL020C	YFL020C	1	0.103261	0.111321	0.406117	0.509928	0.133148	0.0507965	1
taf1-1	YFL021W	YFL021W	1	-0.100496	0.0711836	0.23086	0.447692	0.0802024	0.0592006	1
taf1-1	YFL022C	YFL022C	1	0.243773	0.296874	0.457691	0.816245	0.361613	0.0656791	1
taf1-1	YFL023W	YFL023W	1	0.137043	0.128699	0.346959	0.494761	0.154653	0.0527502	1
taf1-1	YFL024C	YFL024C	1	0.0242762	0.0489104	0.645692	0.91256	0.0474665	0.0632916	1
taf1-1	YFL025C	YFL025C	1	0.0209588	0.107089	0.854374	0.643725	0.11927	0.0945002	1
taf1-1	YFL026W	YFL026W	1	NA	NA	NA	NA	NA	NA	0
taf1-1	YFL027C	YFL027C	1	-0.0266725	0.0294243	0.41595	0.513004	0.0214918	0.0501034	1
taf1-1	YFL028C	YFL028C	1	-0.18127	0.0307507	0.0041421	0.141918	0.0235403	0.0509193	1
taf1-1	cak1-23	YFL029C	1	-0.0650157	0.0624972	0.356947	0.760048	0.0541007	0.0937865	1
taf1-1	YFL030W	YFL030W	1	0.113763	0.0765614	0.211492	0.444364	0.0772293	0.0921103	1
taf1-1	YFL031W	YFL031W	1	-0.340861	0.0713188	0.0087794	0.169098	0.0796175	0.0622241	1
taf1-1	YFL032W	YFL032W	1	-0.234081	0.0961058	0.0715426	0.330447	0.114614	0.0464145	1
taf1-1	YFL033C	YFL033C	6	0.0690155	0.1729	0.710166	0.608219	0.202512	0.262583	0.953704
taf1-1	YFL034C-A	YFL034C-A	1	-0.19974	0.0922112	0.096228	0.345974	0.107274	0.0611544	1
taf1-1	mob2-11	YFL034C-B	1	-0.810372	0.176504	0.0100974	0.326941	0.212531	0.0684366	0.666667
taf1-1	mob2-40	YFL034C-B	1	-0.631168	0.0913075	0.00229779	0.251959	0.109181	0.0418941	1
taf1-1	mob2-8	YFL034C-B	1	-0.288319	0.110478	0.0594368	0.511862	0.129625	0.0672049	1
taf1-1	mob2-22	YFL034C-B	1	-0.4469	0.185272	0.0733857	0.528772	0.222554	0.076653	1
taf1-1	mob2-34	YFL034C-B	1	-0.359639	0.158003	0.0851467	0.528772	0.191729	0.045404	1
taf1-1	YFL034W	YFL034W	1	0.401042	0.0921665	0.0121449	0.192052	0.10472	0.0729853	1
taf1-1	YFL035C-B	YFL035C-B	1	-0.0798199	0.0837446	0.394496	0.507457	0.0964935	0.060218	1
taf1-1	YFL036W	YFL036W	1	0.174487	0.0367042	0.0089454	0.169098	0.0290205	0.0594626	1
taf1-1	YFL037W	YFL037W	1	0.194708	0.113159	0.160427	0.592507	0.132938	0.0678628	1
taf1-1	YFL038C	YFL038C	1	0.0649446	0.0192138	0.0277827	0.416699	0.00994986	0.0369359	1
taf1-1	ypt1-3	YFL038C	1	0.257622	0.114543	0.0877306	0.528772	0.135738	0.0613734	1
taf1-1	YFL040W	YFL040W	1	-0.0480986	0.0323225	0.21095	0.444281	1.83327e-06	0.0685664	1
taf1-1	YFL041W	YFL041W	1	-0.193471	0.049141	0.0170016	0.216178	0.0470601	0.064983	1
taf1-1	YFL041W-A	YFL041W-A	1	0.0403408	0.0973026	0.699711	0.605717	0.10215	0.106306	1
taf1-1	YFL042C	YFL042C	1	-0.342833	0.361189	0.396278	0.50816	0.441192	0.0557522	0.833333
taf1-1	YFL043C	YFL043C	1	-0.0213991	0.0577321	0.729684	0.613513	0.0547372	0.0775241	1
taf1-1	YFL044C	YFL044C	1	0.421026	0.355452	0.301793	0.477985	0.434058	0.0577721	0.833333
taf1-1	YFL046W	YFL046W	1	0.0264177	0.0759952	0.745645	0.616822	0.0856251	0.063196	1
taf1-1	YFL047W	YFL047W	1	0.103387	0.0281034	0.0212264	0.231183	0.0201247	0.0483641	1
taf1-1	YFL048C	YFL048C	1	0.0456937	0.0749004	0.57478	0.570992	0.0804123	0.076465	1
taf1-1	YFL049W	YFL049W	1	0.0115479	0.0396046	0.785104	0.627736	0.0300667	0.0659267	1
taf1-1	YFL050C	YFL050C	1	0.00534449	0.0355612	0.88781	0.654453	0.0327848	0.0496605	1
taf1-1	YFL051C	YFL051C	1	-0.00214412	0.0782138	0.979443	0.674815	0.0887234	0.0625518	1
taf1-1	YFL052W	YFL052W	1	0.128158	0.0329758	0.0177444	0.217778	0.0181924	0.0624534	1
taf1-1	YFL053W	YFL053W	1	-0.111092	0.0680359	0.177838	0.419352	0.0764355	0.0574699	1
taf1-1	YFL054C	YFL054C	1	-0.101733	0.0845653	0.295307	0.47474	0.0973178	0.0613887	1
taf1-1	YFL055W	YFL055W	1	-0.0690512	0.0896683	0.484214	0.537712	0.102125	0.0699521	1
taf1-1	YFL056C	YFL056C	1	-0.071457	0.052374	0.244173	0.452596	0.0480926	0.0735186	1
taf1-1	YFL063W	YFL063W	2	0.197575	0.182823	0.340642	0.491418	0.216581	0.139196	1
taf1-1	YFR001W	YFR001W	1	-0.0241662	0.0887736	0.798925	0.631217	0.105457	0.0458229	0.777778
taf1-1	YFR002W	YFR002W	1	0.111388	0.0484489	0.0830234	0.528772	0.0501736	0.0548693	1
taf1-1	YFR003C	YFR003C	1	-0.0179944	0.0486523	0.730238	0.949885	0.0537512	0.0445434	1
taf1-1	rpn11-14	YFR004W	1	-0.139478	0.0826087	0.166601	0.599802	0.0915467	0.0746089	1
taf1-1	rpn11-8	YFR004W	1	-0.0611003	0.0864277	0.518605	0.846799	0.101518	0.051923	0.888889
taf1-1	YFR004W	YFR004W	1	0.00533854	0.0797954	0.94987	0.976708	0.0944897	0.0432198	1
taf1-1	YFR005C	YFR005C	1	0.0558887	0.0738423	0.491264	0.83295	0.0819743	0.0661645	1
taf1-1	sad1-1	YFR005C	1	0.0328219	0.0545941	0.580117	0.880939	0.0631605	0.0380072	0.777778
taf1-1	YFR006W	YFR006W	1	-0.0248495	0.0347294	0.513835	0.552487	2.9231e-06	0.0736721	1
taf1-1	YFR007W	YFR007W	1	0.136987	0.0706539	0.124543	0.374118	0.0777212	0.0658947	1
taf1-1	YFR008W	YFR008W	1	0.0907396	0.0864861	0.353302	0.496189	0.0962946	0.0764291	1
taf1-1	YFR009W	YFR009W	1	-0.20393	0.0647417	0.0345174	0.270705	0.0737713	0.0503497	1
taf1-1	YFR010W	YFR010W	1	-0.000491642	0.0449475	0.991797	0.676849	0.0528863	0.0264641	1
taf1-1	YFR011C	YFR011C	1	-0.0325911	0.0465313	0.522269	0.557016	0.0447712	0.0610725	1
taf1-1	YFR012W	YFR012W	1	-0.150527	0.0969098	0.19532	0.434359	0.114893	0.0515824	1
taf1-1	YFR012W-A	YFR012W-A	1	-0.0420347	0.0946849	0.680042	0.601862	0.113719	0.0393409	1
taf1-1	YFR013W	YFR013W	1	0.0339923	0.0512908	0.543738	0.56284	0.0577477	0.0428251	1
taf1-1	YFR014C	YFR014C	1	0.388308	0.3565	0.337282	0.490033	0.434862	0.06781	0.833333
taf1-1	YFR015C	YFR015C	1	0.182374	0.129502	0.231821	0.448178	0.156522	0.0443962	1
taf1-1	YFR016C	YFR016C	1	-0.0825388	0.158791	0.630646	0.58729	0.191834	0.055362	1
taf1-1	YFR017C	YFR017C	1	-0.0409415	0.0285242	0.224524	0.446998	0.0288561	0.0341073	1
taf1-1	YFR018C	YFR018C	1	-0.0692054	0.0499332	0.238018	0.451446	0.0594135	0.0251006	1
taf1-1	YFR019W	YFR019W	1	-0.283758	0.313353	0.416385	0.513137	0.382169	0.0607914	0.833333
taf1-1	YFR020W	YFR020W	1	0.130714	0.0321703	0.0153084	0.207758	1.9508e-06	0.0682434	1
taf1-1	YFR021W	YFR021W	1	0.101401	0.0494451	0.109593	0.361491	0.0545858	0.0454187	1
taf1-1	YFR022W	YFR022W	1	0.00434283	0.0434832	0.92525	0.662464	0.0473072	0.042363	1
taf1-1	YFR023W	YFR023W	1	-0.0689347	0.039297	0.154259	0.397585	0.0345913	0.0579611	1
taf1-1	YFR024C	YFR024C	1	0.185302	0.0744584	0.0675809	0.330447	0.0629997	0.114199	1
taf1-1	YFR024C-A	YFR024C-A	1	0.0047872	0.0249538	0.857211	0.644315	2.34689e-06	0.052935	1
taf1-1	YFR025C	YFR025C	1	NA	NA	NA	NA	NA	NA	0
taf1-1	YFR026C	YFR026C	1	0.0680093	0.0469683	0.22119	0.446297	0.0551207	0.0284996	1
taf1-1	YFR027W	YFR027W	1	-0.00441099	0.0350839	0.906014	0.976708	0.0156065	0.0693416	1
taf1-1	cdc14-2	YFR028C	1	-0.165938	0.0248694	0.00262208	0.257048	1.90228e-06	0.052756	1
taf1-1	YFR028C	YFR028C	1	0.091526	0.0452016	0.112874	0.545819	0.0461099	0.0530656	1
taf1-1	YFR029W	YFR029W	1	-0.0759467	0.108882	0.523899	0.847132	0.130244	0.0495878	1
taf1-1	YFR030W	YFR030W	1	0.255012	0.0808886	0.0344268	0.270705	0.0901809	0.0710319	1
taf1-1	YFR031C	YFR031C	1	0.0167369	0.0630722	0.803846	0.964078	0.0669135	0.0668523	1
taf1-1	smc2-8	YFR031C	1	0.0709138	0.609287	0.912954	0.976708	0.745799	0.0434749	0.333333
taf1-1	YFR031C-A	YFR031C-A	1	0.104318	0.0769621	0.246758	0.453425	0.089212	0.0527058	1
taf1-1	YFR032C	YFR032C	1	-0.092151	0.0900311	0.363911	0.499969	0.105158	0.0574523	1
taf1-1	YFR032C-A	YFR032C-A	1	0.0679396	0.206834	0.75903	0.621606	0.250649	0.0635429	1
taf1-1	YFR032C-B	YFR032C-B	1	-0.11212	0.0870663	0.267284	0.462983	0.0988199	0.0693995	1
taf1-1	YFR033C	YFR033C	1	-0.00970231	0.0271957	0.739296	0.615424	0.00620908	0.0566795	1
taf1-1	YFR034C	YFR034C	1	-0.154532	0.0542513	0.0464682	0.288687	0.0636267	0.0331564	1
taf1-1	YFR035C	YFR035C	1	0.134169	0.0980903	0.24318	0.452596	0.115017	0.0600927	1
taf1-1	YFR036W	YFR036W	1	0.0844871	0.0824533	0.363441	0.499969	0.0993766	0.031086	1
taf1-1	YFR037C	YFR037C	1	-0.0335624	0.0989373	0.751499	0.95255	0.11999	0.02925	1
taf1-1	YFR038W	YFR038W	3	-0.198949	0.138747	0.224902	0.446998	0.143194	0.274488	0.944444
taf1-1	YFR039C	YFR039C	1	0.150154	0.0559485	0.0550119	0.306131	0.0581574	0.062763	1
taf1-1	YFR040W	YFR040W	1	-0.211119	0.0366819	0.00451994	0.147982	0.035863	0.0468675	1
taf1-1	YFR041C	YFR041C	1	0.0154698	0.0661156	0.826487	0.636238	0.0783679	0.0353005	1
taf1-1	YFR043C	YFR043C	1	0.200918	0.0682268	0.0421845	0.282592	0.075474	0.062113	1
taf1-1	YFR044C	YFR044C	1	-0.0870682	0.104813	0.452849	0.526308	0.125737	0.0447899	1
taf1-1	YFR045W	YFR045W	1	-0.0374326	0.0961721	0.716942	0.608556	0.114296	0.0492978	1
taf1-1	YFR046C	YFR046C	1	-0.22607	0.0457749	0.00782389	0.161929	0.0490819	0.046925	1
taf1-1	YFR047C	YFR047C	1	-0.220308	0.0538477	0.0149589	0.205868	0.0575888	0.0556656	1
taf1-1	YFR048W	YFR048W	1	0.0221842	0.0856862	0.80849	0.633258	0.100173	0.0541808	1
taf1-1	YFR049W	YFR049W	1	0.00150844	0.119572	0.990539	0.676703	0.141797	0.063398	1
taf1-1	YFR050C	YFR050C	1	-0.101793	0.158109	0.554752	0.864763	0.189061	0.0725332	1
taf1-1	YFR051C	YFR051C	1	0.0532309	0.0656631	0.463032	0.819889	0.0734207	0.0568386	1
taf1-1	rpn12-1	YFR052W	1	-0.088472	0.117211	0.492369	0.833513	0.139447	0.0590481	1
taf1-1	YFR052W	YFR052W	1	-0.0375788	0.0637763	0.587378	0.885875	0.0672154	0.0689176	1
taf1-1	YFR053C	YFR053C	1	0.175678	0.0923204	0.129802	0.379114	0.10643	0.0661185	1
taf1-1	YFR054C	YFR054C	1	0.14141	0.0987389	0.225365	0.446998	0.11755	0.0491714	1
taf1-1	YFR055W	YFR055W	1	0.0635482	0.0577036	0.332586	0.487802	0.06734	0.0371439	1
taf1-1	YFR056C	YFR056C	1	0.030884	0.0514906	0.580963	0.572453	0.061311	0.0255666	1
taf1-1	YFR057W	YFR057W	1	0.00314071	0.0166646	0.859686	0.645172	0.00663534	0.0334305	1
taf1-1	erg26-1	YGL001C	1	0.0725513	0.0404103	0.147029	0.578648	1.82098e-06	0.0857232	1
taf1-1	YGL001C	YGL001C	1	-0.00469441	0.0498235	0.929465	0.976708	0.0558713	0.0424963	1
taf1-1	YGL002W	YGL002W	1	0.0162511	0.148143	0.917932	0.661488	0.177194	0.0675729	1
taf1-1	YGL003C	YGL003C	1	0.245602	0.151317	0.17989	0.420148	0.182073	0.0598629	1
taf1-1	YGL004C	YGL004C	1	0.0756927	0.0517287	0.21723	0.445996	0.0549465	0.0546263	1
taf1-1	YGL005C	YGL005C	1	-0.177437	0.0396095	0.0109927	0.18261	0.0457726	0.0278334	1
taf1-1	YGL006W	YGL006W	1	0.148385	0.0772724	0.127229	0.377009	0.0901055	0.050126	1
taf1-1	YGL006W-A	YGL006W-A	1	0.00930397	0.0684317	0.898421	0.657955	0.0820468	0.0296309	1
taf1-1	YGL007C-A	YGL007C-A	1	-0.702609	0.192038	0.0216052	0.232033	0.234689	0.0267807	0.833333
taf1-1	YGL007W	YGL007W	1	-0.282537	0.0469351	0.00383608	0.137147	0.0494675	0.0507144	1
taf1-1	YGL008C	YGL008C	1	-0.142767	0.0591923	0.0734016	0.528772	0.0608334	0.0682982	1
taf1-1	YGL010W	YGL010W	1	0.0407231	0.0405939	0.372536	0.499969	0.016736	0.081087	1
taf1-1	YGL011C	YGL011C	1	0.06122	0.0474109	0.26618	0.701093	0.0513667	0.0468982	1
taf1-1	YGL012W	YGL012W	1	NA	NA	NA	NA	NA	NA	0
taf1-1	YGL013C	YGL013C	1	0.0265748	0.0459669	0.594164	0.577286	0.0510731	0.0410235	1
taf1-1	YGL014W	YGL014W	1	-0.050879	0.115467	0.682242	0.601862	0.139495	0.0402487	1
taf1-1	YGL015C	YGL015C	1	-0.0459523	0.0430711	0.346133	0.494418	0.0427683	0.053485	1
taf1-1	YGL016W	YGL016W	1	-0.277445	0.0297729	0.000738076	0.0883849	0.0248352	0.0462445	1
taf1-1	YGL017W	YGL017W	1	-0.0397567	0.0547828	0.508199	0.54947	0.0623586	0.0428885	1
taf1-1	YGL018C	YGL018C	1	NA	NA	NA	NA	NA	NA	0
taf1-1	YGL019W	YGL019W	1	-0.194993	0.0298751	0.00284595	0.123153	0.0309604	0.0337743	1
taf1-1	YGL020C	YGL020C	2	-0.0612082	0.0743113	0.456402	0.527824	0.0684696	0.146871	0.916667
taf1-1	YGL021W	YGL021W	1	-0.00916002	0.0556298	0.877197	0.651123	0.0633117	0.0435999	1
taf1-1	YGL022W	YGL022W	1	-0.077536	0.0281363	0.0510727	0.50465	0.0271808	0.0366883	1
taf1-1	stt3-2	YGL022W	1	0.0937272	0.083154	0.322716	0.745687	0.0920136	0.0756049	1
taf1-1	YGL023C	YGL023C	1	0.188472	0.0802818	0.0787183	0.339839	0.0945269	0.0468747	1
taf1-1	YGL024W	YGL024W	1	0.0879138	0.040927	0.0981947	0.349546	0.0425052	0.0460164	1
taf1-1	YGL025C	YGL025C	1	0.1612	0.0708527	0.0852417	0.341898	0.0831403	0.0430527	1
taf1-1	YGL026C	YGL026C	1	-0.0346638	0.0906583	0.721645	0.610232	0.107669	0.0469804	1
taf1-1	YGL027C	YGL027C	1	-0.0419963	0.142368	0.782684	0.627571	0.173192	0.0349639	1
taf1-1	YGL028C	YGL028C	1	0.00810984	0.0365633	0.835331	0.639241	0.0413072	0.0299511	1
taf1-1	YGL029W	YGL029W	2	-0.0980821	0.12422	0.473943	0.533681	0.14619	0.103187	1
taf1-1	YGL031C	YGL031C	1	-0.195138	0.0944154	0.10762	0.361409	0.110899	0.056731	1
taf1-1	YGL032C	YGL032C	1	0.0717456	0.131753	0.615002	0.582283	0.158459	0.0527932	1
taf1-1	YGL033W	YGL033W	1	-0.0900083	0.227373	0.712414	0.608219	0.277307	0.0441279	0.777778
taf1-1	YGL034C	YGL034C	1	0.171424	0.112563	0.202444	0.438075	0.135698	0.0421249	1
taf1-1	YGL035C	YGL035C	1	0.0790178	0.0749458	0.351204	0.495164	0.0887778	0.0403916	1
taf1-1	YGL036W	YGL036W	1	-0.0534926	0.0291349	0.140243	0.389531	0.011844	0.0583005	1
taf1-1	YGL037C	YGL037C	1	0.021495	0.0587521	0.732998	0.614258	0.0629633	0.0603326	1
taf1-1	YGL038C	YGL038C	2	-0.00362459	0.00362476	0.373921	0.499969	4.56069e-05	0.0108737	0.0277778
taf1-1	YGL039W	YGL039W	1	-0.0770115	0.0999948	0.484171	0.537712	0.115971	0.0681701	1
taf1-1	YGL040C	YGL040C	1	0.0665029	0.0454898	0.217572	0.659589	0.0359991	0.0736487	1
taf1-1	YGL041C	YGL041C	1	0.188922	0.374669	0.640603	0.590456	0.457116	0.0695055	0.833333
taf1-1	YGL041C-B	YGL041C-B	1	0.00447308	0.103969	0.967745	0.671986	0.120799	0.069758	1
taf1-1	YGL042C	YGL042C	1	0.0483848	0.0757882	0.55792	0.566805	0.0894961	0.042646	1
taf1-1	YGL043W	YGL043W	1	-0.334499	0.0332575	0.000549588	0.07757	0.0067782	0.069566	1
taf1-1	rna15-58	YGL044C	1	0.0993781	0.0473946	0.104026	0.545819	0.040822	0.0714758	1
taf1-1	YGL044C	YGL044C	1	-0.012853	0.105763	0.909134	0.976708	0.128244	0.031562	1
taf1-1	YGL045W	YGL045W	1	0.293793	0.278073	0.350312	0.494948	0.339458	0.0475968	0.944444
taf1-1	YGL046W	YGL046W	1	0.154704	0.12839	0.294634	0.474618	0.156409	0.0280611	1
taf1-1	YGL047W	YGL047W	1	-0.00608565	0.0530432	0.914188	0.976708	0.060227	0.0421807	1
taf1-1	YGL048C	YGL048C	1	0.0459224	0.0374219	0.28705	0.711858	0.0400473	0.0386061	1
taf1-1	YGL049C	YGL049C	1	-0.0967294	0.054225	0.149014	0.394289	0.0627685	0.0375757	1
taf1-1	YGL050W	YGL050W	1	0.0536567	0.0579537	0.406925	0.509928	0.0600089	0.0656556	1
taf1-1	YGL051W	YGL051W	1	-0.0286134	0.0537173	0.622481	0.58509	0.05554	0.0610808	1
taf1-1	YGL053W	YGL053W	1	0.038778	0.0462539	0.448998	0.525377	0.0549466	0.0238754	1
taf1-1	YGL054C	YGL054C	1	-0.03886	0.0867963	0.677536	0.601684	0.102198	0.0506753	1
taf1-1	YGL055W	YGL055W	1	0.131274	0.0566625	0.0814238	0.528772	0.0656241	0.0390931	1
taf1-1	ole1-m2	YGL055W	1	NA	NA	NA	NA	NA	NA	0
taf1-1	YGL056C	YGL056C	1	-0.461457	0.202079	0.0844552	0.341898	0.244919	0.0616857	1
taf1-1	YGL057C	YGL057C	1	-0.0960724	0.0289637	0.0294613	0.259795	0.0291988	0.0348904	1
taf1-1	YGL058W	YGL058W	1	-0.204875	0.160237	0.270192	0.465293	0.194625	0.04364	0.722222
taf1-1	YGL059W	YGL059W	1	-0.0723885	0.0635117	0.318	0.483569	0.0635212	0.0777624	1
taf1-1	YGL060W	YGL060W	1	0.0262724	0.0817767	0.764092	0.623323	0.0897218	0.0770936	1
taf1-1	YGL061C	YGL061C	1	0.0478161	0.0556606	0.438739	0.810128	0.0648164	0.0365778	1
taf1-1	YGL062W	YGL062W	1	0.0904345	0.0899318	0.371508	0.499969	0.102063	0.0717245	1
taf1-1	YGL063W	YGL063W	1	0.0830383	0.0869638	0.39372	0.507253	0.105607	0.0239554	1
taf1-1	YGL064C	YGL064C	1	0.0621357	0.0531415	0.307226	0.479267	0.0606702	0.0408104	1
taf1-1	YGL065C	YGL065C	1	-0.104812	0.0490479	0.0994292	0.538793	0.0537213	0.0465584	1
taf1-1	alg2-1	YGL065C	1	0.196301	0.110685	0.150823	0.582132	0.130919	0.0609183	1
taf1-1	YGL066W	YGL066W	1	-0.15454	0.139662	0.330562	0.48735	0.167614	0.0590832	1
taf1-1	YGL067W	YGL067W	1	-0.0352083	0.0812446	0.687099	0.601862	0.0963078	0.0433305	1
taf1-1	YGL068W	YGL068W	1	0.240852	0.0239665	0.000551353	0.148638	1.55664e-06	0.0508406	1
taf1-1	YGL069C	YGL069C	1	0.00120821	0.00797197	0.886872	0.976708	8.78161e-05	0.0169104	0.111111
taf1-1	YGL070C	YGL070C	2	-0.207948	0.0771807	0.0544144	0.304527	0.0737361	0.144878	0.972222
taf1-1	YGL071W	YGL071W	1	-0.304804	0.069655	0.0119129	0.190408	0.0806402	0.0482145	1
taf1-1	YGL072C	YGL072C	1	-0.130517	0.121473	0.343112	0.492708	0.1447	0.0598838	1
taf1-1	YGL073W	YGL073W	1	0.147684	0.0457225	0.0319751	0.426473	0.0540661	0.0252591	1
taf1-1	hsf1-848	YGL073W	1	0.232181	0.0808051	0.0453156	0.486455	0.0899967	0.0713046	1
taf1-1	YGL074C	YGL074C	1	-0.0609375	0.034566	0.152693	0.585842	0.0314223	0.049138	1
taf1-1	YGL075C	YGL075C	1	0.0645742	0.0549041	0.304762	0.728694	0.0633357	0.0391263	1
taf1-1	mps2-2	YGL075C	1	0.0355726	0.534598	0.95014	0.976708	0.653789	0.0613056	0.666667
taf1-1	mps2-1	YGL075C	1	NA	NA	NA	NA	NA	NA	0
taf1-1	YGL076C	YGL076C	1	-0.150643	0.142371	0.349674	0.494948	0.172847	0.039798	1
taf1-1	YGL077C	YGL077C	1	0.0600225	0.0810753	0.5002	0.544603	0.0939603	0.055622	1
taf1-1	YGL078C	YGL078C	1	-0.0993905	0.0753168	0.257419	0.457152	0.0867349	0.0543872	1
taf1-1	YGL079W	YGL079W	1	-0.168928	0.06908	0.0707951	0.330447	0.079739	0.0489823	1
taf1-1	YGL080W	YGL080W	1	0.0687637	0.0691808	0.376497	0.500651	0.0806226	0.0451321	1
taf1-1	YGL081W	YGL081W	1	-0.0255245	0.11946	0.841256	0.639901	0.143706	0.0475807	1
taf1-1	YGL082W	YGL082W	1	-0.0376918	0.105646	0.739285	0.615424	0.123129	0.0688648	1
taf1-1	YGL083W	YGL083W	1	-0.275883	0.100293	0.0513336	0.299295	0.116819	0.0657584	1
[truncated: 14,565 more rows]
