# Supplementary material for: Saccharomyces cerevisiae Genetics Predicts Candidate Therapeutic Genetic Interactions at the Mammalian Replication Fork
Source: G3 (Bethesda). 2013 Feb 1;3(2):273–82. doi: 10.1534/g3.112.004754 (PMC3564987; doi:10.1534/g3.112.004754)
Supplement: Supporting Information [file supp_3.2.273_TableS5.xls]

## Sheet: Sheet1
Table S5. Summary of tetrad analysis for validation of CIN cancer gene essential array SGA.
* Tetrads were isolated at a permissive temperature (25°C) then analyzed at a range of temperatures by spot dilution assays.
Query	Array Gene	Confirmed (unless otherwise noted, interaction was observed at 30°C)
cdc73D	cdc45-27	YES (spot assay)
cdc73D	tim22-19	Weak by spot assay
chl1D	rpn11-14	Weak by spot assay
chl1D	psf1-1	YES (spot assay)
chl1D	cdc45-27	YES (spot assay)
chl1D	spc105-15	YES (spot assay)
chl1D	stu2-12	YES (spot assay)
chl1D	POL30::DAmP	YES (spot assay, 37°C)
elg1D	POL2::DAmP	NO
elg1D	mms21-1	NO
mad1D	cdc45-27	NO
mad1D	spc25-1	YES (spot assay)
mad1D	dsn1-7	YES (spot assay, 34°C)
mre11D	sgt1-5	YES (spot assay)
mre11D	POL30::DAmP	YES (spot assay)
mre11D	mcm10-43	YES (spot assay)
mre11D	psf1-1	YES (spot assay)
rad51D	rpn11-14	NO
rad51D	POL30::DAmP	YES (spot assay)
rad51D	psf1-1	YES (spot assay)
taf1-1	cin8D	NO
taf1-1	mob2-11	NO
taf1-1	bub1D	Weak by spot assay
taf1-1	spc42-10	Weak by spot assay
taf1-1	SMT3::DAmP	Weak by spot assay
taf1-1	ibd2D	Weak by spot assay
taf1-1	taf12-ts23	YES (spot assay)
taf1-1	taf8-7	YES (spot assay)
taf1-1	bub3D	YES (spot assay)
taf1-1	ssn2D	YES (spot assay)
taf1-1	lsm1D	YES (spot assay)
taf1-1	lsm7D	YES (spot assay)
taf1-1	lsm6D	YES (spot assay)
taf1-1	vps71D	YES (spot assay)
taf1-1	vps72D	YES (spot assay)
taf1-1	swc3D	YES (spot assay)
ctf4D	cdc28-1	Weak by spot assay
ctf4D	cdc28-13	YES (spot assay)
ctf4D	cdc45-27	YES (spot assay)
ctf4D	crm1-1	Weak by spot assay
ctf4D	dam1-1	NO
ctf4D	dam1-5	Weak by spot assay
ctf4D	dbf4-1	YES (spot assay)
ctf4D	dbf4-3	Weak by spot assay
ctf4D	mob2-26	YES (spot assay, 34°C, 37°C)
ctf4D	psf1-1	YES (lethal by tetrad analysis)
ctf4D	rpn11-14	YES (lethal by tetrad analysis)
ctf4D	rpn11-8	NO
ctf4D	sen1-1	Weak by spot assay
ctf4D	spt15-I143N	Weak by spot assay (25°C)
ctf4D	spt15-P65S	YES (spot assay)
ctf4D	stu2-10	YES (spot assay)
ctf4D	stu2-11	YES (spot assay, 34°C)
ctf4D	taf10-ts34	Weak by spot assay (25°C)
ctf4D	tub4-DDSY	NO
ctf4D	tub4-Y445D	NO
ctf4D	POL30::DAmP	YES (spot assay)
ctf4D	SMT3::DAmP	YES (spot assay)
ctf4D	RPL32::DAmP	YES (lethal by tetrad analysis)
ctf4D	RPS20::DAmP	NO
