# Supplementary material for: Saccharomyces cerevisiae Genetics Predicts Candidate Therapeutic Genetic Interactions at the Mammalian Replication Fork
Source: G3 (Bethesda). 2013 Feb 1;3(2):273–82. doi: 10.1534/g3.112.004754 (PMC3564987; doi:10.1534/g3.112.004754)
Supplement: Supporting Information [file supp_3.2.273_TableS7.xls]

## Sheet: Table S6
Table S7. Compiled CTF4 genetic interactors and their mutational status in cancer.
ORF name	Gene name	Human ortholog gene name	COSMIC mutated?	Cancer census?	Source 1	Source 2	Source 3
YGR188C	BUB1	BUB1B	y	y	BioGRID
YLR418C	CDC73	CDC73	y	y	BioGRID
YGR218W	CRM1	XPO1	y	y	This study
YGL043W	DST1	TCEA1	y	y	BioGRID
YCR065W	HCM1	FOXO6	y	y	DRYGIN
YCR065W	HCM1	FOXO4	y	y	DRYGIN
YCR065W	HCM1	FOXO3	y	y	DRYGIN
YCR065W	HCM1	FOXO1	y	y	DRYGIN
YBR010W	HHT1	H3F3A	y	y	BioGRID
YOL081W	IRA2	NF1	y	y	DRYGIN
YJL013C	MAD3	BUB1B	y	y	BioGRID
YER171W	RAD3	ERCC2	y	y	BioGRID
YER095W	RAD51	RAD51B	y	y	BioGRID
YPL153C	RAD53	CHEK2	y	y	BioGRID
YGL163C	RAD54	ATRX	y	y	BioGRID
YMR190C	SGS1	WRN	y	y	BioGRID
YMR190C	SGS1	BLM	y	y	BioGRID
YOL006C	TOP1	TOP1	y	y	BioGRID
YMR197C	VTI1	VTI1A	y	y	This study
YLR027C	AAT2	GOT2	y	n	BioGRID
YLR027C	AAT2	GOT1L1	y	n	BioGRID
YLR027C	AAT2	GOT1	y	n	BioGRID
YLR153C	ACS2	ACSS2	y	n	DRYGIN
YLR153C	ACS2	ACSS1	y	n	DRYGIN
YLR153C	ACS2	ACSF2	y	n	DRYGIN
YFL039C	ACT1	ACTG2	y	n	This study	DRYGIN
YFL039C	ACT1	ACTC1	y	n	This study	DRYGIN
YFL039C	ACT1	ACTBL2	y	n	This study	DRYGIN
YFL039C	ACT1	ACTB	y	n	This study	DRYGIN
YFL039C	ACT1	ACTA2	y	n	This study	DRYGIN
YFL039C	ACT1	ACTA1	y	n	This study	DRYGIN
YMR009W	ADI1	ADI1	y	n	DRYGIN
YNL219C	ALG9	ALG9	y	n	DRYGIN	BioGRID
YHR013C	ARD1	OTUD6B	y	n	DRYGIN	BioGRID
YHR013C	ARD1	OTUD6A	y	n	DRYGIN	BioGRID
YBR164C	ARL1	ARL5B	y	n	DRYGIN
YBR164C	ARL1	ARL5A	y	n	DRYGIN
YBR164C	ARL1	ARL1	y	n	DRYGIN
YLR085C	ARP6	ACTR6	y	n	BioGRID
YLR085C	ARP6	ACTR5	y	n	BioGRID
YOR141C	ARP8	ACTR8	y	n	BioGRID
YOR058C	ASE1	PRC1	y	n	DRYGIN	BioGRID
YJL115W	ASF1	ASF1B	y	n	BioGRID
YJL115W	ASF1	ASF1A	y	n	BioGRID
YER016W	BIM1	MAPRE3	y	n	DRYGIN	BioGRID
YER016W	BIM1	MAPRE2	y	n	DRYGIN	BioGRID
YER016W	BIM1	MAPRE1	y	n	DRYGIN	BioGRID
YNL271C	BNI1	INF2	y	n	BioGRID
YNL271C	BNI1	GRID2IP	y	n	BioGRID
YNL271C	BNI1	FMNL3	y	n	BioGRID
YNL271C	BNI1	FMNL2	y	n	BioGRID
YNL271C	BNI1	FMNL1	y	n	BioGRID
YNL271C	BNI1	FHDC1	y	n	BioGRID
YDL074C	BRE1	RNF40	y	n	BioGRID
YDL074C	BRE1	RNF20	y	n	BioGRID
YBL097W	BRN1	NCAPH	y	n	BioGRID
YFL025C	BST1	PGAP1	y	n	DRYGIN
YGR188C	BUB1	BUB1	y	n	BioGRID
YML102W	CAC2	CHAF1B	y	n	DRYGIN	BioGRID
YAL021C	CCR4	PDE12	y	n	DRYGIN	BioGRID
YAL021C	CCR4	CNOT6L	y	n	DRYGIN	BioGRID
YAL021C	CCR4	CNOT6	y	n	DRYGIN	BioGRID
YAL021C	CCR4	CCRN4L	y	n	DRYGIN	BioGRID
YAL021C	CCR4	ANGEL2	y	n	DRYGIN	BioGRID
YAL021C	CCR4	ANGEL1	y	n	DRYGIN	BioGRID
YFR028C	CDC14	DUSP23	y	n	This study	DRYGIN	BioGRID
YFR028C	CDC14	CDC14B	y	n	This study	DRYGIN	BioGRID
YFR028C	CDC14	CDC14A	y	n	This study	DRYGIN	BioGRID
YGL116W	CDC20	CDC20B	y	n	DRYGIN
YGL116W	CDC20	CDC20	y	n	DRYGIN
YHR166C	CDC23	CDC23	y	n	This study	DRYGIN	BioGRID
YBL084C	CDC27	CDC27	y	n	This study	DRYGIN	BioGRID
YBR160W	CDC28	CDK5	y	n	This study	DRYGIN	BioGRID
YBR160W	CDC28	CDK3	y	n	This study	DRYGIN	BioGRID
YBR160W	CDC28	CDK2	y	n	This study	DRYGIN	BioGRID
YBR160W	CDC28	CDK1	y	n	This study	DRYGIN	BioGRID
YLR229C	CDC42	RHOQ	y	n	This study
YLR229C	CDC42	RHOJ	y	n	This study
YLR229C	CDC42	CDC42	y	n	This study
YLR103C	CDC45	CDC45	y	n	This study	BioGRID
YDL126C	CDC48	VCP	y	n	This study	DRYGIN	BioGRID
YDL126C	CDC48	SPATA5L1	y	n	This study	DRYGIN	BioGRID
YJL194W	CDC6	ORC1	y	n	BioGRID
YJL194W	CDC6	CDC6	y	n	BioGRID
YDL017W	CDC7	CDC7	y	n	This study	DRYGIN	BioGRID
YJR057W	CDC8	DTYMK	y	n	This study
YGL003C	CDH1	FZR1	y	n	DRYGIN	BioGRID
YER164W	CHD1	CHD5	y	n	BioGRID
YER164W	CHD1	CHD4	y	n	BioGRID
YER164W	CHD1	CHD3	y	n	BioGRID
YER164W	CHD1	CHD1	y	n	BioGRID
YEL061C	CIN8	KIF3C	y	n	BioGRID
YEL061C	CIN8	KIF3B	y	n	BioGRID
YEL061C	CIN8	KIF3A	y	n	BioGRID
YEL061C	CIN8	KIF17	y	n	BioGRID
YEL061C	CIN8	KIF15	y	n	BioGRID
YEL061C	CIN8	KIF11	y	n	BioGRID
YBR135W	CKS1	CKS2	y	n	BioGRID
YBR135W	CKS1	CKS1B	y	n	BioGRID
YNL298W	CLA4	PAK7	y	n	BioGRID
YNL298W	CLA4	PAK6	y	n	BioGRID
YNL298W	CLA4	PAK4	y	n	BioGRID
YPR119W	CLB2	CCNO	y	n	BioGRID
YPR119W	CLB2	CCNB3	y	n	BioGRID
YPR119W	CLB2	CCNB2	y	n	BioGRID
YPR119W	CLB2	CCNB1	y	n	BioGRID
YPR119W	CLB2	CCNA2	y	n	BioGRID
YPR119W	CLB2	CCNA1	y	n	BioGRID
YDL155W	CLB3	CCNO	y	n	BioGRID
YDL155W	CLB3	CCNB3	y	n	BioGRID
YDL155W	CLB3	CCNB2	y	n	BioGRID
YDL155W	CLB3	CCNB1	y	n	BioGRID
YDL155W	CLB3	CCNA2	y	n	BioGRID
YDL155W	CLB3	CCNA1	y	n	BioGRID
YPR120C	CLB5	CCNO	y	n	BioGRID
YPR120C	CLB5	CCNB3	y	n	BioGRID
YPR120C	CLB5	CCNB2	y	n	BioGRID
YPR120C	CLB5	CCNB1	y	n	BioGRID
YPR120C	CLB5	CCNA2	y	n	BioGRID
YPR120C	CLB5	CCNA1	y	n	BioGRID
YBR109C	CMD1	TNNC2	y	n	This study
YBR109C	CMD1	TNNC1	y	n	This study
YBR109C	CMD1	CALM3	y	n	This study
YBR109C	CMD1	CALM2	y	n	This study
YBR109C	CMD1	CALM1	y	n	This study
YBR155W	CNS1	TTC4	y	n	This study
YER157W	COG3	COG3	y	n	This study	DRYGIN
YLR216C	CPR6	PPIL6	y	n	DRYGIN	BioGRID
YLR216C	CPR6	PPIG	y	n	DRYGIN	BioGRID
YLR216C	CPR6	PPID	y	n	DRYGIN	BioGRID
YLR216C	CPR6	NKTR	y	n	DRYGIN	BioGRID
YLR087C	CSF1	KIAA1109	y	n	DRYGIN
YMR078C	CTF18	CHTF18	y	n	DRYGIN	BioGRID
YPR135W	CTF4	WDHD1	y	n	BioGRID
YCL016C	DCC1	DSCC1	y	n	DRYGIN	BioGRID
YFL001W	DEG1	PUS3	y	n	DRYGIN
YHR164C	DNA2	DNA2	y	n	This study	BioGRID
YKL213C	DOA1	PLAA	y	n	DRYGIN	BioGRID
YGL240W	DOC1	ANAPC10	y	n	BioGRID
YGL043W	DST1	TCEANC	y	n	BioGRID
YGL043W	DST1	TCEA3	y	n	BioGRID
YGL043W	DST1	TCEA2	y	n	BioGRID
YDL101C	DUN1	PHKG2	y	n	BioGRID
YDL101C	DUN1	PHKG1	y	n	BioGRID
YKL172W	EBP2	EBNA1BP2	y	n	This study
YFR027W	ECO1	ESCO2	y	n	This study
YFR027W	ECO1	ESCO1	y	n	This study
YHR174W	ENO2	ENO4	y	n	DRYGIN
YHR174W	ENO2	ENO3	y	n	DRYGIN
YHR174W	ENO2	ENO2	y	n	DRYGIN
YHR174W	ENO2	ENO1	y	n	DRYGIN
YFL024C	EPL1	EPC2	y	n	BioGRID
YFL024C	EPL1	EPC1	y	n	BioGRID
YOR244W	ESA1	KAT8	y	n	DRYGIN	BioGRID
YOR244W	ESA1	KAT7	y	n	DRYGIN	BioGRID
YOR244W	ESA1	KAT6B	y	n	DRYGIN	BioGRID
YOR244W	ESA1	KAT6A	y	n	DRYGIN	BioGRID
YJR017C	ESS1	PIN1	y	n	This study
YDR021W	FAL1	DDX50	y	n	This study
YDR021W	FAL1	DDX21	y	n	This study
YEL003W	GIM4	PFDN2	y	n	BioGRID
YML094W	GIM5	PFDN5	y	n	BioGRID
YDR507C	GIN4	TSSK6	y	n	DRYGIN	BioGRID
YDR507C	GIN4	TSSK4	y	n	DRYGIN	BioGRID
YDR507C	GIN4	TSSK3	y	n	DRYGIN	BioGRID
YDR507C	GIN4	TSSK2	y	n	DRYGIN	BioGRID
YDR507C	GIN4	TSSK1B	y	n	DRYGIN	BioGRID
YDR507C	GIN4	HUNK	y	n	DRYGIN	BioGRID
YDR507C	GIN4	BRSK1	y	n	DRYGIN	BioGRID
YER133W	GLC7	PPP1CC	y	n	This study
YER133W	GLC7	PPP1CB	y	n	This study
YER133W	GLC7	PPP1CA	y	n	This study
YER107C	GLE2	RAE1	y	n	DRYGIN	BioGRID
YER107C	GLE2	BUB3	y	n	DRYGIN	BioGRID
YBL021C	HAP3	POLE3	y	n	DRYGIN
YBL021C	HAP3	NFYB	y	n	DRYGIN
YCR065W	HCM1	FOXM1	y	n	DRYGIN
YBR010W	HHT1	HIST3H3	y	n	BioGRID
YBR010W	HHT1	H3F3C	y	n	BioGRID
YBR010W	HHT1	H3F3B	y	n	BioGRID
YGL194C	HOS2	HDAC11	y	n	BioGRID
YKL101W	HSL1	TSSK6	y	n	DRYGIN	BioGRID
YKL101W	HSL1	TSSK4	y	n	DRYGIN	BioGRID
YKL101W	HSL1	TSSK3	y	n	DRYGIN	BioGRID
YKL101W	HSL1	TSSK2	y	n	DRYGIN	BioGRID
YKL101W	HSL1	TSSK1B	y	n	DRYGIN	BioGRID
YKL101W	HSL1	HUNK	y	n	DRYGIN	BioGRID
YKL101W	HSL1	BRSK1	y	n	DRYGIN	BioGRID
YPL015C	HST2	SIRT5	y	n	BioGRID
YPL015C	HST2	SIRT4	y	n	BioGRID
YPL015C	HST2	SIRT3	y	n	BioGRID
YPL015C	HST2	SIRT2	y	n	BioGRID
YDR225W	HTA1	HIST1H2AA	y	n	DRYGIN	BioGRID
YDR225W	HTA1	H2AFY2	y	n	DRYGIN	BioGRID
YDR225W	HTA1	H2AFY	y	n	DRYGIN	BioGRID
YOL012C	HTZ1	H2AFV	y	n	BioGRID
YER019W	ISC1	SMPD2	y	n	BioGRID
YPR141C	KAR3	KIFC3	y	n	BioGRID
YPR141C	KAR3	KIFC2	y	n	BioGRID
YPR141C	KAR3	KIFC1	y	n	BioGRID
YPR141C	KAR3	KIF25	y	n	BioGRID
YGL216W	KIP3	KIF22	y	n	BioGRID
YGL216W	KIP3	KIF19	y	n	BioGRID
YGL216W	KIP3	KIF18B	y	n	BioGRID
YGL216W	KIP3	KIF18A	y	n	BioGRID
YDR062W	LCB2	SPTLC3	y	n	This study
YDR062W	LCB2	SPTLC2	y	n	This study
YJL124C	LSM1	NAA38	y	n	DRYGIN	BioGRID
YJL124C	LSM1	LSM1	y	n	DRYGIN	BioGRID
YNL006W	LST8	MLST8	y	n	This study
YJL030W	MAD2	MAD2L1	y	n	BioGRID
YJL013C	MAD3	BUB1	y	n	BioGRID
YIL150C	MCM10	MCM10	y	n	BioGRID
YBL023C	MCM2	MCM9	y	n	BioGRID
YBL023C	MCM2	MCM2	y	n	BioGRID
YLR274W	MCM5	MCM5	y	n	This study
YBR202W	MCM7	MCM7	y	n	This study
YOL076W	MDM20	NAA25	y	n	BioGRID
YBR136W	MEC1	PRKDC	y	n	BioGRID
YBR136W	MEC1	ATR	y	n	BioGRID
YKL195W	MIA40	CHCHD4	y	n	DRYGIN
YGL087C	MMS2	UBE2V2	y	n	BioGRID
YGL087C	MMS2	UBE2V1	y	n	BioGRID
YGL087C	MMS2	TMEM189-UBE2V1	y	n	BioGRID
YGL087C	MMS2	TMEM189	y	n	BioGRID
YNL297C	MON2	MON2	y	n	BioGRID
YDL028C	MPS1	TTK	y	n	This study	DRYGIN	BioGRID
YDL028C	MPS1	TLK2	y	n	This study	DRYGIN	BioGRID
YDL028C	MPS1	TLK1	y	n	This study	DRYGIN	BioGRID
YMR224C	MRE11	MRE11A	y	n	DRYGIN	BioGRID
YDR386W	MUS81	MUS81	y	n	BioGRID
YNR043W	MVD1	MVD	y	n	This study
YDL040C	NAT1	NAA16	y	n	BioGRID
YDL040C	NAT1	NAA15	y	n	BioGRID
YDR456W	NHX1	SLC9A9	y	n	BioGRID
YDR456W	NHX1	SLC9A8	y	n	BioGRID
YDR456W	NHX1	SLC9A7	y	n	BioGRID
YDR456W	NHX1	SLC9A6	y	n	BioGRID
YDR456W	NHX1	SLC9A3	y	n	BioGRID
YFR002W	NIC96	NUP93	y	n	DRYGIN
YPL174C	NIP100	CEP350	y	n	DRYGIN
YNR053C	NOG2	GNL2	y	n	This study
YDL116W	NUP84	NUP107	y	n	BioGRID
YJR073C	OPI3	PEMT	y	n	BioGRID
YBR060C	ORC2	ORC2	y	n	DRYGIN	BioGRID
YNL261W	ORC5	ORC5	y	n	BioGRID
YOR103C	OST2	DAD1	y	n	DRYGIN
YGR078C	PAC10	VBP1	y	n	BioGRID
YOL115W	PAP2	PAPD7	y	n	BioGRID
YNL097C	PHO23	ING5	y	n	BioGRID
YNL097C	PHO23	ING4	y	n	BioGRID
YNL097C	PHO23	ING3	y	n	BioGRID
YNL097C	PHO23	ING2	y	n	BioGRID
YNL097C	PHO23	ING1	y	n	BioGRID
YGL167C	PMR1	ATP2C2	y	n	DRYGIN	BioGRID
YGL167C	PMR1	ATP2C1	y	n	DRYGIN	BioGRID
YGL167C	PMR1	ATP2A2	y	n	DRYGIN	BioGRID
YGL167C	PMR1	ATP2A1	y	n	DRYGIN	BioGRID
YML069W	POB3	SSRP1	y	n	BioGRID
YML069W	POB3	HMG20A	y	n	BioGRID
YNL102W	POL1	POLA1	y	n	BioGRID
YDL102W	POL3	POLD1	y	n	This study	DRYGIN	BioGRID
YBR088C	POL30	PCNA	y	n	This study	BioGRID
YJR006W	POL31	POLD2	y	n	This study
YEL055C	POL5	MYBBP1A	y	n	This study
YNR052C	POP2	CNOT8	y	n	BioGRID
YNR052C	POP2	CNOT7	y	n	BioGRID
YER012W	PRE1	PSMB2	y	n	This study
YPR103W	PRE2	PSMB8	y	n	This study
YPR103W	PRE2	PSMB5	y	n	This study
YPR103W	PRE2	PSMB11	y	n	This study
YMR314W	PRE5	RP11-140L24.4	y	n	This study
YMR314W	PRE5	PSMA1	y	n	This study
YGR135W	PRE9	PSMA4	y	n	BioGRID
YIR008C	PRI1	PRIM1	y	n	This study
YJL203W	PRP21	SFSWAP	y	n	DRYGIN
YJL203W	PRP21	SF3A1	y	n	DRYGIN
YDR243C	PRP28	DDX59	y	n	DRYGIN
YDR243C	PRP28	DDX23	y	n	DRYGIN
YDR013W	PSF1	GINS1	y	n	This study	DRYGIN	BioGRID
YCR066W	RAD18	RAD18	y	n	BioGRID
YEL037C	RAD23	RAD23B	y	n	BioGRID
YEL037C	RAD23	RAD23A	y	n	BioGRID
YKL113C	RAD27	GEN1	y	n	DRYGIN
YKL113C	RAD27	FEN1	y	n	DRYGIN	BioGRID
YLR032W	RAD5	HLTF	y	n	BioGRID
YNL250W	RAD50	RAD50	y	n	DRYGIN	BioGRID
YER095W	RAD51	RAD51D	y	n	BioGRID
YER095W	RAD51	RAD51C	y	n	BioGRID
YER095W	RAD51	RAD51	y	n	BioGRID
YML032C	RAD52	RAD52	y	n	BioGRID
YGL163C	RAD54	RAD54L2	y	n	BioGRID
YGL163C	RAD54	RAD54L	y	n	BioGRID
YGL163C	RAD54	RAD54B	y	n	BioGRID
YDR004W	RAD57	XRCC3	y	n	BioGRID
YGL058W	RAD6	UBE2Z	y	n	BioGRID
YGL058W	RAD6	UBE2O	y	n	BioGRID
YGL058W	RAD6	UBE2B	y	n	BioGRID
YGL058W	RAD6	UBE2A	y	n	BioGRID
YGL058W	RAD6	BIRC6	y	n	BioGRID
YGL158W	RCK1	MKNK2	y	n	DRYGIN
YGL158W	RCK1	MKNK1	y	n	DRYGIN
YGL158W	RCK1	MAPKAPK5	y	n	DRYGIN
YGL158W	RCK1	MAPKAPK3	y	n	DRYGIN
YGL158W	RCK1	MAPKAPK2	y	n	DRYGIN
YNL312W	RFA2	RPA4	y	n	BioGRID
YNL312W	RFA2	RPA2	y	n	BioGRID
YJR068W	RFC2	RFC4	y	n	This study
YOL094C	RFC4	RFC2	y	n	This study	BioGRID
YBR087W	RFC5	RFC3	y	n	This study	DRYGIN	BioGRID
YFL033C	RIM15	MASTL	y	n	BioGRID
YPR018W	RLF2	CHAF1A	y	n	BioGRID
YNL072W	RNH201	RNASEH2A	y	n	BioGRID
YGR070W	ROM1	CTD-2207O23.3	y	n	DRYGIN
YGR070W	ROM1	ARHGEF2	y	n	DRYGIN
YGR070W	ROM1	ARHGEF18	y	n	DRYGIN
YOR341W	RPA190	POLR1A	y	n	This study
YNR003C	RPC34	POLR3F	y	n	This study
YPR110C	RPC40	POLR1C	y	n	BioGRID
YBL092W	RPL32	RPL32	y	n	This study
YHR200W	RPN10	PSMD4	y	n	BioGRID
YFR004W	RPN11	PSMD14	y	n	This study	DRYGIN	BioGRID
YFR004W	RPN11	EIF3H	y	n	This study	DRYGIN	BioGRID
YFR052W	RPN12	PSMD8	y	n	DRYGIN	BioGRID
YDL147W	RPN5	PSMD12	y	n	This study
YDL147W	RPN5	COPS4	y	n	This study
YDL097C	RPN6	PSMD11	y	n	This study	BioGRID
YDL097C	RPN6	COPS2	y	n	This study	BioGRID
YPR108W	RPN7	PSMD6	y	n	This study
YPR108W	RPN7	GPS1	y	n	This study
YIL069C	RPS24B	RPS24	y	n	DRYGIN	BioGRID
YJR145C	RPS4A	RPS4XP21	y	n	BioGRID
YJR145C	RPS4A	RPS4X	y	n	BioGRID
YDL007W	RPT2	PSMC1	y	n	DRYGIN	BioGRID
YOR259C	RPT4	PSMC6	y	n	This study	DRYGIN
YOR117W	RPT5	PSMC3	y	n	This study
YOR117W	RPT5	ATAD3C	y	n	This study
YOR117W	RPT5	ATAD3B	y	n	This study
YOR117W	RPT5	ATAD3A	y	n	This study
YPL183W-A	RTC6	MRPL36	y	n	DRYGIN
YGL244W	RTF1	RTF1	y	n	BioGRID
YOR014W	RTS1	PPP2R5E	y	n	DRYGIN	BioGRID
YOR014W	RTS1	PPP2R5D	y	n	DRYGIN	BioGRID
YOR014W	RTS1	PPP2R5C	y	n	DRYGIN	BioGRID
YOR014W	RTS1	PPP2R5B	y	n	DRYGIN	BioGRID
YOR014W	RTS1	PPP2R5A	y	n	DRYGIN	BioGRID
YDR159W	SAC3	MCM3AP	y	n	DRYGIN
YDR180W	SCC2	NIPBL	y	n	DRYGIN	BioGRID
YGR245C	SDA1	SDAD1	y	n	DRYGIN
YKL193C	SDS22	PPP1R7	y	n	DRYGIN
YKL193C	SDS22	LRRC9	y	n	DRYGIN
YKL193C	SDS22	LRRC48	y	n	DRYGIN
YKL193C	SDS22	DNAAF1	y	n	DRYGIN
YLR268W	SEC22	SEC22C	y	n	BioGRID
YLR268W	SEC22	SEC22A	y	n	BioGRID
YLR430W	SEN1	SETX	y	n	This study
YJL168C	SET2	SUV39H2	y	n	BioGRID
YJL168C	SET2	SUV39H1	y	n	BioGRID
YJL168C	SET2	SETDB2	y	n	BioGRID
YJL168C	SET2	SETDB1	y	n	BioGRID
YJL168C	SET2	EHMT2	y	n	BioGRID
YJL168C	SET2	EHMT1	y	n	BioGRID
YMR190C	SGS1	RECQL	y	n	BioGRID
YBL058W	SHP1	UBXN2B	y	n	DRYGIN
YBL058W	SHP1	UBXN2A	y	n	DRYGIN
YBL058W	SHP1	NSFL1C	y	n	DRYGIN
YOL004W	SIN3	SIN3B	y	n	DRYGIN
YOL004W	SIN3	SIN3A	y	n	DRYGIN
YDL042C	SIR2	SIRT1	y	n	BioGRID
YOL113W	SKM1	PAK7	y	n	BioGRID
YOL113W	SKM1	PAK6	y	n	BioGRID
YOL113W	SKM1	PAK4	y	n	BioGRID
YFL008W	SMC1	SMC1B	y	n	DRYGIN	BioGRID
YFL008W	SMC1	SMC1A	y	n	DRYGIN	BioGRID
YFR031C	SMC2	SMC2	y	n	BioGRID
YJL074C	SMC3	SMC3	y	n	This study	DRYGIN	BioGRID
YDR510W	SMT3	SUMO4	y	n	This study	DRYGIN	BioGRID
YDR510W	SMT3	SUMO3	y	n	This study	DRYGIN	BioGRID
YDR510W	SMT3	SUMO2	y	n	This study	DRYGIN	BioGRID
YDR510W	SMT3	RP1-241P17.4	y	n	This study	DRYGIN	BioGRID
YDR477W	SNF1	PRKAA2	y	n	DRYGIN
YDR477W	SNF1	PRKAA1	y	n	DRYGIN
YDR477W	SNF1	MARK4	y	n	DRYGIN
YDR477W	SNF1	MARK3	y	n	DRYGIN
YDR477W	SNF1	MARK2	y	n	DRYGIN
YDR477W	SNF1	MARK1	y	n	DRYGIN
YJR104C	SOD1	SOD1	y	n	BioGRID
YJR104C	SOD1	CCS	y	n	BioGRID
YDR356W	SPC110	CCDC18	y	n	This study
YPR133C	SPN1	IWS1	y	n	This study
YPR133C	SPN1	HRC	y	n	This study
YER148W	SPT15	TBPL2	y	n	This study
YER148W	SPT15	TBPL1	y	n	This study
YER148W	SPT15	TBP	y	n	This study
YGL207W	SPT16	SUPT16H	y	n	BioGRID
YJR045C	SSC1	HSPA9	y	n	DRYGIN
YNL025C	SSN8	FAM58A	y	n	BioGRID
YNL025C	SSN8	CCNT2	y	n	BioGRID
YNL025C	SSN8	CCNT1	y	n	BioGRID
YNL025C	SSN8	CCNL2	y	n	BioGRID
YNL025C	SSN8	CCNL1	y	n	BioGRID
YNL025C	SSN8	CCNK	y	n	BioGRID
YNL222W	SSU72	SSU72	y	n	DRYGIN
YCL008C	STP22	TSG101	y	n	BioGRID
YLR045C	STU2	CKAP5	y	n	This study	DRYGIN	BioGRID
YBR231C	SWC5	RP11-77K12.1	y	n	BioGRID
YBR231C	SWC5	CFDP1	y	n	BioGRID
YAR003W	SWD1	RBBP5	y	n	BioGRID
YDR334W	SWR1	SRCAP	y	n	BioGRID
YDR334W	SWR1	EP400NL	y	n	BioGRID
YDR334W	SWR1	EP400	y	n	BioGRID
YDR145W	TAF12	TAF12	y	n	BioGRID
YBR198C	TAF5	TAF5L	y	n	This study
YBR198C	TAF5	TAF5	y	n	This study
YGL112C	TAF6	TAF6L	y	n	This study
YGL112C	TAF6	TAF6	y	n	This study
YMR028W	TAP42	IGBP1	y	n	This study
YGR005C	TFG2	GTF2F2	y	n	BioGRID
YGR024C	THG1	THG1L	y	n	DRYGIN
YNL273W	TOF1	TIMELESS	y	n	DRYGIN	BioGRID
YOL006C	TOP1	TOP1MT	y	n	BioGRID
YLR234W	TOP3	TOP3B	y	n	BioGRID
YLR234W	TOP3	TOP3A	y	n	BioGRID
YJR066W	TOR1	SMG1	y	n	BioGRID
YJR066W	TOR1	MTOR	y	n	BioGRID
YML028W	TSA1	PRDX4	y	n	DRYGIN	BioGRID
YML028W	TSA1	PRDX2	y	n	DRYGIN	BioGRID
YML028W	TSA1	PRDX1	y	n	DRYGIN	BioGRID
YFL037W	TUB2	TUBE1	y	n	This study
YFL037W	TUB2	TUBB8	y	n	This study
YFL037W	TUB2	TUBB6	y	n	This study
YFL037W	TUB2	TUBB1	y	n	This study
YFL037W	TUB2	RP11-683L23.1	y	n	This study
YLR212C	TUB4	TUBG2	y	n	This study
YLR212C	TUB4	TUBG1	y	n	This study
YLR212C	TUB4	TUBD1	y	n	This study
YBR082C	UBC4	UBE2E3	y	n	BioGRID
YBR082C	UBC4	UBE2E2	y	n	BioGRID
YBR082C	UBC4	UBE2E1	y	n	BioGRID
YBR082C	UBC4	UBE2D4	y	n	BioGRID
YBR082C	UBC4	UBE2D3	y	n	BioGRID
YBR082C	UBC4	UBE2D2	y	n	BioGRID
YBR082C	UBC4	UBE2D1	y	n	BioGRID
YDL122W	UBP1	USP30	y	n	DRYGIN
YBR058C	UBP14	USP5	y	n	DRYGIN	BioGRID	This study
YBR058C	UBP14	USP13	y	n	DRYGIN	BioGRID	This study
YER151C	UBP3	USP10	y	n	BioGRID
YFR010W	UBP6	USP14	y	n	BioGRID
YMR223W	UBP8	USP51	y	n	BioGRID
YMR223W	UBP8	USP45	y	n	BioGRID
YMR223W	UBP8	USP33	y	n	BioGRID
YMR223W	UBP8	USP20	y	n	BioGRID
YMR223W	UBP8	USP16	y	n	BioGRID
YGR184C	UBR1	UBR3	y	n	DRYGIN	BioGRID
YGR184C	UBR1	UBR2	y	n	DRYGIN	BioGRID
YGR184C	UBR1	UBR1	y	n	DRYGIN	BioGRID
YPL020C	ULP1	SENP5	y	n	This study	DRYGIN	BioGRID
YPL020C	ULP1	SENP3	y	n	This study	DRYGIN	BioGRID
YPL020C	ULP1	SENP2	y	n	This study	DRYGIN	BioGRID
YPL020C	ULP1	SENP1	y	n	This study	DRYGIN	BioGRID
YEL027W	VMA3	ATP6V0C	y	n	DRYGIN	BioGRID
YJR102C	VPS25	VPS25	y	n	BioGRID
YHR012W	VPS29	VPS29	y	n	DRYGIN
YML097C	VPS9	RABGEF1	y	n	DRYGIN	BioGRID
YML097C	VPS9	GAPVD1	y	n	DRYGIN	BioGRID
YMR197C	VTI1	VTI1B	y	n	This study
YGL173C	XRN1	XRN1	y	n	BioGRID
YNL107W	YAF9	YEATS4	y	n	BioGRID
YNL107W	YAF9	YEATS2	y	n	BioGRID
YLR272C	YCS4	NCAPD2	y	n	BioGRID
YNL263C	YIF1	YIF1B	y	n	This study
YNL263C	YIF1	YIF1A	y	n	This study
YJL068C	YJL068C	ESD	y	n	DRYGIN
YLR200W	YKE2	PFDN6	y	n	BioGRID
YKR018C	YKR018C	TTC39C	y	n	DRYGIN
YKR018C	YKR018C	TTC39B	y	n	DRYGIN
YKR018C	YKR018C	TTC39A	y	n	DRYGIN
YFL038C	YPT1	RAB33B	y	n	This study
YFL038C	YPT1	RAB33A	y	n	This study
YFL038C	YPT1	RAB1B	y	n	This study
YFL038C	YPT1	RAB1A	y	n	This study
YFL038C	YPT1	RAB12	y	n	This study
YLR262C	YPT6	RAB6C	y	n	BioGRID
YLR262C	YPT6	RAB6B	y	n	BioGRID
YLR262C	YPT6	RAB6A	y	n	BioGRID
YLR262C	YPT6	RAB41	y	n	BioGRID
YOR003W	YSP3	PCSK9	y	n	DRYGIN
YDL008W	APC11	ANAPC11	n	n	This study
YBR164C	ARL1	ARL6	n	n	DRYGIN
YBR164C	ARL1	ARL5C	n	n	DRYGIN
YBR109C	CMD1	CALML3	n	n	This study
YNL153C	GIM3	PFDN4	n	n	DRYGIN	BioGRID
YDR507C	GIN4	BRSK2	n	n	DRYGIN	BioGRID
YKL101W	HSL1	BRSK2	n	n	DRYGIN	BioGRID
YOL012C	HTZ1	H2AFZ	n	n	BioGRID
YNL147W	LSM7	LSM7	n	n	BioGRID
YOL115W	PAP2	PAPD5	n	n	BioGRID
YML069W	POB3	HMG20B	n	n	BioGRID
YER173W	RAD24	RAD17	n	n	BioGRID
YGL058W	RAD6	UBE2S	n	n	BioGRID
YGR070W	ROM1	RP11-428C6.1	n	n	DRYGIN
YHL015W	RPS20	RPS20	n	n	This study
YJR145C	RPS4A	RPS4Y2	n	n	BioGRID
YJR145C	RPS4A	RPS4Y1	n	n	BioGRID
YHR031C	RRM3	PIF1	n	n	DRYGIN	BioGRID
YDR159W	SAC3	SAC3D1	n	n	DRYGIN
YGL011C	SCL1	PSMA6	n	n	This study
YDR510W	SMT3	SUMO1	n	n	This study	DRYGIN	BioGRID
YPL002C	SNF8	SNF8	n	n	BioGRID
YJR104C	SOD1	SOD3	n	n	BioGRID
YGL127C	SOH1	MED31	n	n	BioGRID
YNL025C	SSN8	CCNC	n	n	BioGRID
YDR167W	TAF10	TAF10	n	n	This study
YJR066W	TOR1	RP11-345J4.5	n	n	BioGRID
YML028W	TSA1	PRDX3	n	n	DRYGIN	BioGRID
YFL038C	YPT1	RAB35	n	n	This study
YBL009W	ALK2	#N/A	#N/A	#N/A	BioGRID
YBR211C	AME1	#N/A	#N/A	#N/A	DRYGIN
YOR249C	APC5	#N/A	#N/A	#N/A	This study	DRYGIN	BioGRID
YIL040W	APQ12	#N/A	#N/A	#N/A	DRYGIN	BioGRID
YGL148W	ARO2	#N/A	#N/A	#N/A	DRYGIN	BioGRID
YJR053W	BFA1	#N/A	#N/A	#N/A	BioGRID
YCL029C	BIK1	#N/A	#N/A	#N/A	BioGRID
YGR230W	BNS1	#N/A	#N/A	#N/A	DRYGIN	BioGRID
YLR078C	BOS1	#N/A	#N/A	#N/A	This study
YLR015W	BRE2	#N/A	#N/A	#N/A	DRYGIN	BioGRID
YNR051C	BRE5	#N/A	#N/A	#N/A	BioGRID
YMR055C	BUB2	#N/A	#N/A	#N/A	BioGRID
YOR026W	BUB3	#N/A	#N/A	#N/A	DRYGIN	BioGRID
YGR140W	CBF2	#N/A	#N/A	#N/A	DRYGIN
YMR038C	CCS1	#N/A	#N/A	#N/A	BioGRID
YJR076C	CDC11	#N/A	#N/A	#N/A	This study
YDL220C	CDC13	#N/A	#N/A	#N/A	BioGRID
YFR036W	CDC26	#N/A	#N/A	#N/A	BioGRID
YDR168W	CDC37	#N/A	#N/A	#N/A	This study	DRYGIN	BioGRID
YFL009W	CDC4	#N/A	#N/A	#N/A	BioGRID
YDR254W	CHL4	#N/A	#N/A	#N/A	DRYGIN	BioGRID
YMR198W	CIK1	#N/A	#N/A	#N/A	DRYGIN	BioGRID
YOR349W	CIN1	#N/A	#N/A	#N/A	BioGRID
YPL241C	CIN2	#N/A	#N/A	#N/A	BioGRID
YNR028W	CPR8	#N/A	#N/A	#N/A	DRYGIN
YCR086W	CSM1	#N/A	#N/A	#N/A	BioGRID
YMR048W	CSM3	#N/A	#N/A	#N/A	DRYGIN	BioGRID
YPL018W	CTF19	#N/A	#N/A	#N/A	DRYGIN	BioGRID
YLR381W	CTF3	#N/A	#N/A	#N/A	DRYGIN	BioGRID
YHR191C	CTF8	#N/A	#N/A	#N/A	This study	DRYGIN	BioGRID
YGR113W	DAM1	#N/A	#N/A	#N/A	This study	DRYGIN
YDR052C	DBF4	#N/A	#N/A	#N/A	This study	BioGRID
YPL194W	DDC1	#N/A	#N/A	#N/A	BioGRID
YOR080W	DIA2	#N/A	#N/A	#N/A	BioGRID
YJL090C	DPB11	#N/A	#N/A	#N/A	BioGRID
YBR278W	DPB3	#N/A	#N/A	#N/A	DRYGIN	BioGRID
YDR121W	DPB4	#N/A	#N/A	#N/A	DRYGIN	BioGRID
YIR010W	DSN1	#N/A	#N/A	#N/A	DRYGIN
YGL061C	DUO1	#N/A	#N/A	#N/A	DRYGIN
YDR359C	EAF1	#N/A	#N/A	#N/A	BioGRID
YOR144C	ELG1	#N/A	#N/A	#N/A	DRYGIN	BioGRID
YKL048C	ELM1	#N/A	#N/A	#N/A	DRYGIN	BioGRID
YLR233C	EST1	#N/A	#N/A	#N/A	BioGRID
YDR110W	FOB1	#N/A	#N/A	#N/A	BioGRID
YLL043W	FPS1	#N/A	#N/A	#N/A	DRYGIN
YNL199C	GCR2	#N/A	#N/A	#N/A	DRYGIN
YGL020C	GET1	#N/A	#N/A	#N/A	DRYGIN	BioGRID
YER083C	GET2	#N/A	#N/A	#N/A	BioGRID
YML006C	GIS4	#N/A	#N/A	#N/A	BioGRID
YKR067W	GPT2	#N/A	#N/A	#N/A	DRYGIN
YFL031W	HAC1	#N/A	#N/A	#N/A	DRYGIN
YOR025W	HST3	#N/A	#N/A	#N/A	DRYGIN	BioGRID
YDR191W	HST4	#N/A	#N/A	#N/A	BioGRID
YGL168W	HUR1	#N/A	#N/A	#N/A	DRYGIN	BioGRID
YJR118C	ILM1	#N/A	#N/A	#N/A	DRYGIN
YBR107C	IML3	#N/A	#N/A	#N/A	BioGRID
YDR315C	IPK1	#N/A	#N/A	#N/A	DRYGIN
YPL017C	IRC15	#N/A	#N/A	#N/A	BioGRID
YDR332W	IRC3	#N/A	#N/A	#N/A	BioGRID
YMR294W	JNM1	#N/A	#N/A	#N/A	DRYGIN
YPL055C	LGE1	#N/A	#N/A	#N/A	BioGRID
YDR439W	LRS4	#N/A	#N/A	#N/A	BioGRID
YAL024C	LTE1	#N/A	#N/A	#N/A	BioGRID
YGL086W	MAD1	#N/A	#N/A	#N/A	BioGRID
YKL093W	MBR1	#N/A	#N/A	#N/A	DRYGIN
YDL003W	MCD1	#N/A	#N/A	#N/A	This study	DRYGIN	BioGRID
YNL307C	MCK1	#N/A	#N/A	#N/A	DRYGIN	BioGRID
YPR046W	MCM16	#N/A	#N/A	#N/A	BioGRID
YDR318W	MCM21	#N/A	#N/A	#N/A	DRYGIN	BioGRID
YJR135C	MCM22	#N/A	#N/A	#N/A	BioGRID
YAL010C	MDM10	#N/A	#N/A	#N/A	DRYGIN
YOL009C	MDM12	#N/A	#N/A	#N/A	BioGRID
YLR288C	MEC3	#N/A	#N/A	#N/A	BioGRID
YMR112C	MED11	#N/A	#N/A	#N/A	BioGRID
YOR174W	MED4	#N/A	#N/A	#N/A	This study
YNL145W	MFA2	#N/A	#N/A	#N/A	DRYGIN	BioGRID
YNL291C	MID1	#N/A	#N/A	#N/A	BioGRID
YLR320W	MMS22	#N/A	#N/A	#N/A	DRYGIN
YBR098W	MMS4	#N/A	#N/A	#N/A	BioGRID
YOR350C	MNE1	#N/A	#N/A	#N/A	DRYGIN
YFL034C-B	MOB2	#N/A	#N/A	#N/A	This study
YCL061C	MRC1	#N/A	#N/A	#N/A	DRYGIN	BioGRID
YDR033W	MRH1	#N/A	#N/A	#N/A	DRYGIN	BioGRID
YML128C	MSC1	#N/A	#N/A	#N/A	DRYGIN	BioGRID
YBR195C	MSI1	#N/A	#N/A	#N/A	BioGRID
YBR057C	MUM2	#N/A	#N/A	#N/A	BioGRID
YDR162C	NBP2	#N/A	#N/A	#N/A	BioGRID
YMR091C	NPL6	#N/A	#N/A	#N/A	BioGRID
YOR209C	NPT1	#N/A	#N/A	#N/A	BioGRID
YDR043C	NRG1	#N/A	#N/A	#N/A	DRYGIN	BioGRID
YPL233W	NSL1	#N/A	#N/A	#N/A	DRYGIN
YKL057C	NUP120	#N/A	#N/A	#N/A	BioGRID
YKR082W	NUP133	#N/A	#N/A	#N/A	BioGRID
YAR002W	NUP60	#N/A	#N/A	#N/A	DRYGIN	BioGRID
YLL004W	ORC3	#N/A	#N/A	#N/A	This study	DRYGIN	BioGRID
YDR488C	PAC11	#N/A	#N/A	#N/A	BioGRID
YCR077C	PAT1	#N/A	#N/A	#N/A	BioGRID
YOR360C	PDE2	#N/A	#N/A	#N/A	DRYGIN
YNL264C	PDR17	#N/A	#N/A	#N/A	DRYGIN
YDR113C	PDS1	#N/A	#N/A	#N/A	This study	DRYGIN	BioGRID
YJL179W	PFD1	#N/A	#N/A	#N/A	BioGRID
YOL001W	PHO80	#N/A	#N/A	#N/A	BioGRID
YDR276C	PMP3	#N/A	#N/A	#N/A	BioGRID
YPL144W	POC4	#N/A	#N/A	#N/A	BioGRID
YJR043C	POL32	#N/A	#N/A	#N/A	DRYGIN	BioGRID
YDR075W	PPH3	#N/A	#N/A	#N/A	BioGRID
YDR435C	PPM1	#N/A	#N/A	#N/A	BioGRID
YKL045W	PRI2	#N/A	#N/A	#N/A	This study	DRYGIN	BioGRID
YOL054W	PSH1	#N/A	#N/A	#N/A	BioGRID
YML017W	PSP2	#N/A	#N/A	#N/A	BioGRID
YAL043C	PTA1	#N/A	#N/A	#N/A	BioGRID
YDR076W	RAD55	#N/A	#N/A	#N/A	BioGRID
YDL059C	RAD59	#N/A	#N/A	#N/A	BioGRID
YDR014W	RAD61	#N/A	#N/A	#N/A	BioGRID
YDR217C	RAD9	#N/A	#N/A	#N/A	BioGRID
YNL216W	RAP1	#N/A	#N/A	#N/A	This study
YBR073W	RDH54	#N/A	#N/A	#N/A	BioGRID
YJL173C	RFA3	#N/A	#N/A	#N/A	This study
YDR137W	RGP1	#N/A	#N/A	#N/A	BioGRID
YBR030W	RKM3	#N/A	#N/A	#N/A	BioGRID
YPL024W	RMI1	#N/A	#N/A	#N/A	BioGRID
YDR279W	RNH202	#N/A	#N/A	#N/A	BioGRID
YDR156W	RPA14	#N/A	#N/A	#N/A	DRYGIN	BioGRID
YJL148W	RPA34	#N/A	#N/A	#N/A	BioGRID
YDL020C	RPN4	#N/A	#N/A	#N/A	DRYGIN	BioGRID
YLR033W	RSC58	#N/A	#N/A	#N/A	BioGRID
YFR037C	RSC8	#N/A	#N/A	#N/A	BioGRID
YHR154W	RTT107	#N/A	#N/A	#N/A	BioGRID
YLL002W	RTT109	#N/A	#N/A	#N/A	BioGRID
YDR389W	SAC7	#N/A	#N/A	#N/A	BioGRID
YGL175C	SAE2	#N/A	#N/A	#N/A	BioGRID
YHR083W	SAM35	#N/A	#N/A	#N/A	DRYGIN
YMR263W	SAP30	#N/A	#N/A	#N/A	BioGRID
YDR181C	SAS4	#N/A	#N/A	#N/A	DRYGIN	BioGRID
YKL117W	SBA1	#N/A	#N/A	#N/A	BioGRID
YNL272C	SEC2	#N/A	#N/A	#N/A	This study
YGR009C	SEC9	#N/A	#N/A	#N/A	This study
YOR140W	SFL1	#N/A	#N/A	#N/A	DRYGIN
YCL010C	SGF29	#N/A	#N/A	#N/A	BioGRID
YGL066W	SGF73	#N/A	#N/A	#N/A	BioGRID
YOR073W	SGO1	#N/A	#N/A	#N/A	BioGRID
YPR161C	SGV1	#N/A	#N/A	#N/A	BioGRID
YDL212W	SHR3	#N/A	#N/A	#N/A	DRYGIN
YDL225W	SHS1	#N/A	#N/A	#N/A	BioGRID
YLR079W	SIC1	#N/A	#N/A	#N/A	DRYGIN
YNL236W	SIN4	#N/A	#N/A	#N/A	BioGRID
YKR101W	SIR1	#N/A	#N/A	#N/A	BioGRID
YHR206W	SKN7	#N/A	#N/A	#N/A	BioGRID
YBL007C	SLA1	#N/A	#N/A	#N/A	BioGRID
YBR156C	SLI15	#N/A	#N/A	#N/A	This study
YOR195W	SLK19	#N/A	#N/A	#N/A	BioGRID
YHR030C	SLT2	#N/A	#N/A	#N/A	DRYGIN
YDL013W	SLX5	#N/A	#N/A	#N/A	BioGRID
YER116C	SLX8	#N/A	#N/A	#N/A	BioGRID
YML066C	SMA2	#N/A	#N/A	#N/A	DRYGIN
YGR229C	SMI1	#N/A	#N/A	#N/A	DRYGIN	BioGRID
YML058W	SML1	#N/A	#N/A	#N/A	BioGRID
YMR322C	SNO4	#N/A	#N/A	#N/A	BioGRID
YKL173W	SNU114	#N/A	#N/A	#N/A	DRYGIN
YGL093W	SPC105	#N/A	#N/A	#N/A	This study
YMR117C	SPC24	#N/A	#N/A	#N/A	BioGRID
YPL124W	SPC29	#N/A	#N/A	#N/A	This study
YKR037C	SPC34	#N/A	#N/A	#N/A	BioGRID
YHR152W	SPO12	#N/A	#N/A	#N/A	DRYGIN
YMR179W	SPT21	#N/A	#N/A	#N/A	DRYGIN	BioGRID
YHR041C	SRB2	#N/A	#N/A	#N/A	DRYGIN	BioGRID
YER022W	SRB4	#N/A	#N/A	#N/A	DRYGIN
YJL092W	SRS2	#N/A	#N/A	#N/A	DRYGIN	BioGRID
YLR150W	STM1	#N/A	#N/A	#N/A	BioGRID
YGL184C	STR3	#N/A	#N/A	#N/A	DRYGIN
YBL034C	STU1	#N/A	#N/A	#N/A	This study	DRYGIN	BioGRID
YPL057C	SUR1	#N/A	#N/A	#N/A	BioGRID
YBR175W	SWD3	#N/A	#N/A	#N/A	BioGRID
YLR182W	SWI6	#N/A	#N/A	#N/A	BioGRID
YDR260C	SWM1	#N/A	#N/A	#N/A	BioGRID
YML114C	TAF8	#N/A	#N/A	#N/A	DRYGIN
YGR099W	TEL2	#N/A	#N/A	#N/A	DRYGIN
YIL137C	TMA108	#N/A	#N/A	#N/A	DRYGIN
YOR295W	UAF30	#N/A	#N/A	#N/A	BioGRID
YNL054W	VAC7	#N/A	#N/A	#N/A	BioGRID
YIL017C	VID28	#N/A	#N/A	#N/A	DRYGIN
YPL253C	VIK1	#N/A	#N/A	#N/A	BioGRID
YGR105W	VMA21	#N/A	#N/A	#N/A	BioGRID
YGR106C	VOA1	#N/A	#N/A	#N/A	BioGRID
YLR417W	VPS36	#N/A	#N/A	#N/A	BioGRID
YAL002W	VPS8	#N/A	#N/A	#N/A	DRYGIN	BioGRID
YNL197C	WHI3	#N/A	#N/A	#N/A	DRYGIN
YHR134W	WSS1	#N/A	#N/A	#N/A	BioGRID
YDR369C	XRS2	#N/A	#N/A	#N/A	BioGRID
YML007W	YAP1	#N/A	#N/A	#N/A	BioGRID
YCR016W	YCR016W	#N/A	#N/A	#N/A	BioGRID
YLR249W	YEF3	#N/A	#N/A	#N/A	This study
YLR298C	YHC1	#N/A	#N/A	#N/A	This study	DRYGIN
YIR016W	YIR016W	#N/A	#N/A	#N/A	DRYGIN
YLR287C	YLR287C	#N/A	#N/A	#N/A	BioGRID
YLR317W	YLR317W	#N/A	#N/A	#N/A	This study
YNL114C	YNL114C	#N/A	#N/A	#N/A	This study
YOR218C	YOR218C	#N/A	#N/A	#N/A	This study
YPR015C	YPR015C	#N/A	#N/A	#N/A	BioGRID
YMR273C	ZDS1	#N/A	#N/A	#N/A	DRYGIN
