# Supplementary material for: Saccharomyces cerevisiae Genetics Predicts Candidate Therapeutic Genetic Interactions at the Mammalian Replication Fork
Source: G3 (Bethesda). 2013 Feb 1;3(2):273–82. doi: 10.1534/g3.112.004754 (PMC3564987; doi:10.1534/g3.112.004754)
Supplement: Supporting Information [file supp_3.2.273_TableS8.xls]

## Sheet: TableS8
Table S8. SGA raw scores ctf4D essential miniarray screen.
Array Allele	#Spots	%>0	E-C	SE	Pval	Qval	Err.B	Err.T
abd1-5	1	0.833333	-0.0156975	0.039062	0.708332	NA	1.62993e-06	0.0828631
abd1-8	1	1	0.77579	0.201286	0.0182378	NA	1.04294e-05	0.426993
abf1-101	1	1	0.15869	0.496514	0.765261	NA	2.66406e-05	1.05326
abf1-102	1	1	0.928459	0.149265	0.00340071	NA	3.11547e-06	0.316638
abf1-103	1	0.722222	-0.0992591	0.110574	0.420109	NA	1.48392e-06	0.234563
act1-101	1	1	0.748721	0.21198	0.0241862	NA	8.20805e-06	0.449678
act1-105	1	0.888889	-0.429588	0.180993	0.076528	NA	1.28151e-05	0.383943
act1-108	1	1	-0.24868	0.40958	0.576523	NA	2.26441e-05	0.868851
act1-111	1	1	0.596682	0.12202	0.00810174	NA	2.00377e-06	0.258843
act1-112	1	1	0.250309	0.123367	0.112343	NA	1.7554e-06	0.261701
act1-119	1	1	0.545396	0.136222	0.01608	NA	3.37143e-06	0.28897
act1-120	1	1	0.0374664	0.0976904	0.720846	NA	4.12248e-07	0.207233
act1-121	1	1	0.609558	0.549004	0.329116	NA	6.48705e-05	1.16461
act1-122	1	1	0.350628	0.139949	0.0663832	NA	5.75156e-06	0.296877
act1-124	1	1	0.628869	0.213753	0.0423036	NA	0.106265	0.414404
act1-125	1	1	-0.554701	0.148485	0.0201957	NA	1.12612e-05	0.314984
act1-129	1	1	0.0477945	0.124082	0.719706	NA	2.65378e-06	0.263218
act1-132	1	1	0.401683	0.0941888	0.0130053	NA	9.32113e-07	0.199805
act1-133	1	1	-0.231184	0.116102	0.117287	NA	3.25642e-06	0.246289
act1-136	1	1	0.00168485	0.0793784	0.984082	NA	0.0263479	0.162085
act1-155	1	1	-0.0119402	0.0942213	0.905273	NA	1.37128e-06	0.199874
act1-159	1	1	-0.0548763	0.730335	0.943712	NA	5.65892e-05	1.54927
act1-2	1	0.222222	-0.0361351	0.0592895	0.575135	NA	1.98598e-06	0.125772
act1-3	1	1	0.368858	0.148165	0.0675198	NA	2.88906e-06	0.314305
act1-4	1	1	0.491936	0.103146	0.0088446	NA	5.4392e-07	0.218806
afg2-18	1	0.944444	0.0269654	0.0694422	0.717565	NA	3.20889e-06	0.147309
ala1-1	1	1	0.524024	0.542038	0.388408	NA	3.75423e-05	1.14984
alg1-1	1	1	0.721187	0.214541	0.0282647	NA	9.70351e-06	0.455111
alg2-1	1	1	-0.711325	0.277678	0.0625263	NA	1.09665e-05	0.589045
ame1-4	1	1	0.0233515	0.29602	0.940913	NA	1.17071e-05	0.627953
apc11-13	1	0.777778	-0.419381	0.141255	0.0411863	NA	4.69886e-06	0.299647
apc11-22	1	0.666667	-0.267928	0.080946	0.0296556	NA	1.72349e-06	0.171712
apc2-8	1	1	0.225437	0.127514	0.151804	NA	2.0626e-06	0.270498
apc5-CA	1	1	-0.966897	0.381249	0.0642447	NA	1.72385e-05	0.808752
apc5-CA-PAps	1	0.944444	-0.835511	0.235771	0.0239327	NA	7.12648e-06	0.500145
arc15-10	1	1	-2.83389	1.82021	0.194484	NA	0.000105493	3.86124
arc35-5	1	1	0.12598	0.30887	0.704252	NA	1.75242e-05	0.655211
arc35-6	1	1	-0.376635	0.295319	0.271221	NA	1.43533e-05	0.626467
arp2-14	1	1	0.252163	1.11731	0.832507	NA	9.26654e-05	2.37017
arp3-31	1	0.333333	-0.0622562	0.0805564	0.482753	NA	3.36115e-06	0.170886
arp3-D11A	1	1	0.272632	0.0678848	0.0159158	NA	0.0294089	0.134696
arp3-F306G	1	1	0.410301	0.232535	0.15242	NA	0.212422	0.328568
arp3-G15C	1	1	0.905945	0.523706	0.158706	NA	3.21276e-05	1.11095
arp3-G302Y	1	0.222222	-0.130271	0.100587	0.264975	NA	6.75411e-07	0.213378
arp3-H161A	1	0.277778	0.00176963	0.0337352	0.96068	NA	4.87827e-06	0.0715631
arp4-G161D	1	0.722222	-0.0457819	0.0726771	0.562928	NA	1.75659e-06	0.154171
arp7-E411K	1	1	-0.370147	0.598743	0.569902	NA	4.73229e-05	1.27013
arp9-1	1	1	-0.407307	0.405286	0.371765	NA	1.73659e-05	0.859741
ask1-2	1	1	-0.0480802	0.393551	0.908656	NA	1.7074e-05	0.834848
ask1-3	1	1	-0.586974	0.406837	0.222556	NA	1.74519e-05	0.863031
bbp1-1	1	1	-0.468586	0.234843	0.116739	NA	8.97021e-06	0.498176
bbp1-2	1	0.277778	-0.00111345	0.120254	0.993056	NA	2.2014e-06	0.255097
bcp1-ts	1	1	0.243392	0.421937	0.594953	NA	2.2899e-05	0.895063
bet1-1	1	1	-0.333066	0.873248	0.722293	NA	5.67039e-05	1.85244
bet2-1	1	1	0.213154	0.145805	0.217577	NA	5.44024e-06	0.309299
bms1-1	1	0.944444	-0.258206	0.195449	0.256974	NA	9.59844e-06	0.414609
bos1-1	1	0.888889	-0.161256	0.0846314	0.129432	NA	1.34344e-06	0.17953
brf1-W107R	1	0.222222	-0.0351986	0.0478179	0.502507	NA	1.96316e-06	0.101437
brl1-2221	1	1	-0.737365	0.348121	0.101556	NA	1.43655e-05	0.738475
brl1-3231	1	1	-0.40439	0.361061	0.325415	NA	1.5126e-05	0.765926
brl1-C371R	1	1	-0.369764	0.348892	0.348979	NA	1.48312e-05	0.740112
brl1-C371S	1	1	-0.169281	0.512198	0.75761	NA	3.70679e-05	1.08654
brl1-K405I	1	1	-0.341472	0.642043	0.622995	NA	4.61256e-05	1.36198
cak1-23	1	1	0.0957603	0.522823	0.863582	NA	2.46873e-05	1.10908
cbf2-1	1	1	-0.427715	0.293547	0.218829	NA	1.20977e-05	0.622707
cbf2-2	1	1	0.502549	0.145801	0.0261307	NA	3.29588e-06	0.309292
cbf2-42	1	1	0.642327	0.128022	0.00739932	NA	2.69621e-06	0.271575
cca1-1	1	1	-0.000625909	0.89318	0.999474	NA	6.50472e-05	1.89472
ccl1-ts4	1	1	0.722362	0.14547	0.00767483	NA	3.05158e-06	0.308588
cct4-1	1	1	-0.285273	0.110039	0.0605265	NA	1.38604e-06	0.233429
cct6-18	1	1	0.808867	0.565406	0.225784	NA	4.47952e-05	1.19941
cdc1-1	1	1	0.00632844	0.0285696	0.835544	NA	0.0251485	0.0421385
cdc1-2	1	1	-0.209697	0.290008	0.509655	NA	1.20857e-05	0.6152
cdc1-4	1	0.888889	-0.262794	0.109439	0.0742533	NA	1.2421e-06	0.232155
cdc1-6	1	1	-0.220573	0.213831	0.360577	NA	6.56965e-06	0.453604
cdc10-1	1	1	0.297366	0.171702	0.158335	NA	1.22874e-05	0.364235
cdc10-2	1	1	1.12067	0.224923	0.00758409	NA	1.05261e-05	0.477133
cdc10-4	1	1	0.398559	0.0878807	0.0105353	NA	2.5147e-06	0.186423
cdc10-5	1	1	0.0147137	0.157617	0.930113	NA	8.83944e-06	0.334355
cdc11-1	1	1	0.00774403	0.607676	0.990443	NA	3.98631e-05	1.28907
cdc11-2	1	0.222222	0.0172568	0.0336343	0.634937	NA	5.16104e-06	0.0713492
cdc11-3	1	1	0.350472	0.214837	0.178154	NA	1.44329e-05	0.455738
cdc11-4	1	1	-0.523051	0.123833	0.0134363	NA	0.0431958	0.251811
cdc11-5	1	0.222222	0.0140018	0.048445	0.786924	NA	5.32594e-06	0.102767
cdc12-1	1	1	0.393761	0.178925	0.0925798	NA	6.9151e-06	0.379557
cdc12-td	1	1	-0.0265407	0.145344	0.863988	NA	2.99889e-06	0.308321
cdc123-4	1	1	-0.00115674	0.370716	0.99766	NA	2.42844e-05	0.786408
cdc13-1	1	1	-0.246079	0.365329	0.537495	NA	2.14875e-05	0.774981
cdc14-1	1	1	-0.735538	0.216687	0.0274165	NA	6.40897e-06	0.459662
cdc14-2	1	1	-0.5288	0.221936	0.0757693	NA	6.63986e-06	0.470798
cdc14-3	1	1	-0.0551859	0.0708956	0.479804	NA	1.38173e-06	0.150392
cdc14-8	1	1	-1.09565	0.493328	0.0905176	NA	2.03804e-05	1.04651
cdc15-1	1	1	0.26461	0.407087	0.55113	NA	2.28894e-05	0.863562
cdc15-2	1	1	0.0940568	0.597562	0.882555	NA	4.58339e-05	1.26762
cdc16-1	1	1	-0.934071	0.44313	0.102734	NA	2.14506e-05	0.94002
cdc19-1	1	1	0.359006	0.0978188	0.0213891	NA	9.01073e-07	0.207505
cdc2-1	1	0.833333	-0.655426	0.197797	0.029554	NA	5.8676e-06	0.419591
cdc2-2	1	1	-0.745398	0.14985	0.0076281	NA	3.1912e-06	0.317879
cdc2-7	1	0.833333	-0.1108	0.0574582	0.126053	NA	2.11852e-06	0.121887
cdc20-1	1	0.5	-0.314416	0.205984	0.20161	NA	7.85727e-06	0.436957
cdc20-2	1	1	-0.353827	0.286608	0.284571	NA	1.11673e-05	0.607988
cdc20-3	1	1	-0.818946	0.315976	0.060569	NA	1.41456e-05	0.670286
cdc21-1	1	0.833333	-0.782499	0.293043	0.055791	NA	1.26968e-05	0.621637
cdc21-ts	1	1	0.127957	0.185129	0.527474	NA	5.6992e-06	0.392718
cdc23-1	1	0.777778	-0.836856	0.090292	0.000753652	NA	1.29821e-06	0.191538
cdc23-4	1	1	0.0536261	0.121458	0.681654	NA	3.34901e-06	0.257651
cdc24-1	1	1	-0.115273	0.579214	0.851957	NA	8.19657e-05	1.2287
cdc24-11	1	1	0.403673	0.142638	0.0473429	NA	3.74953e-06	0.302582
cdc24-2	1	1	0.245686	0.311165	0.473949	NA	1.43405e-05	0.66008
cdc24-3	1	1	-0.133187	0.30688	0.686669	NA	1.37706e-05	0.65099
cdc24-4	1	1	0.300724	0.131365	0.0839288	NA	2.73358e-06	0.278667
cdc24-5	1	1	0.433011	0.12473	0.0255466	NA	2.12266e-06	0.264592
cdc24-H	1	1	0.511924	0.164406	0.0357411	NA	4.74109e-06	0.348758
cdc25-1	1	0.388889	-0.090041	0.0585619	0.198981	NA	2.17629e-05	0.124229
cdc25-2	1	1	0.228677	0.131018	0.155854	NA	3.17952e-06	0.277931
cdc26-1	1	1	0.0726684	0.134113	0.616697	NA	3.09026e-06	0.284497
cdc27-1	1	1	-0.441143	0.0525601	0.00110264	NA	1.64394e-06	0.111497
cdc27-2	1	0.777778	-0.273851	0.0823377	0.029216	NA	1.339e-06	0.174665
cdc28-1	1	1	0.787588	0.215466	0.0216703	NA	1.3664e-05	0.457072
cdc28-13	1	1	1.05042	0.30456	0.0260791	NA	1.83001e-05	0.646069
cdc28-4	1	1	0.229106	0.120571	0.130213	NA	2.97911e-06	0.25577
cdc28-td	1	0.944444	-0.915635	0.14777	0.00344921	NA	3.11684e-06	0.313467
cdc3-1	1	1	-0.24006	1.00032	0.822141	NA	9.40174e-05	2.12201
cdc3-3	1	1	0.165376	0.155655	0.347918	NA	5.41527e-06	0.330193
cdc31-1	1	0.222222	-0.309055	0.21628	0.226222	NA	6.3212e-06	0.4588
cdc31-2	1	0.111111	0.00990193	0.0156342	0.56091	NA	0.000145397	0.0331643
cdc31-5	1	0.111111	0.00294982	0.0290713	0.924062	NA	0.000269333	0.0616678
cdc33-E72G	1	1	0.202479	0.0615672	0.0302512	NA	2.00745e-06	0.130604
cdc34-1	1	1	0.306555	0.102599	0.0404223	NA	2.09761e-07	0.217646
cdc34-2	1	1	-0.0453363	0.166745	0.799164	NA	5.75923e-06	0.35372
cdc35-1	1	1	1.01696	0.272427	0.0202445	NA	1.14787e-05	0.577905
cdc36-16	1	1	0.0914914	0.169549	0.618098	NA	6.48547e-06	0.359667
cdc37-1	1	1	-0.433131	0.0867821	0.00753823	NA	0.0318562	0.175629
cdc37-ts	1	0.888889	-0.896765	0.189009	0.0090068	NA	0.169064	0.273881
cdc39-1	1	1	0.0311935	0.0664277	0.663106	NA	1.62291e-06	0.140914
cdc4-1	1	1	-0.639965	0.478701	0.25223	NA	2.02689e-05	1.01548
cdc4-2	1	1	-0.228089	0.300864	0.490594	NA	1.23109e-05	0.638229
cdc4-3	1	1	0.0332143	0.103726	0.764838	NA	0.0676125	0.186284
cdc40-ts	1	0.833333	0.0445577	0.228014	0.854592	NA	7.17775e-06	0.483692
cdc42-1	1	1	0.359923	0.130731	0.0512082	NA	2.73033e-06	0.277323
cdc43-2	1	1	0.184601	0.0834943	0.0915302	NA	1.80465e-06	0.177118
cdc45-27	1	1	-1.03288	0.222054	0.00965086	NA	6.56902e-06	0.471047
cdc46-1	1	1	-1.45642	0.511825	0.0466058	NA	1.96678e-05	1.08574
cdc47-ts	1	0.833333	-0.384749	0.0484779	0.00136458	NA	1.66768e-06	0.102837
cdc48-1	1	1	-0.059612	0.675877	0.933957	NA	3.86058e-05	1.43375
cdc48-2	1	1	-0.0198436	0.0236114	0.447973	NA	1.66469e-06	0.0500874
cdc48-3	1	0.888889	-0.92717	0.127641	0.00190768	NA	2.49691e-06	0.270768
cdc48-4601	1	0.888889	-0.161727	0.185358	0.432176	NA	8.39569e-06	0.393204
cdc48-9	1	1	-0.150756	0.0540428	0.0493341	NA	2.25945e-06	0.114642
cdc5-1	1	0.222222	-0.246377	0.18952	0.263451	NA	5.83455e-06	0.402033
cdc53-1	1	1	-0.364524	0.149326	0.0711224	NA	3.2472e-06	0.316769
cdc6-1	1	1	-0.15378	0.0655248	0.078782	NA	1.79735e-06	0.138999
cdc60-ts	1	1	0.240741	0.716755	0.753843	NA	4.44025e-05	1.52047
cdc7-1	1	1	-0.632995	0.422457	0.208402	NA	2.21172e-05	0.896167
cdc7-4	1	1	-0.467909	0.0846906	0.00524186	NA	1.21705e-06	0.179656
cdc8-1	1	1	-0.629731	0.221254	0.0465751	NA	6.47029e-06	0.469351
cdc8-2	1	1	-0.131369	0.0596459	0.0923966	NA	4.88304e-06	0.126528
cdc9-1	1	1	-0.155028	0.0746577	0.106441	NA	1.57593e-06	0.158373
cef1-13	1	1	-0.0710368	0.243767	0.785223	NA	1.04532e-05	0.517108
ceg1-3	1	0.722222	-0.167647	0.0284914	0.00416974	NA	2.46337e-06	0.0604393
ceg1-34	1	0.611111	0.303727	0.481559	0.562467	NA	1.85272e-05	1.02154
ceg1-C354	1	0.333333	0.0378345	0.0439572	0.43793	NA	0.0269448	0.0807279
ceg1-ts	1	1	0.29627	0.166581	0.149941	NA	8.31582e-06	0.353372
cep3-1	1	1	0.707272	0.278064	0.0637393	NA	0.264676	0.371183
cep3-2	1	1	-0.46768	0.248663	0.133162	NA	8.58288e-06	0.527494
cet1-1	1	1	-0.0730475	0.095639	0.487562	NA	0.0287077	0.196693
cet1-15	1	1	-0.0434546	0.290217	0.888223	NA	0.112626	0.583921
cet1-2	1	1	-0.1656	0.201247	0.456808	NA	6.41653e-06	0.42691
cft2-1	1	1	-0.0542966	0.235865	0.829229	NA	8.19274e-06	0.500346
cic1-2	1	1	-0.274299	0.220176	0.280817	NA	7.18698e-06	0.467063
cks1-35	1	1	-0.36247	0.236583	0.20026	NA	1.54489e-05	0.501868
cks1-38	1	0.111111	-0.000600622	0.0280566	0.983946	NA	0.00025993	0.0595154
clf1-1	1	1	-0.149562	0.280266	0.621865	NA	1.28392e-05	0.594534
cmd1-1	1	1	-0.353211	0.0618671	0.00465441	NA	3.85864e-06	0.13124
cmd1-3	1	1	0.501621	0.235031	0.099727	NA	6.59091e-06	0.498575
cmd1-8	1	1	0.572733	0.346433	0.173628	NA	1.84963e-05	0.734896
cns1-1	1	0.555556	-0.408778	0.136974	0.0405642	NA	3.42213e-06	0.290566
cof1-5	1	1	0.873743	0.211384	0.0144534	NA	7.28052e-06	0.448413
cof1-8	1	1	1.32027	0.277632	0.00893494	NA	1.40591e-05	0.588947
cog2-1	1	1	0.110142	0.0940215	0.306433	NA	1.53835e-06	0.19945
cog3-1	1	1	-0.38983	0.0641101	0.00369695	NA	1.91589e-06	0.135998
cog3-2	1	1	0.491886	0.195267	0.0654232	NA	1.00999e-05	0.414223
cop1-1	1	1	0.0145971	0.270982	0.959624	NA	1.06573e-05	0.574841
crm1-1	1	1	-0.828913	0.236637	0.0248313	NA	9.45786e-06	0.501984
cse4-1	1	1	0.943539	0.186665	0.00720713	NA	9.09682e-06	0.395975
ctf13-30	1	1	0.276895	0.140902	0.120838	NA	4.40799e-06	0.298899
ctf8-162	1	0.888889	-0.282939	0.0509561	0.0051481	NA	2.04484e-06	0.108094
ctf8-9	1	1	-0.590689	0.0786675	0.00168349	NA	1.93655e-06	0.166879
cus1-3	1	1	-0.492879	0.330731	0.210405	NA	1.3556e-05	0.701586
dad2-9	1	1	-0.0968178	0.330109	0.783887	NA	1.43365e-05	0.700268
dam1-1	1	1	-0.722045	0.128924	0.00499032	NA	2.66568e-06	0.273488
dam1-11	1	1	0.20387	0.0758461	0.0547746	NA	9.2333e-06	0.160894
dam1-19	1	1	-0.0454363	0.0702581	0.55306	NA	1.91572e-06	0.14904
dam1-5	1	1	0.33736	0.113888	0.0414635	NA	1.37555e-06	0.241593
dam1-9	1	1	0.0266925	0.111606	0.822731	NA	4.93061e-07	0.236753
dbf2-1	1	1	0.72374	0.15371	0.00925002	NA	6.00908e-06	0.326067
dbf2-2	1	1	0.127037	0.198043	0.556131	NA	7.93508e-06	0.420112
dbf2-3	1	1	0.736127	0.227645	0.0318647	NA	1.20978e-05	0.482908
dbf4-1	1	0.833333	-0.31164	0.0748924	0.0141318	NA	1.79097e-06	0.158871
dbf4-2	1	0.944444	-0.126654	0.0773583	0.176922	NA	0.0329235	0.153875
dbf4-3	1	1	0.960716	0.338225	0.0468455	NA	1.71622e-05	0.717483
dbf4-4	1	1	-0.346811	0.245076	0.229954	NA	1.26303e-05	0.519884
dbf4-ts	1	1	-0.285834	0.0529053	0.00568181	NA	2.2049e-06	0.112229
dbp5-1	1	0.555556	-0.0502618	0.083439	0.579405	NA	2.01464e-06	0.177001
dbp5-2	1	0.833333	-0.71448	0.403494	0.15131	NA	1.80083e-05	0.855939
dcp2-7	1	1	0.202609	0.347705	0.591361	NA	0.000101077	0.737593
dcp2-7?	1	0.833333	-0.294953	0.116738	0.0648969	NA	2.01608e-06	0.247638
ded1-199	1	1	0.0340629	0.378452	0.932609	NA	2.19282e-05	0.802817
ded1-95	1	1	-0.0115427	0.227725	0.962005	NA	6.85888e-06	0.483077
ded1-F144C	1	0.388889	-0.0531257	0.221223	0.822022	NA	1.79044e-05	0.469284
dfr1-td	1	1	-0.32033	0.313037	0.364015	NA	1.56091e-05	0.664053
dim1-2	1	1	-0.336402	0.323712	0.357398	NA	1.72442e-05	0.686697
dis3-1	1	1	0.224131	0.469417	0.657948	NA	3.69613e-05	0.995784
dna2-2	1	0.833333	-0.7056	0.0909619	0.00148836	NA	1.49137e-06	0.192959
dpb11-1	1	1	0.163734	0.100569	0.17884	NA	0.0650024	0.181211
dpb2-1	1	1	-0.148712	0.391117	0.723108	NA	1.6058e-05	0.829685
dpm1-6	1	1	0.00238523	0.120413	0.985145	NA	3.34577e-06	0.255434
dsl1-DC30	1	0.166667	-0.00684845	0.0359604	0.858236	NA	3.09578e-06	0.0762835
dsn1-7	1	1	-0.672551	0.292881	0.0832748	NA	1.2286e-05	0.621295
dsn1-8	1	1	-0.449355	0.229272	0.121566	NA	7.62339e-06	0.48636
duo1-2	1	1	0.407007	0.122627	0.0294039	NA	2.12823e-06	0.26013
ebp2-1	1	1	-0.726093	0.0940821	0.0015174	NA	3.08192e-06	0.199578
eco1-1	1	1	-0.753281	0.127308	0.00408566	NA	2.4918e-06	0.270061
efb1-4	1	1	-0.395556	0.522148	0.490894	NA	2.71014e-05	1.10764
emg1-1	1	1	-0.389539	0.429386	0.415612	NA	1.90732e-05	0.910866
enp1-1	1	1	-0.0502041	0.178096	0.792008	NA	6.23599e-06	0.377799
erg10-1	1	1	-0.475	0.301438	0.190202	NA	1.42674e-05	0.639447
erg11-td	1	1	0.194411	0.107353	0.144388	NA	1.12951e-06	0.227731
erg26-1	1	1	-0.136671	0.196195	0.524408	NA	6.02927e-06	0.416191
erg8-1	1	1	0.0811982	0.201864	0.708074	NA	8.10925e-06	0.428218
ero1-1	1	1	0.480763	0.251976	0.129047	NA	0.213189	0.386477
esa1-1851	1	0.222222	-0.049036	0.0531557	0.408477	NA	1.93457e-06	0.11276
esa1-D414	1	1	0.147725	0.29831	0.646423	NA	0.062083	0.623608
esa1-L254P	1	1	-0.0549602	0.310174	0.867969	NA	1.33627e-05	0.657979
esp1-1	1	1	-0.421577	0.199625	0.102278	NA	6.3162e-06	0.423468
ess1-H164R	1	1	-0.742236	0.112537	0.00273759	NA	1.2593e-06	0.238726
exo70-29/37	1	1	-0.171753	0.184542	0.404693	NA	5.82484e-06	0.391473
exo70-38	1	1	0.655481	0.641545	0.364676	NA	4.93643e-05	1.36092
exo84-102	1	0.944444	-0.0126826	0.242493	0.960797	NA	0.21613	0.352813
fal1-1	1	0.833333	-0.469508	0.149839	0.0350696	NA	3.3247e-06	0.317857
fcp1-1	1	1	0.0189344	0.251977	0.943709	NA	1.16302e-05	0.534525
fip1-433	1	1	-0.0738986	0.50103	0.889879	NA	4.83238e-05	1.06285
frq1-1	1	1	-0.426296	0.532936	0.468579	NA	2.37217e-05	1.13053
gaa1-ts	1	1	0.261531	0.174293	0.20787	NA	5.78083e-06	0.369731
gab1-1	1	1	0.078149	0.102861	0.489716	NA	0.0566904	0.19486
gab1-2	1	1	0.156929	0.125095	0.277971	NA	2.05096e-06	0.265368
gab1-3	1	1	0.419678	0.22771	0.139107	NA	0.180184	0.368693
gcd1-502	1	1	0.192602	0.349476	0.610888	NA	2.93877e-05	0.74135
gcd10-506	1	1	-0.0188932	0.197975	0.928561	NA	6.42458e-06	0.419968
gcd14-4	1	1	-0.105117	0.195333	0.619025	NA	6.27728e-06	0.414364
gdi1-1	1	1	0.122262	0.0944523	0.265189	NA	1.42727e-06	0.200364
gfa1-97	1	1	-0.0365662	0.526822	0.947995	NA	4.11012e-05	1.11756
glc7-10	1	0.777778	-0.654807	0.164535	0.0164048	NA	4.34668e-06	0.349032
glc7-12	1	1	-0.0965865	0.111985	0.437055	NA	1.09055e-06	0.237555
gna1-ts	1	1	0.345593	0.438795	0.474981	NA	1.85523e-05	0.930824
gpa1-ts	1	0.166667	-0.00698684	0.0904674	0.942149	NA	3.32348e-06	0.19191
gpi1-1	1	1	0.230038	0.383518	0.580956	NA	1.8231e-05	0.813565
gpi13-3	1	0.944444	-0.0639529	0.115867	0.610368	NA	3.29027e-06	0.245791
gpi13-4	1	0.277778	-0.0439557	0.120902	0.734584	NA	3.35591e-06	0.256473
gpi13-5	1	0.944444	-0.266378	0.0678275	0.0171422	NA	1.44378e-06	0.143884
gpi19-2	1	1	-0.322116	0.351985	0.411895	NA	1.52303e-05	0.746673
gpi19-2-XH	1	1	0.110489	0.295485	0.727436	NA	1.50715e-05	0.626818
gpi2-1-7B	1	1	0.125438	0.180265	0.524832	NA	5.93337e-06	0.3824
gpi2-774	1	1	0.324681	0.234976	0.239202	NA	1.12063e-05	0.498458
gpi8-ts	1	1	0.116927	0.110793	0.350782	NA	1.84501e-06	0.235027
hrp1-1	1	1	-1.76933	0.773173	0.0840047	NA	4.29432e-05	1.64015
hrp1-4	1	0.555556	0.036601	0.12454	0.783461	NA	1.7577e-06	0.264189
hrp1-7	1	0.222222	0.0107868	0.0980475	0.917696	NA	6.62652e-07	0.20799
hsf1-848	1	1	-0.412622	0.254385	0.180115	NA	1.10947e-05	0.539633
hsp10-ts	1	0.944444	-0.200998	0.14878	0.248064	NA	4.25383e-06	0.315609
hts1-1	1	1	0.341275	0.601648	0.600874	NA	5.16894e-05	1.27629
hym1-15	1	1	0.224167	1.10788	0.849527	NA	0.000107945	2.35017
hyp2-1	1	1	-0.334798	0.232037	0.222533	NA	6.6783e-06	0.492225
hyp2-2	1	0.833333	-0.300621	0.225993	0.25422	NA	6.90571e-06	0.479403
hyp2-3	1	1	-0.436711	0.314414	0.237174	NA	1.47222e-05	0.666973
hyp2-ts	1	1	-0.383599	0.279805	0.242278	NA	1.29729e-05	0.593556
hys2-ts	1	0.833333	-1.03923	0.206674	0.00734189	NA	6.18432e-06	0.438422
ils1-1	1	1	0.35194	0.135316	0.0599928	NA	8.15843e-06	0.287048
imp4-2	1	0.833333	-0.190133	0.122553	0.195742	NA	2.19202e-06	0.259973
ipl1-1	1	1	0.207158	0.152464	0.245802	NA	5.6263e-06	0.323425
ipl1-2	1	1	0.0655996	0.124434	0.625951	NA	2.171e-06	0.263965
irr1-1	1	1	1.10748	0.322928	0.0265476	NA	2.77734e-05	0.685034
kar2-159	1	1	-0.0779142	0.0755783	0.360836	NA	2.24277e-06	0.160326
kin28-ts	1	1	-0.343752	0.440403	0.478682	NA	2.15348e-05	0.934235
kog1-1	1	1	-0.121308	0.27096	0.677547	NA	0.114441	0.539535
kre5-ts2	1	1	0.835488	0.138073	0.00376377	NA	3.74305e-06	0.292898
krr1-17	1	1	-0.143108	0.206405	0.526252	NA	6.77255e-06	0.437851
krr1-18	1	0.944444	-0.0295129	0.0640476	0.668884	NA	2.31837e-06	0.135865
las17-1	1	1	-2.00853	1.24783	0.182766	NA	6.81012e-05	2.64704
las17-13	1	0.388889	-1.02247	0.605871	0.166761	NA	3.20829e-05	1.28525
las17-14	1	1	0.0174955	0.116194	0.887602	NA	1.83164e-06	0.246486
lcb1-10	1	0.944444	-0.0601925	0.151837	0.712027	NA	3.68467e-06	0.322094
lcb1-2	1	1	-0.173381	0.280973	0.570579	NA	1.27634e-05	0.596033
lcb1-4	1	1	-0.184222	0.16728	0.332587	NA	6.18877e-06	0.354854
lcb1-5	1	1	0.239427	0.270015	0.425327	NA	0.158448	0.502762
lcb2-1	1	0.944444	-0.116496	0.15992	0.506686	NA	1.63328e-05	0.339243
lcb2-16	1	0.944444	-0.431089	0.116844	0.0210291	NA	2.21059e-06	0.247864
lcb2-19	1	0.166667	-0.0695726	0.0705567	0.37993	NA	2.16673e-06	0.149673
lcb2-2	1	1	-0.138454	0.104091	0.25425	NA	6.58299e-07	0.22081
lst8-15	1	1	-1.16595	0.249134	0.00944755	NA	9.40391e-06	0.528493
lst8-6	1	1	-0.678981	0.179025	0.0192247	NA	5.37602e-06	0.379769
luc7-1	1	1	-0.159375	0.344363	0.667558	NA	1.5388e-05	0.730505
mak11-2	1	1	-0.250762	0.341304	0.50326	NA	1.44947e-05	0.724015
mak21-1	1	1	0.350127	0.0964684	0.0221708	NA	1.02382e-06	0.20464
mak21-3	1	0.722222	-0.259199	0.0674771	0.0184393	NA	2.84721e-06	0.143141
mas1-1	1	1	-0.32207	0.64446	0.64349	NA	4.4328e-05	1.36711
mas2-10	1	1	-0.451057	0.172309	0.0589399	NA	5.03286e-06	0.365522
mcd1-73	1	1	-0.691689	0.143854	0.00859613	NA	4.7677e-06	0.30516
mcd4-174	1	1	-0.456338	0.509541	0.421098	NA	2.13391e-05	1.0809
mcm10-1	1	1	0.475261	0.103973	0.010253	NA	6.66827e-07	0.22056
mcm10-43	1	1	-0.342905	0.218821	0.192168	NA	8.38804e-06	0.464189
mcm2-1	1	1	-0.577201	0.461304	0.279032	NA	2.45268e-05	0.978573
mcm3-1	1	0.777778	-0.185181	0.121633	0.202554	NA	3.35721e-06	0.258022
med11-ts	1	0.833333	0.122812	0.169104	0.507903	NA	0.166676	0.212931
med4-54	1	1	-0.525032	0.180252	0.0435578	NA	5.89254e-06	0.382373
med4-6	1	0.833333	-0.429744	0.15986	0.054757	NA	4.59491e-06	0.339113
med6-ts	1	1	-0.233021	0.181978	0.269584	NA	6.14169e-06	0.386034
med7-141	1	1	0.053931	0.310923	0.870718	NA	1.62269e-05	0.659568
med7-163	1	1	-0.0974904	0.428875	0.831323	NA	1.99566e-05	0.90978
med8-39	1	1	-0.553699	0.345059	0.18384	NA	1.45071e-05	0.731981
med8-51	1	1	-0.526207	0.220563	0.0755161	NA	6.74554e-06	0.467885
mes1-1	1	1	0.175154	0.113911	0.198954	NA	2.91735e-06	0.241641
met30-6	1	1	-2.25647	1.6065	0.232835	NA	8.87539e-05	3.4079
met30-9	1	1	0.206919	0.436211	0.659981	NA	3.62956e-05	0.925343
mex67-ts5	1	1	-0.512414	0.374175	0.242708	NA	2.64961e-05	0.793745
mge1-100	1	1	-0.0923129	0.254106	0.734777	NA	1.10782e-05	0.53904
mif2-3	1	1	0.456819	0.168172	0.0531856	NA	5.76142e-06	0.356747
mms21-1	1	1	-0.341274	0.241531	0.23054	NA	8.58008e-06	0.512365
mob2-11	1	1	-0.538961	0.236572	0.0849545	NA	1.01178e-05	0.501846
mob2-14	1	1	0.00736308	0.459258	0.987976	NA	4.02698e-05	0.974234
mob2-19	1	1	-1.9433	1.41047	0.240336	NA	7.89827e-05	2.99206
mob2-20	1	1	0.0410246	0.713868	0.956929	NA	4.95071e-05	1.51434
mob2-22	1	1	-0.0803687	0.206654	0.717161	NA	6.10431e-06	0.438379
mob2-24	1	1	0.13297	0.295007	0.675534	NA	1.41211e-05	0.625805
mob2-26	1	1	-0.789261	0.20351	0.0178681	NA	5.68951e-06	0.431711
mob2-28	1	1	-2.70468	1.97968	0.243636	NA	0.000114418	4.19953
mob2-34	1	1	-0.0590862	0.215331	0.797368	NA	6.25673e-06	0.456785
mob2-36	1	1	0.504879	0.412327	0.28796	NA	3.9228e-05	0.874679
mob2-38	1	1	-0.220844	0.358889	0.571607	NA	2.37242e-05	0.761319
mob2-40	1	1	-0.0911912	0.229038	0.710857	NA	2.05961e-05	0.485863
mob2-8	1	1	-0.109135	0.216949	0.64137	NA	7.44289e-06	0.460218
mot1-1033	1	0.944444	-0.0924779	0.0778467	0.300569	NA	1.7325e-06	0.165138
mps1-1	1	1	0.203928	0.161755	0.275935	NA	4.79543e-06	0.343134
mps1-3796	1	1	-0.399885	0.086763	0.00996361	NA	2.80213e-06	0.184052
mps1-417	1	1	-0.691366	0.384555	0.146607	NA	1.52789e-05	0.815764
mps1-6	1	0.222222	-0.0172695	0.0233269	0.500203	NA	1.3563e-06	0.0494839
mps2-1	1	0.333333	-0.0684047	0.0459457	0.210767	NA	0.0123653	0.0950833
mps2-2	1	0.166667	-0.0354615	0.0415494	0.44149	NA	2.69054e-06	0.0881395
mps3-1	1	0.333333	-0.00973426	0.0336695	0.786861	NA	1.59066e-06	0.0714237
mps3-7	1	0.222222	-0.0127874	0.0669996	0.857933	NA	3.09361e-06	0.142128
msl5-9	1	1	-0.260264	0.265789	0.382918	NA	1.17216e-05	0.563824
mss4-102	1	1	-0.686548	0.617203	0.328329	NA	3.95317e-05	1.30929
mss4-103	1	1	0.528195	0.153179	0.0260968	NA	6.4299e-06	0.324941
mtr3-ts	1	0.944444	0.53509	0.472083	0.320348	NA	1.78932e-05	1.00144
mtr4-1	1	1	-0.133458	0.224327	0.583915	NA	7.71973e-06	0.47587
mtw1-ts	1	1	0.692344	0.199357	0.0255167	NA	1.02156e-05	0.422901
mvd1-1296	1	0.944444	-1.03977	0.190105	0.00543625	NA	7.49091e-06	0.403273
myo2-14	1	1	0.620884	0.172322	0.0226966	NA	6.74606e-06	0.365551
myo2-16	1	1	-0.0054187	0.26539	0.984688	NA	1.23856e-05	0.562977
nab3-11	1	0.222222	-0.0403847	0.057005	0.517774	NA	2.4063e-06	0.120926
nbp1-1	1	1	0.644969	0.195187	0.0298112	NA	7.98089e-06	0.414054
ndc1-4	1	1	-0.0668851	0.23864	0.793164	NA	9.23542e-06	0.506232
neo1-2	1	1	0.205438	0.233251	0.428189	NA	9.39409e-06	0.494801
nip7-1	1	1	0.0126793	0.0631224	0.850601	NA	2.13007e-06	0.133903
nmd3-4	1	1	-0.301419	0.191263	0.190166	NA	5.31777e-06	0.405731
nmt1-181	1	1	-0.366655	0.329482	0.32815	NA	1.58329e-05	0.698937
nnf1-17	1	1	0.13622	0.320212	0.692431	NA	1.47802e-05	0.679273
nnf1-48	1	1	0.273835	0.364323	0.494082	NA	1.86323e-05	0.772846
nnf1-77	1	1	-0.246845	0.30335	0.461464	NA	1.48988e-05	0.643503
nog1-1	1	1	0.198573	0.104308	0.129682	NA	4.56611e-07	0.221271
nog2-1	1	0.944444	-0.327913	0.0813445	0.0157185	NA	1.4654e-06	0.172558
nop1-2	1	0.222222	-0.0224782	0.133713	0.874656	NA	8.99731e-06	0.283648
nop1-3	1	1	0.177641	0.210951	0.447137	NA	9.51396e-06	0.447495
nop2-10	1	0.222222	-0.0176572	0.087126	0.84929	NA	2.0569e-06	0.184822
nop2-3	1	1	-0.0289968	0.111776	0.808116	NA	2.40998e-06	0.237112
nop2-4	1	1	-0.310537	0.130276	0.0756857	NA	3.16291e-06	0.276358
nop2-5	1	1	-0.0272593	0.155774	0.869586	NA	3.6513e-06	0.330446
nop2-6	1	1	-0.0276388	0.253243	0.918348	NA	1.11766e-05	0.53721
nop2-9	1	0.833333	-0.109649	0.100233	0.335438	NA	6.00634e-07	0.212627
nop4-3	1	1	0.173974	0.419453	0.699594	NA	5.82956e-05	0.889793
nop7-1	1	1	-0.191341	0.233468	0.45849	NA	7.67805e-06	0.49526
nop8-101	1	1	0.349508	0.499083	0.522331	NA	2.67392e-05	1.05871
nse1-16	1	1	0.0167077	0.435843	0.971258	NA	2.16098e-05	0.924563
nse4-ts1	1	1	-0.142287	0.27172	0.628192	NA	1.1661e-05	0.576406
nse4-ts2	1	1	-0.172218	0.281938	0.574314	NA	1.30283e-05	0.598081
nse4-ts3	1	1	-0.333305	0.253948	0.259597	NA	1.23414e-05	0.538705
nse4-ts4	1	1	-0.38669	0.216644	0.148831	NA	6.98091e-06	0.459572
nsl1-5	1	1	0.139285	0.255217	0.614245	NA	1.00764e-05	0.541397
nsl1-6	1	1	0.52084	0.482106	0.340777	NA	2.44464e-05	1.0227
nuf2-61	1	1	0.0331181	0.414529	0.94016	NA	5.31769e-05	0.879349
nug1-2	1	1	0.0636254	0.346402	0.863203	NA	1.64017e-05	0.734829
nup159-1	1	0.944444	-0.436284	0.369204	0.302784	NA	2.00556e-05	0.7832
nup192-15	1	1	-0.565802	0.46173	0.287644	NA	2.0755e-05	0.979477
nut2-ts	1	0.555556	0.24617	0.210354	0.306861	NA	7.8473e-06	0.446228
okp1-5	1	1	0.203071	0.121376	0.169629	NA	2.13019e-06	0.257478
ole1-m2	1	0.222222	-0.039642	0.0462395	0.439597	NA	1.74181e-06	0.0980889
orc2-1	1	0.777778	-0.659203	0.0742432	0.000888874	NA	1.99619e-06	0.157494
orc2-2	1	1	-0.0378495	0.166627	0.831443	NA	4.76239e-06	0.353469
orc2-3	1	1	-0.291186	0.103789	0.0485362	NA	7.7333e-07	0.22017
orc2-4	1	0.833333	-0.678269	0.0683213	0.000578027	NA	1.68672e-06	0.144931
orc3-70	1	0.833333	-0.77708	0.207726	0.0201056	NA	5.94059e-06	0.440654
orc5-70	1	1	-0.392232	0.169947	0.0822157	NA	9.30709e-06	0.360512
ost1-6	1	1	-0.317367	0.219403	0.221576	NA	6.70822e-06	0.465423
pan1-4	1	1	0.361529	0.160127	0.086895	NA	4.47639e-06	0.33968
pap1-1	1	1	0.659898	0.250959	0.0582164	NA	1.04969e-05	0.532364
pcf11-1	1	1	0.166899	0.265169	0.563242	NA	1.10009e-05	0.562508
pcf11-2	1	1	-0.197452	0.180194	0.334723	NA	5.53873e-06	0.382248
pcf11-ts10	1	1	-0.0170726	0.357627	0.964213	NA	2.37227e-05	0.758641
pcf11-ts2	1	1	0.0205384	0.195749	0.921488	NA	6.36487e-06	0.415246
pcf11-ts9	1	1	-0.155067	0.311682	0.644931	NA	1.51517e-05	0.661178
pds1-128	1	1	-1.03261	0.367957	0.048498	NA	1.57048e-05	0.780555
pfy1-13	1	1	0.0920022	0.100456	0.411566	NA	6.46858e-07	0.213099
pfy1-14	1	1	-0.0419889	0.274277	0.88574	NA	1.13445e-05	0.581829
pfy1-4	1	1	0.202837	0.116463	0.156537	NA	2.16719e-06	0.247055
pgi1-2	1	1	0.560618	0.154558	0.0222141	NA	6.19481e-06	0.327866
phs1-1	1	1	-1.83053	2.01622	0.415283	NA	0.000133368	4.27706
pik1-104	1	0.944444	-0.0849959	0.165614	0.634844	NA	4.8376e-06	0.351319
pik1-139	1	0.333333	-0.0218775	0.0904153	0.820705	NA	2.21576e-06	0.1918
pkc1-1	1	1	-0.0210189	0.266292	0.940878	NA	1.17126e-05	0.564891
pkc1-2	1	1	-0.00564151	0.225824	0.981266	NA	7.18868e-06	0.479045
pkc1-3	1	1	0.370401	0.360803	0.362632	NA	1.6064e-05	0.76538
pkc1-4	1	1	-0.0564228	0.188795	0.779933	NA	2.60216e-05	0.400496
pkc1-ts	1	1	0.0174035	0.336251	0.961204	NA	1.50739e-05	0.713297
pob3-7	1	1	-0.125472	0.251116	0.643552	NA	9.83239e-06	0.532698
pob3-L78R	1	0.888889	-0.357242	0.156666	0.0847605	NA	3.35587e-06	0.332338
pob3-Q308K	1	0.222222	-0.0393588	0.0495438	0.471419	NA	1.96515e-06	0.105098
pol1-1	1	1	-0.180623	0.0735698	0.0700576	NA	1.68938e-06	0.156065
pol1-12	1	1	0.390694	0.909703	0.689701	NA	8.72327e-05	1.92977
pol1-13	1	1	-0.227651	0.0486126	0.00942687	NA	1.75075e-06	0.103123
pol1-17	1	0.333333	-0.0759968	0.0542054	0.233544	NA	3.02266e-06	0.114987
pol1-2	1	1	-0.340109	0.183171	0.136909	NA	8.33751e-06	0.388564
pol1-ts	1	1	0.507884	0.176138	0.0448574	NA	6.42568e-06	0.373645
pol12-ts	1	1	0.714127	0.226499	0.0344183	NA	7.29767e-06	0.480478
pol2-12	1	0.555556	0.0785401	0.0685572	0.315836	NA	2.21706e-06	0.145432
pol5-1	1	1	-0.0716914	0.201513	0.739985	NA	5.81947e-06	0.427473
pol5-2	1	1	-0.175455	0.197421	0.424363	NA	5.83805e-06	0.418794
pol5-3	1	0.888889	-0.542423	0.107198	0.00718046	NA	8.65887e-07	0.227401
pre1-1	1	0.888889	-1.29699	0.23459	0.00522882	NA	6.98217e-06	0.497641
pre2-1	1	1	-2.93645	1.27064	0.0819422	NA	7.13493e-05	2.69544
pre2-127	1	1	-0.701341	0.561799	0.279971	NA	3.03366e-05	1.19176
pre2-2	1	1	-0.887789	0.312982	0.0470319	NA	1.51967e-05	0.663936
pre2-75	1	1	-1.04058	0.378792	0.0515282	NA	1.78321e-05	0.80354
pre2-V214A	1	1	-0.923855	0.38072	0.0722461	NA	2.11161e-05	0.80763
pre3-2	1	1	0.482487	0.216588	0.0898432	NA	0.137972	0.392414
pri1-M4	1	1	0.0668861	0.110122	0.576389	NA	1.37886e-06	0.233604
pri2-1	1	0.944444	-0.62995	0.0801204	0.00141403	NA	2.76066e-06	0.169961
prp11-ts	1	1	0.203208	0.106709	0.12959	NA	2.23874e-06	0.226363
prp16-2	1	1	0.0388233	0.240977	0.879818	NA	9.4064e-06	0.511188
prp16-ts	1	1	-0.0138989	0.472329	0.977934	NA	2.32614e-05	1.00196
prp18-1202	1	1	-0.15253	0.114052	0.252083	NA	1.49827e-06	0.241941
prp18-ts	1	1	-0.0016821	0.152694	0.991738	NA	3.854e-06	0.323914
prp19-1	1	0.944444	-0.0514644	0.18548	0.795172	NA	5.10194e-06	0.393463
prp2-1	1	1	0.0736086	0.0681388	0.340804	NA	1.78272e-06	0.144544
prp21-ts	1	0.944444	-0.326905	0.36359	0.41943	NA	1.53474e-05	0.771292
prp22-1	1	1	0.158475	0.0518011	0.0376843	NA	3.27354e-06	0.109887
prp24-ts	1	1	0.140003	0.480952	0.785449	NA	2.40304e-05	1.02025
prp28-101	1	1	0.112933	0.261485	0.688081	NA	1.18438e-05	0.554693
prp3-1	1	1	0.0359354	0.0514889	0.523667	NA	1.94867e-06	0.109224
prp31-1	1	1	-0.239105	0.212546	0.323544	NA	6.79067e-06	0.450879
prp31-ts	1	1	-0.382985	0.381215	0.371913	NA	1.61582e-05	0.80868
prp38-1	1	1	0.146321	0.396549	0.730839	NA	0.157893	0.795512
prp39-1	1	1	0.10098	0.610164	0.876581	NA	4.24147e-05	1.29435
prp4-1	1	1	-0.772374	0.42613	0.144123	NA	1.64448e-05	0.903959
prp4-ts	1	1	-0.193817	0.193694	0.37363	NA	6.22575e-06	0.410888
prp43-ts2	1	1	-0.0938718	0.173871	0.617924	NA	5.15548e-06	0.368836
prp5-1	1	1	0.111141	0.103406	0.342976	NA	5.84974e-07	0.219358
prp6-1	1	1	0.568016	0.326176	0.156575	NA	1.62065e-05	0.691924
prp6-ts	1	1	1.30154	0.299723	0.0122292	NA	1.72237e-05	0.635809
prp9-1	1	1	-0.212475	0.115015	0.13841	NA	1.35274e-06	0.243983
prp9-ts	1	0.888889	-0.183995	0.130728	0.232045	NA	2.67907e-06	0.277316
prt1-1	1	1	0.0687614	0.0643232	0.34529	NA	3.88283e-06	0.13645
pse1-34	1	0.277778	-0.0573572	0.0595466	0.389978	NA	3.85703e-06	0.126317
pse1-41	1	1	-0.0190391	0.424111	0.966345	NA	0.306095	0.726865
psf1-1	1	0.833333	-1.17681	0.246676	0.00883563	NA	1.01894e-05	0.523278
pti1-ts1	1	1	0.227756	0.439951	0.631991	NA	2.44889e-05	0.933276
pti1-ts7	1	1	0.149973	0.306573	0.650318	NA	1.23242e-05	0.65034
pup1-1	1	1	-0.27907	0.0849472	0.0303515	NA	1.60838e-06	0.1802
qri1-ts1	1	1	0.154561	0.306002	0.640049	NA	1.44254e-05	0.649129
qri1-ts6	1	1	0.680943	0.420514	0.180693	NA	3.24605e-05	0.892044
rad3-ts14	1	0.555556	-0.488677	0.305689	0.185152	NA	1.81782e-05	0.648463
ram1-119	1	0.666667	-0.313831	0.168019	0.13517	NA	4.74519e-06	0.356421
rap1-1	1	1	0.299548	0.379425	0.473997	NA	1.93347e-05	0.804882
rap1-2	1	0.833333	-0.562617	0.134879	0.0140169	NA	3.45955e-06	0.286122
rat1-1	1	1	-0.337591	0.290448	0.309731	NA	1.35613e-05	0.616133
ret2-1	1	1	-0.312087	0.319992	0.384638	NA	1.3539e-05	0.678806
ret3-1	1	1	-0.317209	0.25865	0.287304	NA	1.14079e-05	0.54868
rfa1-M2	1	0.944444	-0.351706	0.131572	0.0556255	NA	3.00549e-06	0.279106
rfa3-313	1	0.555556	-0.994191	0.289213	0.0263522	NA	1.08982e-05	0.613514
rfc2-1	1	0.833333	-0.598739	0.102102	0.00422193	NA	3.6423e-07	0.216592
rfc4-20	1	1	-0.956045	0.235058	0.0152571	NA	6.74659e-06	0.498633
rfc5-1	1	0.944444	-1.47914	0.368782	0.0159851	NA	1.52605e-05	0.782305
rgr1-100	1	0.888889	0.0363821	0.414218	0.934231	NA	0.26543	0.748824
rho1-td	1	1	0.29428	0.211579	0.236639	NA	0.127938	0.390309
rho3-1	1	1	-0.432658	0.371828	0.309266	NA	1.59579e-05	0.788767
rho3-Ser228	1	1	0.445921	0.65122	0.53112	NA	6.01568e-05	1.38145
rio2-1	1	1	0.239869	0.109647	0.0939386	NA	2.04271e-06	0.232597
rmp1-ts	1	1	-0.136951	0.178398	0.48549	NA	5.95898e-06	0.37844
rna1-1	1	0.944444	0.0860473	0.166036	0.631634	NA	2.05951e-05	0.352215
rna15-58	1	1	-0.272406	0.20813	0.260723	NA	6.02435e-06	0.44151
rnt1-47	1	0.944444	-0.361513	0.199205	0.143747	NA	1.05865e-05	0.422578
rnt1-ts	1	1	-0.279074	0.397303	0.521142	NA	2.95791e-05	0.842808
rox3-182	1	0.222222	-0.0352762	0.0475185	0.499092	NA	2.19371e-06	0.100802
rpa190-1	1	1	-0.517562	0.204442	0.0645562	NA	6.81655e-06	0.433687
rpa190-G728D	1	1	-0.660371	0.19919	0.0295084	NA	5.71574e-06	0.422546
rpb2-6	1	0.888889	-0.102446	0.0637372	0.183262	NA	2.3025e-06	0.135207
rpb3-2	1	1	-0.00778567	0.339936	0.982824	NA	1.46327e-05	0.721113
rpb5-H147R	1	1	-0.322744	0.242109	0.253371	NA	8.76117e-06	0.51359
rpc34-1	1	0.833333	-0.472849	0.159505	0.0413702	NA	4.70083e-06	0.338362
rpc40-V78R	1	1	-1.0022	0.310633	0.0320874	NA	1.23823e-05	0.658953
rpf1-1	1	1	-0.32901	0.335463	0.382239	NA	1.53324e-05	0.711624
rpg1-1	1	1	-0.277155	0.31677	0.430997	NA	1.67903e-05	0.67197
rpn1-821	1	0.833333	-0.14901	0.225352	0.544609	NA	6.06279e-06	0.478044
rpn11-14	1	0.777778	-0.820979	0.138949	0.00410722	NA	3.49905e-06	0.294755
rpn11-8	1	0.777778	-0.281106	0.109449	0.062085	NA	1.36714e-06	0.232176
rpn12-1	1	0.944444	-0.65298	0.299255	0.0945312	NA	1.1658e-05	0.634816
rpn5-1	1	1	-0.716272	0.218576	0.0305872	NA	6.74678e-06	0.46367
rpn6-1	1	0.833333	-1.27355	0.284698	0.0110464	NA	1.13499e-05	0.603936
rpn7-3	1	0.833333	-0.865818	0.186393	0.00969678	NA	6.84291e-06	0.395399
rpo21-1	1	0.888889	-0.347125	0.244027	0.227959	NA	8.72146e-06	0.51766
rpo31-698	1	1	-0.216451	0.272024	0.470753	NA	1.28009e-05	0.57705
rpt1-1	1	1	-0.038234	0.0696281	0.612139	NA	0.0393767	0.131014
rpt2-RF	1	1	-0.0736525	0.964056	0.942771	NA	6.55311e-05	2.04507
rpt3-1	1	1	0.00639954	0.459996	0.989566	NA	2.78429e-05	0.975799
rpt4-145	1	1	0.0986277	0.144228	0.531639	NA	5.88644e-06	0.305953
rpt4-150	1	0.944444	-0.581459	0.0970766	0.00390708	NA	1.13169e-06	0.205931
rpt6-1	1	0.944444	-0.601416	0.251787	0.0752829	NA	9.98773e-06	0.534121
rpt6-20	1	1	-0.337738	0.366699	0.409161	NA	2.03118e-05	0.777887
rpt6-25	1	1	-0.273612	0.0309268	0.000901242	NA	0.018526	0.057223
rrn3-S213P	1	1	0.0205947	0.305539	0.949494	NA	1.99138e-05	0.648145
rrp1-1	1	0.833333	-0.210035	0.219905	0.393606	NA	6.28564e-06	0.466489
rrp4-1	1	1	-0.268581	0.209142	0.268405	NA	6.82767e-06	0.443657
rrp5-delta6	1	1	-0.0760082	0.317171	0.822386	NA	1.47193e-05	0.672822
rrs1-124	1	1	-0.238695	0.236863	0.370594	NA	7.48838e-06	0.502463
rrs1-84	1	1	-0.343047	0.222793	0.19846	NA	6.27519e-06	0.472615
rsc3-1	1	1	0.0400544	0.560322	0.946444	NA	7.97461e-05	1.18862
rsc4-2	1	1	-0.342999	0.285983	0.29657	NA	1.15097e-05	0.606661
rsc8-ts16	1	1	-0.562809	0.35138	0.184478	NA	1.60328e-05	0.74539
rsc8-ts21	1	1	-0.562284	0.403995	0.236379	NA	1.65348e-05	0.857003
rse1-1	1	1	0.387473	0.427935	0.416435	NA	3.19743e-05	0.907787
rsp5-1	1	1	0.353562	0.0685202	0.00669817	NA	1.4456e-06	0.145353
rsp5-3	1	1	0.183192	0.40272	0.672786	NA	1.77944e-05	0.854298
rsp5-sm1	1	1	-0.0592689	0.305394	0.855576	NA	1.57399e-05	0.647838
sad1-1	1	1	-0.173481	0.0870645	0.117108	NA	1.64099e-06	0.184692
scc2-4	1	0.833333	-0.470984	0.181712	0.060561	NA	5.45204e-06	0.38547
scd5-D338	1	0.388889	-0.2322	0.10088	0.0827805	NA	6.21538e-07	0.213999
scd5-PP1D2	1	0.222222	-0.0308044	0.046518	0.544046	NA	2.06079e-06	0.0986795
sda1-2	1	1	0.0647378	0.12509	0.63209	NA	2.60719e-06	0.265356
sdo1-VMA1-ts	1	1	0.132216	0.416466	0.766767	NA	1.85357e-05	0.883459
sds22-5	1	1	0.134153	0.248281	0.61765	NA	1.02487e-05	0.526683
sds22-6	1	1	0.104387	0.281396	0.729478	NA	1.2364e-05	0.596931
sec1-1	1	1	0.573517	0.131532	0.0120596	NA	0.0636511	0.256318
sec10-2	1	1	0.716437	0.22592	0.0338189	NA	1.8637e-05	0.479248
sec11-2	1	1	0.336141	0.105254	0.0331019	NA	6.16305e-07	0.223278
sec12-1	1	0.944444	-0.0427775	0.0715296	0.582027	NA	0.0384097	0.136375
sec12-4	1	1	0.252446	0.110495	0.0843501	NA	1.68835e-06	0.234395
sec13-1	1	1	-0.126751	0.0897749	0.230836	NA	1.50763e-06	0.190441
sec14-3	1	1	0.332111	0.118822	0.0490594	NA	1.67381e-06	0.252059
sec15-1	1	1	0.31778	0.176088	0.145446	NA	5.62594e-06	0.373539
sec16-2	1	0.944444	-0.0295032	0.191212	0.884849	NA	1.97437e-05	0.405623
sec17-1	1	1	0.356743	0.0845462	0.0134829	NA	1.39748e-06	0.17935
sec18-1	1	1	0.0391568	0.0479738	0.460196	NA	2.20302e-06	0.101768
sec2-41	1	0.611111	0.0531255	0.0326643	0.17919	NA	1.64064e-06	0.0692914
sec20-1	1	1	-0.0444285	0.0438632	0.368403	NA	1.36852e-05	0.0930478
sec21-1	1	1	-0.0499438	0.0548609	0.414124	NA	2.374e-06	0.116378
sec22-1	1	1	-0.311267	0.235201	0.256274	NA	6.9682e-06	0.498937
sec22-3	1	0.444444	-0.158126	0.0747546	0.101884	NA	6.42298e-06	0.158579
sec23-1	1	1	-2.68446	1.79404	0.208906	NA	0.000110976	3.80573
sec24-2	1	1	0.656166	0.134652	0.00820155	NA	5.55816e-06	0.28564
sec24-20	1	1	0.427889	0.353227	0.292422	NA	0.0954884	0.730826
sec26-11D26	1	1	0.567602	0.367173	0.197032	NA	1.94517e-05	0.778891
sec26-F856AW860A	1	1	-0.257637	0.279051	0.408122	NA	1.16519e-05	0.591957
sec27-1	1	1	0.103769	0.226044	0.670026	NA	7.72974e-06	0.479511
sec3-2	1	1	0.527872	0.157593	0.0285797	NA	4.82892e-06	0.334305
sec31-1	1	1	-0.0408813	0.852382	0.964046	NA	5.68643e-05	1.80818
sec39-1	1	1	-0.169446	0.286398	0.585907	NA	1.34216e-05	0.607541
sec39-2	1	1	0.938457	0.548746	0.162405	NA	2.48356e-05	1.16407
sec4-8	1	1	0.714048	0.0896822	0.0013481	NA	1.4196e-06	0.190245
sec5-24	1	1	0.131156	0.124714	0.352294	NA	2.13245e-06	0.264559
sec53-6	1	1	0.0574586	0.0593191	0.387579	NA	6.1859e-06	0.125835
sec59-ts	1	1	-0.182224	0.274087	0.542523	NA	1.24234e-05	0.581427
sec6-4	1	1	0.51972	0.162646	0.0330453	NA	4.19878e-06	0.345024
sec61-2	1	1	-0.156397	0.105571	0.212612	NA	6.15638e-07	0.22395
sec65-1	1	1	0.250685	0.253996	0.379534	NA	1.18311e-05	0.538806
sec7-1	1	1	0.788114	0.162291	0.00830216	NA	5.56363e-06	0.344271
sec8-6	1	1	0.60239	0.225182	0.0555095	NA	7.6572e-06	0.477684
sec8-9	1	1	0.016614	0.0815542	0.848519	NA	1.3991e-06	0.173003
sec9-4	1	0.722222	-0.396161	0.116406	0.0271949	NA	1.81867e-06	0.246933
sed5-1	1	0.944444	-0.0696085	0.199792	0.7451	NA	5.807e-06	0.423823
sen1-1	1	0.944444	-1.06453	0.253815	0.0137611	NA	1.00988e-05	0.538424
sen2-1	1	1	-0.013745	0.361741	0.971511	NA	2.72913e-05	0.767369
sfh1-1	1	0.666667	-0.197912	0.107235	0.138696	NA	0.0581102	0.204001
sfi1-3	1	1	-0.0156065	0.343339	0.965923	NA	1.5305e-05	0.728333
sfi1-7	1	1	-0.250799	0.43758	0.597225	NA	2.04919e-05	0.928247
sft1-15	1	1	-0.287524	0.117177	0.0701612	NA	2.08949e-06	0.24857
sgt1-3	1	1	0.0255757	0.321099	0.940341	NA	1.89984e-05	0.681153
sgt1-5	1	1	-0.143125	0.236958	0.57842	NA	7.66192e-06	0.502665
sgv1-23	1	1	-0.42626	0.233826	0.142383	NA	8.52957e-06	0.49602
sgv1-35	1	1	-0.0173301	0.317323	0.959065	NA	1.62855e-05	0.673144
sgv1-80	1	1	0.00292853	0.430563	0.994899	NA	3.42298e-05	0.913362
skp1-3	1	1	-0.281184	0.247244	0.318928	NA	9.07132e-06	0.524484
sli15-3	1	1	-0.38616	0.108595	0.0236717	NA	1.25366e-06	0.230365
sln1-ts4	1	1	-0.0218177	0.315263	0.948148	NA	1.80477e-05	0.668773
slu7-ts1	1	1	-0.416006	0.361091	0.313458	NA	1.64573e-05	0.765989
slu7-ts2	1	1	-0.350517	0.20372	0.160442	NA	5.90648e-06	0.432156
sly1-ts	1	1	0.297808	0.0935174	0.0333907	NA	3.25801e-06	0.19838
smc1-2	1	1	-0.0929019	0.176287	0.626072	NA	5.18933e-06	0.373962
smc1-259	1	1	-0.228297	0.133657	0.162807	NA	3.04967e-06	0.28353
smc2-8	1	0.277778	-0.0465398	0.0361883	0.267823	NA	2.02837e-06	0.076767
smc3-1	1	0.944444	-0.56486	0.13578	0.0141441	NA	3.30084e-06	0.288034
smc3-42	1	1	-0.483239	0.10393	0.00966408	NA	4.59824e-07	0.22047
smc4-1	1	0.944444	0.629297	0.446761	0.231739	NA	1.67801e-05	0.947723
smc5-6	1	1	0.781807	0.427653	0.141534	NA	2.22333e-05	0.907189
smc6-9	1	1	-0.305515	0.546251	0.605794	NA	2.44655e-05	1.15877
smd1-1	1	1	-0.625804	0.276592	0.0864361	NA	1.07008e-05	0.58674
smp3-1	1	1	0.286644	0.380722	0.493398	NA	2.0935e-05	0.807633
smp3-2	1	1	0.471492	0.281407	0.16915	NA	0.275989	0.357555
smt3-331	1	1	-1.01601	0.39412	0.0614627	NA	1.68198e-05	0.836055
snm1-172	1	1	-0.00329337	0.214918	0.988508	NA	6.78517e-06	0.455911
snu114-40	1	1	-0.354082	0.204479	0.158381	NA	5.92172e-06	0.433766
snu114-60	1	1	0.140214	0.241963	0.593331	NA	1.00425e-05	0.51328
snu13-L67W	1	1	0.110539	0.144932	0.488143	NA	6.85481e-06	0.307447
spc105-15	1	1	-1.02406	0.240309	0.0130387	NA	1.01289e-05	0.509771
spc105-4	1	0.888889	-1.04849	0.273207	0.0184955	NA	1.18844e-05	0.57956
spc110-220	1	0.944444	-1.07704	0.187383	0.00454179	NA	6.68946e-06	0.397499
spc110-221	1	1	0.155615	0.129084	0.294433	NA	0.122092	0.173962
spc24 10-1	1	1	0.181724	0.209126	0.433897	NA	5.79028e-06	0.443624
spc24 4-2	1	1	0.386394	0.151665	0.0634613	NA	0.0996541	0.271509
spc25-1	1	1	-0.338521	0.285663	0.301598	NA	1.14187e-05	0.605983
spc29-20	1	0.5	-0.192659	0.468196	0.701805	NA	1.83976e-05	0.993194
spc29-3	1	1	-0.489182	0.12962	0.0195371	NA	3.33511e-06	0.274965
spc3-4	1	1	0.193512	0.228934	0.445554	NA	7.2403e-06	0.485641
spc34-ts	1	1	-0.0197233	0.841222	0.982417	NA	9.4286e-05	1.7845
spc34 41-1	1	1	0.199322	0.512572	0.717189	NA	2.51693e-05	1.08733
spc42-10	1	1	0.821067	0.50894	0.181979	NA	2.55798e-05	1.07963
spc42-11	1	1	-0.358642	0.225998	0.187719	NA	6.44347e-06	0.479414
spn1-K192N	1	0.833333	-1.49911	0.373871	0.0160005	NA	1.4519e-05	0.7931
spt14-1-10C	1	0.388889	-0.520278	0.294073	0.151578	NA	1.20747e-05	0.623822
spt15-I143N	1	0.833333	-1.22921	0.211829	0.00438687	NA	7.62425e-06	0.449357
spt15-P65S	1	1	-0.141774	0.22454	0.562063	NA	7.38419e-06	0.476321
spt16-ts	1	1	-0.113312	0.17807	0.55915	NA	7.09677e-06	0.377744
spt5-194	1	0.277778	-0.0240166	0.0663294	0.735609	NA	4.3284e-06	0.140706
spt6-14	1	0.222222	-0.0442088	0.0587896	0.493889	NA	2.52624e-06	0.124712
sqt1-201	1	1	-0.261361	0.224594	0.309227	NA	6.36907e-06	0.476435
srb4-2	1	1	-0.474466	0.333917	0.228384	NA	1.6185e-05	0.708345
srm1-ts	1	1	-0.245969	0.332581	0.500609	NA	1.84581e-05	0.705511
srp101-47	1	1	0.081279	0.330827	0.818018	NA	1.52535e-05	0.70179
srp102-510	1	1	0.404856	0.311083	0.263005	NA	0.178457	0.583041
srv2-2	1	1	0.12014	0.256545	0.663951	NA	1.40576e-05	0.544214
srv2-ts	1	1	-0.243934	0.449522	0.61619	NA	2.79377e-05	0.95358
ssc1-2	1	1	0.487499	0.0927836	0.00627942	NA	1.23655e-06	0.196824
ssl1-T242I	1	1	-0.251734	0.203722	0.284189	NA	6.42289e-06	0.432161
ssl2-ts	1	1	0.282833	0.435461	0.551426	NA	0.19139	0.862223
ssu72-2	1	1	-0.419422	0.32414	0.265337	NA	1.27773e-05	0.687604
sth1-2	1	0.222222	-0.0566244	0.0518524	0.336184	NA	1.78907e-06	0.109996
sth1-3	1	1	1.12762	1.17321	0.390909	NA	0.000133142	2.48876
stn1-13	1	1	-0.245095	0.22148	0.330527	NA	6.50696e-06	0.46983
stt3-1	1	1	-0.87786	0.548851	0.184969	NA	2.95979e-05	1.16429
stt3-2	1	1	0.165322	0.179085	0.408173	NA	1.27629e-05	0.379896
stt4-4	1	1	-0.135744	0.174405	0.479849	NA	6.39532e-06	0.369969
stu1-12	1	1	-0.994146	0.296242	0.0284139	NA	1.46072e-05	0.628424
stu1-5	1	1	-0.233875	0.121185	0.125829	NA	2.82172e-06	0.257072
stu1-6	1	0.888889	-1.27599	0.336622	0.0192596	NA	1.29485e-05	0.714084
stu1-7	1	1	-0.759368	0.531547	0.226317	NA	2.29619e-05	1.12758
stu1-8	1	0.944444	-0.95452	0.220599	0.0123795	NA	6.38113e-06	0.467962
stu2-10	1	0.444444	-0.679403	0.367458	0.138162	NA	1.43297e-05	0.779497
stu2-11	1	1	-0.416392	0.223933	0.136487	NA	7.693e-06	0.475033
stu2-12	1	1	-1.12005	0.239738	0.00950432	NA	7.70357e-06	0.508562
stu2-13	1	1	-0.527272	0.41528	0.273039	NA	1.64064e-05	0.880942
sua7-C149R	1	0.777778	-0.541549	0.214243	0.064821	NA	6.8306e-06	0.454479
sub2-1	1	1	0.166838	0.249038	0.539592	NA	1.07804e-05	0.528289
sup35-td	1	1	0.0352917	0.0992847	0.740198	NA	7.80287e-07	0.210615
sup45-ts	1	1	-0.0228729	0.792546	0.978359	NA	8.88204e-05	1.68124
swc4-4	1	1	-0.712459	0.386818	0.1393	NA	2.30655e-05	0.820565
swd2-1	1	1	0.262392	0.771502	0.750887	NA	5.93616e-05	1.6366
swd2-ts1	1	1	0.932797	0.192511	0.00836719	NA	6.1841e-06	0.408378
taf1-1	1	1	-0.486963	0.183356	0.056636	NA	7.5485e-06	0.388957
taf1-2	1	1	-0.346924	0.131728	0.057965	NA	3.04656e-06	0.279438
taf10-ts34	1	0.722222	-1.53379	0.318412	0.00854169	NA	1.26498e-05	0.675455
taf11-ts2	1	1	-0.120901	0.29012	0.69827	NA	1.17549e-05	0.615436
taf12-9	1	1	-0.0894782	0.176279	0.638446	NA	5.38743e-06	0.373943
taf12-L446A	1	1	-0.137052	0.126188	0.33851	NA	2.85245e-06	0.267685
taf12-L464A	1	0.333333	-0.0793871	0.0634893	0.279308	NA	1.88657e-06	0.134681
taf12-ts23	1	1	-0.193528	0.18813	0.361758	NA	7.44233e-06	0.399083
taf12-W486stop	1	1	-0.0531954	0.178452	0.780474	NA	0.0726429	0.357032
taf13-1	1	1	-0.147394	0.368418	0.709548	NA	1.9192e-05	0.781533
taf13-2	1	1	0.054167	0.275429	0.853679	NA	0.0554562	0.576325
taf2-1	1	1	0.160349	0.389644	0.701781	NA	3.20534e-05	0.826561
taf4-18	1	1	0.0744994	0.616523	0.909646	NA	4.95657e-05	1.30784
taf5-15	1	1	-0.31951	0.0902446	0.0240029	NA	1.40802e-06	0.191438
taf5-20	1	1	-0.416469	0.185386	0.0879859	NA	5.22048e-06	0.393262
taf5-3	1	1	-0.320258	0.215026	0.210624	NA	7.1284e-06	0.456139
taf6-ts	1	1	-0.435252	0.147683	0.0420867	NA	3.86328e-06	0.313284
taf7-ts1	1	1	-0.507022	0.35713	0.228708	NA	1.44086e-05	0.757587
taf8-7	1	1	-0.226554	0.201457	0.323685	NA	0.119442	0.373941
taf9-ts2	1	1	-0.0620356	0.235966	0.805613	NA	8.13462e-06	0.500559
tah11-ts	1	1	-0.00401935	0.196411	0.984653	NA	5.64086e-06	0.41665
tap42-11	1	1	-0.71874	0.16395	0.0118388	NA	4.76873e-06	0.34779
tcp1-1	1	1	-0.00429765	0.312608	0.98969	NA	1.94614e-05	0.663142
tcp1-2	1	1	-0.155009	0.256536	0.578283	NA	1.20363e-05	0.544195
tel2-15	1	1	-0.0877805	0.522663	0.874773	NA	2.25302e-05	1.10874
tel2-7	1	1	-0.108372	0.24831	0.685042	NA	9.90522e-06	0.526746
tem1-3	1	1	0.605742	0.128456	0.00920184	NA	2.33568e-06	0.272497
tfa1-21	1	1	-0.368226	0.34023	0.340009	NA	1.43278e-05	0.721736
tfa2-45	1	1	-0.244412	0.149926	0.17839	NA	2.9784e-06	0.318041
tfb1-1	1	1	-0.386334	0.25838	0.209179	NA	1.0941e-05	0.548108
tfb1-6	1	1	-0.422158	0.18627	0.0860719	NA	5.83874e-06	0.395139
tfb3-ts	1	1	-2.61385	1.37205	0.129481	NA	7.85455e-05	2.91057
tfc1-E447K	1	1	-0.0012533	0.256129	0.99633	NA	9.28042e-06	0.543333
tfc3-G349E	1	1	-0.139971	0.253797	0.610645	NA	9.16763e-06	0.538384
tfc6-M1	1	1	0.0543285	0.388919	0.895656	NA	1.7459e-05	0.825022
tid3-1	1	1	0.0976573	0.160289	0.575261	NA	6.3513e-06	0.340024
tim22-19	1	1	0.645665	0.278041	0.0809417	NA	1.21277e-05	0.589813
tip20-5	1	1	0.112848	0.125725	0.420154	NA	4.34137e-06	0.266703
tor2-21	1	0.944444	-0.114789	0.273433	0.696195	NA	1.12194e-05	0.58004
tor2-29	1	1	-0.468097	0.266979	0.154418	NA	2.06039e-05	0.566347
tpi1-1670	1	1	-0.30766	0.380562	0.464177	NA	2.82112e-05	0.807294
tsc10-1	1	1	-0.231978	0.362089	0.5566	NA	1.62744e-05	0.768107
tsc11-1	1	1	-0.328115	0.28109	0.30793	NA	1.18258e-05	0.596282
tsc11-5	1	1	0.150541	0.192035	0.476904	NA	6.75416e-06	0.407368
tsc11-7	1	1	-0.193654	0.244289	0.472305	NA	1.0615e-05	0.518216
tsc3-2	1	1	-0.0732008	0.199596	0.732386	NA	6.33225e-06	0.423407
tub2-443	1	1	0.607995	0.149744	0.0153458	NA	4.17103e-06	0.317655
tub4-?DSY	1	1	-0.69024	0.174909	0.0168705	NA	5.84648e-06	0.371038
tub4-Y445D	1	1	-0.469852	0.208861	0.0876844	NA	7.50796e-06	0.443061
tys1-1	1	1	0.175322	0.0669461	0.0588707	NA	2.22834e-06	0.142014
uba1-1	1	1	0.754485	0.133882	0.00487933	NA	6.29131e-06	0.284007
ubc9-2	1	1	-0.209135	0.111693	0.134455	NA	0.0743827	0.198848
ufd1-2	1	1	-0.02882	0.518748	0.958359	NA	4.52975e-05	1.10043
ufe1-1	1	1	0.178968	0.129025	0.237702	NA	2.80786e-06	0.273702
ulp1-333	1	0.833333	-0.86617	0.151103	0.00458654	NA	3.2549e-06	0.320538
ura6-4	1	0.777778	-0.50235	0.334813	0.207904	NA	1.37012e-05	0.710245
ura6-5	1	0.833333	-0.0822697	0.405052	0.848963	NA	1.62816e-05	0.859244
ura6-6	1	1	0.175489	0.35735	0.649091	NA	2.02588e-05	0.758054
use1-ts	1	1	-0.547671	0.240627	0.0851603	NA	9.6322e-06	0.510447
uso1-1	1	1	-0.501903	0.211016	0.076113	NA	6.40285e-06	0.447633
vti1-11	1	0.777778	-0.368081	0.121231	0.0385456	NA	2.80843e-06	0.25717
vti1-2	1	1	-0.0813391	0.235836	0.747544	NA	7.11971e-06	0.500284
yah1-ts	1	1	-0.545423	0.236806	0.0826429	NA	7.91397e-06	0.502341
YAL003W	1	1	-0.0345824	0.031209	0.329964	NA	0.0241456	0.0513223
YAL025C	1	1	0.0903532	0.0186447	0.00836331	NA	1.21485e-06	0.0395514
YAL032C	1	1	-0.0341202	0.0375913	0.415394	NA	2.18569e-06	0.0797431
YAL033W	1	1	-0.117742	0.0349684	0.028119	NA	1.73246e-06	0.0741792
YAL034W-A	1	1	0.000380825	0.111711	0.997443	NA	6.42615e-06	0.236976
YAL038W	1	1	-0.0141034	0.0192147	0.503656	NA	1.13217e-06	0.0407605
YAL041W	1	1	-0.0901228	0.0210669	0.0128688	NA	0.0161022	0.0349189
YAL043C	1	1	-0.0144363	0.0144191	0.373389	NA	0.0145527	0.017328
YAR007C	1	1	-0.057989	0.0344731	0.167831	NA	0.00847104	0.0716415
YAR008W	1	1	-0.0278533	0.0103212	0.0541697	NA	1.60608e-06	0.0218945
YAR019C	1	1	0.0514552	0.0130379	0.0168662	NA	1.03661e-06	0.0276576
YBL004W	1	1	0.0115836	0.0157995	0.504112	NA	1.143e-06	0.0335159
YBL014C	1	1	0.00229074	0.0188123	0.908955	NA	1.02756e-06	0.039907
YBL018C	1	1	-0.0361382	0.0354609	0.365779	NA	0.0353865	0.0436122
YBL020W	1	1	-0.0008053	0.0109845	0.945077	NA	1.17983e-06	0.0233017
YBL023C	1	1	-0.002752	0.0475022	0.95658	NA	0.032657	0.0833942
YBL030C	1	1	0.0836737	0.0229955	0.02199	NA	0.00975365	0.0457621
YBL035C	1	1	0.0567174	0.013302	0.0130138	NA	0.0046804	0.0270282
YBL041W	1	0.611111	-0.173229	0.0500334	0.0257647	NA	1.77283e-06	0.106137
YBL050W	1	1	0.0102154	0.0201194	0.638354	NA	8.92166e-07	0.0426797
YBL073W	1	0.777778	-0.206363	0.0964599	0.0991585	NA	9.49681e-07	0.204622
YBL074C	1	1	-0.0114634	0.0349282	0.759223	NA	4.28815e-06	0.074094
YBL076C	1	1	0.0198425	0.00824992	0.0739402	NA	5.928e-07	0.0175007
YBL084C	1	1	0.000221493	0.0187816	0.991155	NA	2.56403e-06	0.0398418
YBL092W	1	1	-0.319114	0.0306548	0.000480954	NA	1.89808e-06	0.0650285
YBL097W	1	1	-0.0257246	0.0156797	0.176218	NA	0.00150318	0.0331597
YBL105C	1	1	0.0480691	0.0120489	0.0162717	NA	7.54759e-07	0.0255596
YBR004C	1	1	0.0864845	0.0190157	0.0104329	NA	0.0148299	0.0311031
YBR011C	1	1	-0.0839575	0.0248898	0.0279614	NA	0.0239534	0.0326566
YBR029C	1	1	-0.0485491	0.0210769	0.0826276	NA	0.0120169	0.0395708
YBR038W	1	1	0.0248702	0.0216773	0.315218	NA	9.6229e-07	0.0459846
YBR055C	1	1	0.0857344	0.0174097	0.00790377	NA	0.00355642	0.0364142
YBR060C	1	1	1.96522e-05	0.0307941	0.999521	NA	2.53736e-06	0.0653241
YBR070C	1	1	0.0765608	0.0207522	0.0210317	NA	1.08866e-06	0.044022
YBR079C	1	1	-0.00182847	0.0234897	0.941693	NA	1.91854e-06	0.0498293
YBR080C	1	1	0.0476929	0.0203352	0.0789169	NA	3.63874e-06	0.0431376
YBR087W	1	1	-0.670637	0.0315604	2.89994e-05	NA	2.0914e-06	0.0669498
YBR088C	1	1	-0.91862	0.0216786	1.85406e-06	NA	8.27055e-07	0.0459873
YBR089W	1	0.444444	-0.030348	0.0278952	0.337788	NA	3.82437e-06	0.0591746
YBR091C	1	1	-0.270828	0.0204705	0.000188595	NA	1.73842e-06	0.0434246
YBR102C	1	1	0.0843093	0.0313842	0.054865	NA	2.10481e-06	0.066576
YBR109C	1	0.277778	-0.0229522	0.0200852	0.316898	NA	2.37971e-06	0.0426072
YBR110W	1	1	0.0120367	0.0182243	0.545045	NA	0.00853982	0.035718
YBR121C	1	1	-0.0464251	0.0377394	0.286041	NA	1.76733e-06	0.0800575
YBR124W	1	1	-0.0521222	0.0351396	0.212149	NA	1.96527e-06	0.0745424
YBR135W	1	1	0.0344883	0.0178954	0.126218	NA	1.83475e-06	0.0379618
YBR140C	1	1	-0.0745008	0.0239402	0.0358043	NA	1.2051e-06	0.0507849
YBR142W	1	1	0.0137886	0.0298195	0.667826	NA	1.67016e-06	0.0632567
YBR143C	1	1	0.0476698	0.0156973	0.038522	NA	1.82495e-06	0.0332989
YBR152W	1	1	-0.0385707	0.0240901	0.184609	NA	2.22935e-06	0.0511028
YBR153W	1	1	0.0562542	0.0221623	0.0640978	NA	1.74767e-06	0.0470133
YBR154C	1	1	0.0250256	0.0210241	0.299732	NA	0.0088075	0.0419087
YBR155W	1	1	-0.0126065	0.0192512	0.548315	NA	0.00532732	0.0397819
YBR160W	1	1	-0.0575264	0.021027	0.0521284	NA	0.0133511	0.0381425
YBR167C	1	1	0.0457748	0.0337149	0.246101	NA	1.62274e-06	0.0715201
YBR190W	1	0.333333	-0.0395541	0.0224039	0.152237	NA	1.4279e-06	0.0475258
YBR192W	1	1	0.0218321	0.0230043	0.396339	NA	1.17795e-06	0.0487995
YBR193C	1	1	-0.246354	0.0270386	0.000804921	NA	1.31501e-06	0.0573576
YBR196C	1	0.944444	-0.179124	0.0240642	0.00173978	NA	2.06359e-06	0.0510479
YBR202W	1	1	-0.0311434	0.0215827	0.222502	NA	8.48004e-07	0.0457837
YBR234C	1	0.333333	0.000612735	0.0265275	0.982678	NA	1.85947e-06	0.0562734
YBR236C	1	1	-0.073929	0.0290145	0.0634399	NA	1.21125e-06	0.0615491
YBR237W	1	1	-0.0272512	0.0332541	0.458528	NA	1.39985e-06	0.0705425
YBR243C	1	1	-0.0319716	0.0183732	0.156816	NA	9.40494e-07	0.0389755
YBR247C	1	1	-0.0535838	0.0113513	0.00916811	NA	7.67694e-07	0.0240796
YBR252W	1	1	-0.037818	0.0113201	0.0288145	NA	7.67742e-07	0.0240135
YBR254C	1	1	-0.117248	0.0127131	0.00076814	NA	2.10829e-06	0.0269685
YBR256C	1	1	-0.00948902	0.0119137	0.470353	NA	3.62845e-06	0.0252728
YBR257W	1	1	-0.0204159	0.0259157	0.474885	NA	1.78064e-06	0.0549755
YBR265W	1	1	-0.00398056	0.0282529	0.894767	NA	1.65423e-06	0.0599335
ycg1-2	1	0.944444	-0.433733	0.187258	0.0814734	NA	8.7055e-06	0.397235
YCL004W	1	1	0.0666898	0.0257338	0.0605863	NA	5.4028e-06	0.0545896
YCL017C	1	1	-0.0408641	0.00911764	0.0109741	NA	2.22082e-06	0.0193414
YCL031C	1	1	0.102067	0.0126352	0.00127589	NA	0.00614929	0.0245962
YCL041C	1	1	-0.0240138	0.0342804	0.522213	NA	1.56441e-06	0.0727197
YCL043C	1	1	0.0568434	0.022398	0.0641255	NA	9.14199e-07	0.0475134
YCL052C	1	1	-0.0184295	0.0254327	0.508791	NA	1.41018e-06	0.0539509
YCL054W	1	1	-0.016055	0.0305692	0.627208	NA	1.64482e-06	0.064847
YCL059C	1	0.277778	-0.0206206	0.0195952	0.352019	NA	1.56707e-06	0.0415677
YCR012W	1	1	-0.0342122	0.0169056	0.113017	NA	1.19844e-06	0.0358621
YCR035C	1	1	-0.0588221	0.0167753	0.0247509	NA	8.85865e-07	0.0355858
YCR052W	1	1	0.0511657	0.0180294	0.0469675	NA	0.00378044	0.0376815
YCR054C	1	1	0.0483678	0.0252579	0.128012	NA	0.0180646	0.0434951
YCR057C	1	1	0.0768498	0.0185895	0.0144464	NA	9.58271e-07	0.0394343
YCR072C	1	1	0.0392054	0.0278956	0.232601	NA	0.012014	0.055396
YCR093W	1	1	0.0253882	0.00985552	0.0615845	NA	0.00452363	0.019383
ycs4-1	1	1	-0.413978	0.182438	0.0858088	NA	0.0415394	0.380263
YDL003W	1	1	-0.0494796	0.0102597	0.00850611	NA	1.69718e-06	0.0217641
YDL004W	1	0.5	-0.0144444	0.020598	0.521798	NA	1.50984e-06	0.0436951
YDL007W	1	1	-0.101284	0.0246861	0.014818	NA	5.0396e-06	0.0523672
YDL008W	1	1	-0.0035178	0.0128399	0.79767	NA	9.95095e-07	0.0272375
YDL014W	1	1	-0.0514046	0.021129	0.0717562	NA	9.59474e-07	0.0448213
YDL015C	1	1	0.0415728	0.0277328	0.208234	NA	1.82598e-06	0.0588302
YDL017W	1	1	0.0855542	0.0177445	0.00851406	NA	2.25746e-06	0.0376418
YDL028C	1	1	0.00111389	0.0163899	0.949078	NA	1.9669e-06	0.0347683
YDL029W	1	1	-0.148015	0.0268491	0.00528341	NA	1.9499e-06	0.0569556
YDL030W	1	1	0.00248241	0.014041	0.868258	NA	0.0082438	0.0261398
YDL031W	1	1	-0.00698085	0.0152311	0.670511	NA	1.04693e-06	0.0323099
YDL043C	1	1	0.056274	0.0184578	0.0380729	NA	1.05887e-06	0.0391548
YDL045C	1	1	0.03191	0.0129456	0.0693233	NA	2.77113e-06	0.0274618
YDL055C	1	1	-0.09165	0.0306839	0.0404616	NA	1.59094e-06	0.0650904
YDL058W	1	1	0.0960553	0.0299871	0.0327999	NA	1.4772e-06	0.0636122
YDL060W	1	1	-0.0339974	0.0217472	0.193022	NA	0.0158407	0.0370872
YDL087C	1	1	0.030762	0.0244387	0.27658	NA	1.48398e-06	0.0518424
YDL097C	1	1	-0.297453	0.0172038	6.56672e-05	NA	1.16896e-06	0.0364947
YDL098C	1	1	-0.0212593	0.0273865	0.480934	NA	0.0261499	0.0363819
YDL102W	1	1	0.0403991	0.0167009	0.0728436	NA	9.22041e-07	0.0354279
YDL105W	1	1	0.0351811	0.00755563	0.00961622	NA	8.55086e-07	0.0160279
YDL108W	1	1	-0.00131175	0.0150936	0.934922	NA	1.03596e-06	0.0320184
YDL111C	1	1	-0.147357	0.0346779	0.0131653	NA	0.0247163	0.0598232
YDL120W	1	1	-0.11817	0.0219638	0.00576775	NA	1.03777e-06	0.0465922
YDL126C	1	1	0.0460416	0.0115386	0.016262	NA	7.78556e-07	0.0244771
YDL132W	1	1	0.0547183	0.0111926	0.00810898	NA	6.81252e-07	0.023743
YDL139C	1	1	0.0159587	0.016061	0.376646	NA	1.09573e-06	0.0340706
YDL140C	1	1	0.122985	0.0822292	0.209076	NA	1.84182e-06	0.174434
YDL143W	1	0.555556	-0.071616	0.0231583	0.0364871	NA	0.00406199	0.0486197
YDL147W	1	1	-0.0812037	0.0126202	0.0030007	NA	1.20713e-06	0.0267714
YDL148C	1	1	0.0474162	0.0164521	0.0449188	NA	0.00540564	0.0336207
YDL150W	1	1	-0.0377645	0.0170894	0.0916445	NA	9.90627e-07	0.0362521
YDL152W	1	1	0.0773878	0.0158057	0.00806598	NA	1.08601e-06	0.0335289
YDL153C	1	1	0.019957	0.0277992	0.512514	NA	0.0270199	0.0358798
YDL163W	1	1	0.0172237	0.0156787	0.333648	NA	9.5835e-07	0.0332595
YDL164C	1	1	-0.00522312	0.0170549	0.77469	NA	0.00362025	0.0356314
YDL165W	1	1	-0.0756144	0.0145031	0.00645538	NA	1.58877e-06	0.0307658
YDL193W	1	1	0.00992375	0.0251796	0.713602	NA	2.29101e-06	0.053414
YDL195W	1	1	0.0123824	0.0183262	0.5363	NA	2.18667e-06	0.0388757
YDL205C	1	1	0.0336931	0.0249099	0.24759	NA	2.19556e-06	0.0528419
YDL207W	1	1	-0.0105409	0.0152649	0.52784	NA	8.99596e-07	0.0323817
YDL208W	1	1	-0.0796793	0.0463294	0.16058	NA	0.0516295	0.0407683
YDL209C	1	1	0.017147	0.0144923	0.302254	NA	1.52115e-06	0.0307429
YDL212W	1	1	-0.18333	0.0510038	0.0228713	NA	3.30043e-06	0.108195
YDL217C	1	1	-0.0670221	0.0172131	0.0176358	NA	1.20182e-06	0.0365145
YDL220C	1	1	-0.0503072	0.0237192	0.101234	NA	0.0189881	0.0380797
YDL235C	1	1	0.0397189	0.0189106	0.103611	NA	1.10851e-06	0.0401153
YDR002W	1	1	-0.0520412	0.0180863	0.0451318	NA	8.74953e-07	0.0383669
YDR013W	1	1	0.0545106	0.0303004	0.146407	NA	1.29702e-06	0.0642768
YDR021W	1	1	0.011819	0.0234281	0.640447	NA	1.66028e-06	0.0496985
YDR037W	1	1	0.0313439	0.0268943	0.308595	NA	1.09254e-06	0.0570513
YDR041W	1	1	-0.0328521	0.0218146	0.206539	NA	9.10604e-07	0.0462758
YDR044W	1	1	-0.0192034	0.0176462	0.337666	NA	1.3663e-06	0.0374332
YDR045C	1	1	-0.17935	0.03419	0.00631578	NA	0.0182735	0.0652576
YDR047W	1	1	-0.0766733	0.0231577	0.0296288	NA	9.28196e-07	0.0491249
YDR050C	1	1	-0.0681608	0.0198947	0.0266314	NA	0.0150316	0.0332152
YDR052C	1	1	0.0456506	0.0118434	0.0182322	NA	1.24204e-06	0.0251236
YDR053W	1	0.833333	0.173623	0.279182	0.567701	NA	1.03982e-05	0.592234
YDR054C	1	1	0.0952353	0.0267146	0.0234823	NA	0.0107657	0.0535145
YDR060W	1	1	0.0203638	0.0183389	0.329071	NA	5.88422e-06	0.0389026
YDR062W	1	1	-0.00432958	0.015367	0.792114	NA	2.92029e-06	0.0325984
YDR082W	1	1	-0.0425156	0.0148742	0.0460064	NA	0.00836479	0.02803
YDR087C	1	1	-0.109582	0.0191398	0.00460688	NA	9.27552e-07	0.0406017
YDR088C	1	1	0.00229693	0.0153206	0.88808	NA	1.57606e-06	0.0324999
YDR091C	1	1	0.0111391	0.0254119	0.683772	NA	0.0163639	0.0458543
YDR113C	1	1	-0.00132164	0.0132703	0.925459	NA	1.26171e-06	0.0281506
YDR118W	1	1	0.0151106	0.0254841	0.58512	NA	2.20204e-06	0.05406
YDR141C	1	1	0.0158777	0.0282965	0.604662	NA	0.0233613	0.044338
YDR145W	1	1	0.0284632	0.0284822	0.374188	NA	0.028217	0.0355241
YDR160W	1	1	0.0103409	0.0243427	0.692833	NA	1.15566e-06	0.0516387
YDR164C	1	1	-0.241892	0.0212863	0.000341959	NA	2.38977e-06	0.0451551
YDR166C	1	1	-0.00516829	0.0137162	0.725457	NA	8.79628e-07	0.0290964
YDR167W	1	1	-0.157768	0.0248498	0.00315316	NA	1.49542e-06	0.0527144
YDR168W	1	1	0.0107171	0.0158389	0.535748	NA	1.05734e-06	0.0335995
YDR170C	1	1	-0.00900253	0.0194147	0.666975	NA	1.4327e-06	0.0411848
YDR172W	1	1	-0.0256352	0.0161732	0.188137	NA	0.00937007	0.0302273
YDR177W	1	1	-0.115911	0.0141948	0.00122448	NA	1.00237e-06	0.0301117
YDR180W	1	1	0.0128032	0.0162386	0.474538	NA	1.11827e-06	0.0344473
YDR182W	1	1	0.00110086	0.0293905	0.971916	NA	1.35882e-06	0.0623468
YDR187C	1	1	0.0680842	0.0175091	0.0177131	NA	1.12111e-06	0.0371424
YDR189W	1	1	-0.059358	0.0191108	0.0360111	NA	1.70384e-06	0.0405401
YDR190C	1	1	0.039516	0.0162011	0.071278	NA	1.15027e-06	0.0343677
YDR196C	1	1	0.0853114	0.0164136	0.00652682	NA	1.3126e-06	0.0348184
ydr196c-1	1	1	-0.31126	0.558903	0.607275	NA	3.23309e-05	1.18561
YDR201W	1	1	0.0756008	0.0170299	0.01134	NA	9.33298e-07	0.0361258
YDR208W	1	1	-0.0652223	0.0173613	0.0198305	NA	0.0135676	0.0283571
YDR211W	1	1	0.0459344	0.0193155	0.0761456	NA	1.09104e-06	0.0409743
YDR212W	1	1	0.000939606	0.0229744	0.969337	NA	0.0109967	0.04486
YDR224C	1	1	-0.0577123	0.0266503	0.0962895	NA	0.018373	0.0467266
YDR228C	1	1	0.0121062	0.02483	0.651375	NA	9.7678e-07	0.0526723
YDR232W	1	1	-0.0246174	0.027941	0.428048	NA	1.38097e-06	0.0592718
YDR235W	1	1	-0.00672154	0.017508	0.720579	NA	1.65278e-06	0.0371402
YDR238C	1	1	-0.0307925	0.0196813	0.192736	NA	1.13057e-06	0.0417504
YDR240C	1	1	0.0211172	0.0229024	0.408683	NA	0.0243531	0.0241063
YDR243C	1	1	0.0433402	0.0155878	0.0497981	NA	0.0126088	0.0248285
YDR246W	1	1	0.0207831	0.0191212	0.338188	NA	1.35791e-06	0.0405623
YDR267C	1	1	-0.0576514	0.0157122	0.0214061	NA	9.00437e-07	0.0333307
YDR288W	1	1	0.034411	0.0100437	0.0266299	NA	5.68426e-07	0.0213059
YDR292C	1	1	0.00104295	0.0207015	0.962235	NA	1.54462e-06	0.0439145
YDR299W	1	1	0.0380292	0.0158233	0.0740849	NA	1.10014e-06	0.0335663
YDR301W	1	1	-0.0642853	0.0158514	0.0154057	NA	8.86706e-07	0.0336259
YDR302W	1	1	-0.233273	0.0300034	0.00147549	NA	2.09851e-06	0.0636468
YDR303C	1	1	0.0123068	0.0166287	0.500329	NA	0.0132779	0.0267468
YDR308C	1	0.722222	-0.112763	0.0469643	0.0742722	NA	2.54198e-06	0.0996262
YDR311W	1	1	-0.0131957	0.0206564	0.557686	NA	1.68126e-06	0.0438189
YDR324C	1	1	0.0149914	0.015415	0.385863	NA	9.48417e-07	0.0327002
YDR325W	1	1	0.0216682	0.0142718	0.203563	NA	8.52096e-07	0.0302751
YDR331W	1	1	0.00146987	0.0189152	0.941792	NA	0.00785877	0.0377458
YDR339C	1	1	9.26322e-05	0.0386295	0.998202	NA	0.0414269	0.0395789
YDR341C	1	1	0.0291267	0.0208993	0.235859	NA	1.22246e-06	0.0443341
YDR355C	1	0.722222	-0.025199	0.107316	0.825886	NA	7.67926e-07	0.227652
YDR356W	1	1	-0.0260996	0.0181978	0.224819	NA	0.00257185	0.0383455
YDR361C	1	1	-0.012605	0.0144864	0.433332	NA	0.00624952	0.0287608
YDR362C	1	1	0.0278689	0.00743439	0.0199706	NA	8.94829e-07	0.0157707
YDR367W	1	1	-0.0198357	0.0230345	0.437726	NA	9.61566e-07	0.0488636
YDR373W	1	1	0.0375048	0.0223398	0.168485	NA	0.0221441	0.0278337
YDR376W	1	1	0.0372369	0.0169997	0.0936457	NA	2.20437e-06	0.0360618
YDR381W	1	1	-0.0285677	0.0146401	0.122769	NA	9.72755e-07	0.0310564
YDR390C	1	1	0.0331573	0.0204388	0.180065	NA	0.0182002	0.0297677
YDR394W	1	1	0.0155145	0.0216774	0.513735	NA	0.0190863	0.0319646
YDR397C	1	1	-0.0200554	0.0106493	0.13278	NA	1.16771e-06	0.0225906
YDR398W	1	1	0.0147922	0.0120142	0.285679	NA	8.1661e-07	0.025486
YDR404C	1	1	-0.121799	0.0237688	0.00686554	NA	0.0152416	0.0429579
YDR407C	1	1	0.0291945	0.0298148	0.382927	NA	1.1906e-06	0.0632467
YDR412W	1	1	0.0262534	0.0217934	0.294739	NA	1.02789e-06	0.0462309
YDR429C	1	0.777778	-0.211689	0.0352521	0.00387071	NA	0.0181701	0.067836
YDR434W	1	1	-0.131924	0.0256814	0.00680563	NA	0.0180964	0.0445586
YDR437W	1	1	-0.0249791	0.0170329	0.216395	NA	0.00948116	0.0321848
YDR454C	1	1	0.023766	0.0227429	0.355019	NA	5.19387e-06	0.048245
YDR460W	1	1	-0.0337339	0.0216342	0.193938	NA	0.0214906	0.0268448
YDR464W	1	1	0.0207937	0.0127488	0.178218	NA	1.30321e-06	0.0270442
YDR468C	1	1	0.0460645	0.0144229	0.0330944	NA	1.06876e-06	0.0305956
YDR472W	1	1	-0.0153551	0.0180038	0.441783	NA	1.33052e-06	0.0381918
YDR473C	1	1	-0.0194249	0.0175139	0.329569	NA	1.66929e-06	0.0371526
YDR478W	1	1	0.0160128	0.039763	0.707758	NA	2.22111e-06	0.0843502
YDR487C	1	1	0.0571762	0.0111412	0.00682931	NA	8.43907e-07	0.0236341
YDR498C	1	1	-0.107809	0.0228405	0.009171	NA	1.30333e-06	0.0484521
YDR499W	1	1	-0.208538	0.046104	0.0106323	NA	1.51123e-06	0.0978014
YDR510W	1	1	-0.623326	0.0353768	6.09388e-05	NA	1.68844e-06	0.0750454
YDR526C	1	0.777778	-0.142276	0.0341089	0.0140173	NA	1.52436e-06	0.0723559
YDR527W	1	1	0.0129613	0.0129819	0.374582	NA	9.8822e-07	0.0275387
YDR531W	1	1	0.0208262	0.0229669	0.415804	NA	1.52609e-06	0.0487202
yef3-F650S	1	0.666667	-0.332122	0.10359	0.0327094	NA	0.0807866	0.169439
YEL002C	1	1	-0.0607482	0.0165222	0.0212642	NA	1.27555e-06	0.0350488
YEL032W	1	1	0.0532706	0.018888	0.047812	NA	8.85704e-07	0.0400676
YEL035C	1	1	-0.0625464	0.019854	0.0345032	NA	1.05532e-06	0.0421166
YEL055C	1	1	0.0787681	0.0193373	0.0151807	NA	1.53633e-06	0.0410205
YEL058W	1	1	-0.129709	0.0667573	0.123951	NA	1.87107e-06	0.141614
YER003C	1	1	-0.0845318	0.0196148	0.0125501	NA	0.0107084	0.0372469
YER006W	1	1	0.0163772	0.015268	0.343834	NA	1.01212e-06	0.0323884
YER008C	1	0.277778	-0.0323034	0.0216564	0.210066	NA	1.44606e-06	0.0459401
YER012W	1	0.833333	-0.524045	0.0314871	7.63531e-05	NA	2.11169e-06	0.0667942
YER013W	1	1	-0.0294246	0.0150004	0.121333	NA	8.84952e-07	0.0318206
YER021W	1	1	-0.0549153	0.0419017	0.260186	NA	0.0453589	0.0415764
YER022W	1	1	-0.0279734	0.0178873	0.192892	NA	1.07606e-06	0.0379447
YER023W	1	1	-0.0102392	0.0204292	0.642554	NA	0.0163306	0.0328331
YER025W	1	1	-0.0515067	0.0196215	0.0584912	NA	2.21846e-06	0.0416236
YER036C	1	1	0.015523	0.0175957	0.427494	NA	9.56756e-07	0.0373262
YER038C	1	1	0.0317621	0.0187743	0.165945	NA	1.13817e-06	0.0398263
YER043C	1	1	-0.0506951	0.0349557	0.220593	NA	0.0305259	0.051991
YER112W	1	1	-0.0560189	0.0208522	0.0548582	NA	0.0154037	0.0352823
YER125W	1	1	0.0218186	0.0134626	0.180401	NA	7.60032e-07	0.0285585
YER126C	1	1	0.00864688	0.017422	0.645704	NA	0.00410761	0.0362663
YER133W	1	0.944444	-0.373648	0.0997363	0.0200103	NA	6.944e-07	0.211573
YER147C	1	1	-0.00407949	0.0144311	0.791442	NA	0.00437315	0.0296612
YER159C	1	1	0.0061768	0.0258508	0.822895	NA	0.0165804	0.0467169
YER168C	1	1	0.0977925	0.0153463	0.00311029	NA	8.39946e-07	0.0325543
YFL002C	1	1	-0.108379	0.029417	0.0211253	NA	2.14154e-06	0.0624028
YFL005W	1	1	-0.114218	0.02253	0.00713235	NA	1.04552e-06	0.0477933
YFL008W	1	1	0.0396188	0.0190803	0.106453	NA	1.38372e-06	0.0404755
YFL009W	1	1	0.0741654	0.015771	0.00929025	NA	2.21254e-06	0.0334554
YFL017C	1	1	0.00866981	0.025313	0.749212	NA	1.76266e-06	0.0536969
YFL022C	1	1	-0.0492541	0.0208384	0.0773569	NA	8.36119e-07	0.044205
YFL024C	1	1	-0.0379762	0.010509	0.0224829	NA	7.66524e-07	0.022293
YFL037W	1	1	-0.612134	0.0277177	2.48819e-05	NA	3.12113e-06	0.0587982
YFL038C	1	1	-0.333571	0.0160824	3.19231e-05	NA	1.03427e-06	0.034116
YFR002W	1	1	0.0117397	0.0127636	0.409734	NA	1.03819e-06	0.0270756
YFR003C	1	1	0.0172149	0.00791237	0.0952014	NA	0.00519908	0.0141645
YFR004W	1	1	-0.0320605	0.0143907	0.0898228	NA	4.00177e-06	0.0305272
YFR005C	1	0.388889	-0.0509162	0.0229814	0.0910633	NA	1.64064e-06	0.0487509
YFR027W	1	1	-0.0453456	0.0251489	0.145714	NA	2.02672e-06	0.0533488
YFR028C	1	1	-0.00537963	0.0203477	0.804546	NA	1.23429e-06	0.0431639
YFR029W	1	1	0.0443407	0.0218484	0.11228	NA	9.10023e-07	0.0463474
YFR031C	1	1	0.0175246	0.0136101	0.267328	NA	7.77e-07	0.0288714
YFR037C	1	1	-0.0263377	0.0152466	0.159158	NA	8.76501e-07	0.0323429
YFR050C	1	1	-0.0500984	0.0244505	0.109818	NA	2.11227e-06	0.0518673
YFR051C	1	1	-0.17901	0.015504	0.000321367	NA	9.36814e-07	0.032889
YFR052W	1	1	-0.104322	0.0311138	0.0284912	NA	0.0324915	0.034485
YGL001C	1	1	-0.219942	0.0494502	0.0112663	NA	0.0482467	0.0634091
YGL008C	1	1	-0.0509755	0.0273124	0.135396	NA	0.0225683	0.0427653
YGL011C	1	1	-0.411363	0.0132416	6.39767e-06	NA	8.30298e-07	0.0280897
YGL018C	1	0.5	-0.0221718	0.0252295	0.42913	NA	2.71507e-06	0.0535198
YGL022W	1	1	-0.0326786	0.0269452	0.29194	NA	1.03454e-06	0.0571594
YGL040C	1	1	0.0177915	0.0171315	0.357678	NA	0.0124852	0.0292071
YGL044C	1	1	-0.014368	0.0191151	0.494065	NA	3.89132e-06	0.0405493
YGL047W	1	1	-0.0977679	0.0238467	0.0148549	NA	1.09436e-06	0.0505865
YGL048C	1	0.833333	-0.321091	0.143407	0.0887182	NA	2.74205e-06	0.304211
YGL055W	1	1	-0.0251362	0.0196122	0.269211	NA	1.08874e-06	0.0416037
YGL061C	1	1	-0.0359305	0.022258	0.181767	NA	1.84951e-06	0.0472163
YGL065C	1	1	0.0237487	0.0191281	0.282229	NA	0.00403222	0.0399713
YGL068W	1	1	-0.0268798	0.0194675	0.239488	NA	1.16044e-06	0.0412967
YGL069C	1	1	-0.0141459	0.0817837	0.871077	NA	1.57339e-06	0.173489
YGL073W	1	1	-0.0378803	0.00914645	0.0143587	NA	9.23296e-07	0.0194025
YGL074C	1	1	0.0173422	0.0202274	0.439576	NA	1.16909e-06	0.0429088
YGL075C	1	1	0.00209369	0.0264293	0.940664	NA	0.0151249	0.0495682
YGL091C	1	1	0.0151803	0.0146239	0.357874	NA	2.60255e-06	0.031022
YGL092W	1	0.5	-0.216661	0.116362	0.136092	NA	1.6307e-06	0.246842
YGL097W	1	1	-0.0232414	0.0148187	0.191869	NA	1.71709e-06	0.0314353
YGL098W	1	1	0.0335303	0.0237696	0.231175	NA	3.00669e-06	0.0504229
YGL099W	1	1	-0.0175225	0.0133637	0.259993	NA	9.78229e-07	0.0283487
YGL116W	1	1	-0.01547	0.0328227	0.661969	NA	1.9105e-06	0.0696275
YGL120C	1	1	0.0164475	0.0180132	0.412854	NA	4.64022e-06	0.0382117
YGL123W	1	0.5	-0.0171388	0.0285983	0.581268	NA	2.95579e-06	0.0606662
YGL130W	1	0.388889	-0.0244332	0.0225998	0.340467	NA	0.0134448	0.0419056
YGL137W	1	1	-0.0520627	0.0153575	0.0275289	NA	0.0147476	0.0202206
YGL142C	1	1	-0.0192315	0.0221722	0.434675	NA	1.47731e-06	0.0470343
YGL145W	1	1	-0.0993212	0.0234439	0.0133002	NA	1.10118e-06	0.049732
YGL169W	1	1	0.011747	0.0227333	0.632599	NA	1.69155e-06	0.0482246
YGL171W	1	1	-0.0376515	0.0165029	0.0846457	NA	0.0143507	0.0246521
YGL201C	1	1	0.0459248	0.0158069	0.0438816	NA	1.05791e-06	0.0335315
YGL225W	1	1	-0.121848	0.0190725	0.00308103	NA	1.54319e-06	0.0404588
YGL233W	1	1	0.0253663	0.0102982	0.0694543	NA	1.04318e-06	0.0218459
YGL238W	1	1	0.0146765	0.01352	0.338729	NA	7.90944e-07	0.0286802
YGL239C	1	1	-0.000189963	0.0319895	0.995546	NA	1.69412e-06	0.0678601
YGL245W	1	1	-0.0234039	0.0264185	0.425723	NA	2.38427e-06	0.056042
YGR013W	1	1	-0.0367876	0.0128022	0.0453068	NA	7.37385e-07	0.0271576
YGR030C	1	1	-0.0529457	0.0144048	0.0212867	NA	1.86742e-06	0.0305572
YGR046W	1	1	0.0213668	0.0310921	0.529722	NA	2.36809e-06	0.0659564
YGR048W	1	1	0.0504195	0.0193285	0.05951	NA	1.40158e-06	0.0410019
YGR060W	1	1	-0.0154054	0.0232668	0.544096	NA	1.51484e-06	0.0493564
YGR065C	1	1	0.039284	0.0313087	0.277887	NA	1.39842e-06	0.0664157
YGR073C	1	1	0.0070008	0.0158718	0.681945	NA	2.22597e-06	0.0336692
YGR074W	1	1	0.00200616	0.0249054	0.939668	NA	0.0242711	0.0319998
YGR075C	1	1	0.0333309	0.0268164	0.281774	NA	0.0181293	0.0474344
YGR083C	1	1	-0.0111118	0.0124209	0.421561	NA	8.0674e-07	0.0263486
YGR090W	1	1	-0.0224342	0.0280537	0.468689	NA	1.38544e-06	0.0595109
YGR091W	1	1	0.0274376	0.0123966	0.0912889	NA	0.00985307	0.0200073
YGR094W	1	1	-0.0400897	0.0291305	0.240778	NA	1.62905e-06	0.0617952
YGR095C	1	1	-0.219612	0.0207869	0.000454129	NA	0.0211032	0.0246656
YGR098C	1	1	0.0581505	0.0167649	0.0256166	NA	9.63656e-07	0.0355637
YGR099W	1	1	-0.04063	0.0160841	0.0649342	NA	0.0133786	0.0250437
YGR113W	1	1	-0.0248948	0.0251089	0.377577	NA	1.49309e-06	0.0532639
YGR114C	1	1	0.0204167	0.0266483	0.486298	NA	1.47547e-06	0.0565296
YGR116W	1	1	-0.0284351	0.0364342	0.47873	NA	2.30472e-06	0.0772887
YGR120C	1	1	0.0580335	0.0113538	0.0069276	NA	3.81121e-06	0.0240851
YGR140W	1	1	0.0161542	0.028941	0.606489	NA	2.35898e-06	0.0613931
YGR145W	1	1	-0.0648757	0.028888	0.088057	NA	2.0379e-06	0.0612807
YGR147C	1	1	-0.036257	0.0153468	0.0774505	NA	2.41773e-06	0.0325555
YGR158C	1	1	-0.158548	0.029366	0.00569585	NA	1.53269e-06	0.0622948
YGR175C	1	1	0.0164754	0.0178259	0.407672	NA	0.0192245	0.0179218
YGR185C	1	1	0.0396221	0.0287671	0.240456	NA	1.20848e-06	0.0610243
YGR186W	1	1	-0.0785144	0.0179216	0.0118657	NA	0.00261248	0.0377472
YGR190C	1	1	-0.12037	0.0292292	0.0146346	NA	1.43073e-06	0.0620045
YGR191W	1	0.277778	-0.022058	0.0198506	0.328769	NA	1.66743e-06	0.0421094
YGR198W	1	1	0.00492934	0.0143978	0.749307	NA	8.11768e-07	0.0305423
YGR211W	1	1	-0.00210894	0.0188649	0.916374	NA	1.0673e-06	0.0400186
YGR245C	1	1	-0.0681651	0.0256842	0.0567459	NA	1.24779e-06	0.0544844
YGR246C	1	1	-0.068786	0.0357285	0.126506	NA	2.34088e-06	0.0757915
YGR251W	1	1	0.026503	0.0228758	0.311093	NA	0.0109872	0.0446397
YGR264C	1	1	-0.0500722	0.0208398	0.0741377	NA	9.02003e-07	0.044208
YGR265W	1	1	0.0210586	0.0271979	0.481989	NA	1.63031e-06	0.0576955
YGR267C	1	1	-0.0625693	0.019635	0.0333234	NA	1.0184e-06	0.041652
YGR278W	1	1	-0.013615	0.0540371	0.813491	NA	1.96218e-05	0.11463
yhc1-1	1	1	0.129145	0.451705	0.789145	NA	2.20157e-05	0.958211
yhc1-2	1	0.833333	-0.347702	0.12201	0.0464059	NA	2.02912e-06	0.258822
yhc1-3	1	0.666667	-0.775635	0.326313	0.0762401	NA	1.4492e-05	0.692214
yhc1-6	1	0.611111	0.0741128	0.385874	0.857048	NA	1.66755e-05	0.818562
yhc1-7	1	0.222222	-0.0279338	0.054288	0.633993	NA	2.74576e-06	0.115162
yhc1-8	1	1	-0.413403	0.169783	0.0716025	NA	5.72398e-06	0.360165
YHL015W	1	1	-0.333218	0.016053	3.18248e-05	NA	0.0101201	0.0291957
YHR005C	1	1	0.0186439	0.0197188	0.397947	NA	1.05432e-06	0.0418299
YHR007C	1	1	0.00372908	0.0252604	0.889781	NA	1.91111e-06	0.0535853
YHR036W	1	1	-0.0303973	0.0294937	0.360948	NA	1.95919e-06	0.0625656
YHR040W	1	1	-0.00709219	0.0134307	0.625398	NA	7.98162e-07	0.0284909
YHR042W	1	1	0.0154132	0.0197533	0.478816	NA	1.46549e-06	0.0419031
YHR058C	1	1	0.0561051	0.0132982	0.0134884	NA	8.25009e-07	0.0282097
YHR062C	1	1	-0.0400813	0.0537475	0.497267	NA	2.65508e-06	0.114016
YHR065C	1	1	-0.0474493	0.0281883	0.167605	NA	1.58206e-06	0.0597965
YHR070W	1	1	0.0197244	0.0149125	0.256496	NA	0.0107043	0.0256317
YHR083W	1	1	-0.0507878	0.0257952	0.120323	NA	0.0217385	0.0397061
YHR085W	1	1	0.0481622	0.0168622	0.0461054	NA	2.85827e-06	0.0357702
YHR101C	1	1	-0.022984	0.015239	0.205985	NA	1.33459e-06	0.0323267
YHR118C	1	1	0.0663794	0.0122473	0.00561735	NA	7.38192e-07	0.0259805
YHR164C	1	1	0.0542029	0.0161318	0.0283047	NA	1.19269e-06	0.0342207
YHR166C	1	1	-0.0503489	0.0884766	0.599743	NA	1.70565e-06	0.187687
YHR170W	1	1	0.00434303	0.0205842	0.84321	NA	3.14597e-06	0.0436658
YHR186C	1	1	-0.0221364	0.0878491	0.813473	NA	2.84171e-06	0.186356
YHR196W	1	1	-0.00311164	0.0119503	0.807424	NA	7.37837e-07	0.0253504
YHR197W	1	1	0.0253384	0.0192739	0.258938	NA	0.0106613	0.0364786
yif1-td	1	0.777778	-0.0839772	0.0791011	0.348245	NA	2.62161e-06	0.167799
YIL003W	1	1	-0.0368462	0.0890394	0.700232	NA	3.99277e-06	0.188881
YIL019W	1	1	-0.0180595	0.0137236	0.258541	NA	9.16374e-07	0.0291121
YIL021W	1	1	-0.127634	0.0333474	0.0186595	NA	1.86143e-06	0.0707404
YIL022W	1	1	0.059295	0.0152166	0.0175899	NA	0.00696153	0.0299426
YIL026C	1	1	-0.00698331	0.0210505	0.756739	NA	1.13285e-06	0.0446549
YIL031W	1	1	-0.0170841	0.0184278	0.406358	NA	2.06539e-06	0.0390913
YIL046W	1	1	0.0178075	0.0244638	0.506989	NA	1.36606e-06	0.0518956
YIL051C	1	1	0.0311333	0.0166683	0.135172	NA	0.00568238	0.0339613
YIL061C	1	1	-0.0231427	0.0152051	0.202656	NA	0.0105438	0.026587
YIL062C	1	1	-0.0383657	0.0142026	0.0540209	NA	1.03998e-06	0.0301283
YIL063C	1	1	0.00952019	0.100583	0.929144	NA	1.52333e-06	0.213368
YIL068C	1	1	0.00683441	0.0965264	0.946953	NA	2.17803e-06	0.204763
YIL075C	1	1	-0.0191271	0.0197767	0.388234	NA	2.14968e-06	0.0419527
YIL078W	1	1	0.0250127	0.0247958	0.370163	NA	1.53625e-06	0.0525999
YIL083C	1	1	0.0500144	0.0132078	0.0193232	NA	0.00515968	0.0265545
YIL104C	1	1	0.0201274	0.0154587	0.262827	NA	9.45908e-07	0.0327929
YIL115C	1	1	-0.0376592	0.0275083	0.242834	NA	1.13232e-06	0.0583539
YIL118W	1	0.833333	-0.200681	0.273306	0.503502	NA	1.09899e-05	0.579769
YIL126W	1	1	-0.0558573	0.0242038	0.0822317	NA	1.64739e-06	0.051344
YIL129C	1	1	0.0251142	0.0271779	0.407751	NA	1.1802e-06	0.0576531
YIL142W	1	1	-0.134592	0.0408531	0.0300875	NA	1.90335e-06	0.0866626
YIL144W	1	1	0.0556351	0.0992214	0.604911	NA	2.2888e-06	0.21048
YIL147C	1	0.277778	-0.0336004	0.0212072	0.188281	NA	1.609e-06	0.0449873
YIL150C	1	1	-0.00518688	0.0160612	0.762914	NA	8.95328e-07	0.034071
YIL171W	1	1	-0.0580481	0.0360755	0.182884	NA	0.0324531	0.0519313
yip1-4	1	1	0.222464	0.370772	0.580841	NA	2.52376e-05	0.786527
yip1-40	1	1	0.46246	0.400104	0.31208	NA	1.82588e-05	0.848748
YIR006C	1	1	0.100497	0.116339	0.436406	NA	0.055371	0.227395
YIR008C	1	1	-0.547044	0.0247248	2.47004e-05	NA	0.01464	0.0459122
YIR010W	1	1	0.0412914	0.025656	0.182808	NA	0.0192164	0.0430607
YIR012W	1	1	0.0693389	0.0139154	0.00758181	NA	9.05844e-07	0.029519
YIR015W	1	1	0.0875104	0.125776	0.524885	NA	0.0206772	0.264397
YIR022W	1	1	-0.0891325	0.0237115	0.0197912	NA	1.15667e-06	0.0502996
YJL001W	1	1	0.0134409	0.0309279	0.686279	NA	0.0256738	0.0482388
YJL002C	1	1	-0.00647045	0.0169302	0.721762	NA	2.02063e-06	0.0359143
YJL005W	1	1	0.0401279	0.0141953	0.0474965	NA	0.0145937	0.016366
YJL008C	1	1	-0.100876	0.0184566	0.00545025	NA	1.07571e-06	0.0391524
YJL009W	1	0.5	-0.02585	0.0433086	0.58273	NA	4.78035e-06	0.0918714
YJL010C	1	1	0.00517964	0.0160915	0.763658	NA	0.00952863	0.0298803
YJL011C	1	1	-0.126284	0.0239604	0.00620986	NA	1.1404e-06	0.0508277
YJL014W	1	1	-0.0191443	0.0291835	0.547642	NA	0.0274328	0.0396845
YJL015C	1	1	0.0179033	0.116459	0.885267	NA	0.0706587	0.214603
YJL018W	1	1	-0.1094	0.103023	0.348139	NA	3.8894e-07	0.218544
YJL025W	1	1	0.0216368	0.0178498	0.292151	NA	0.0172385	0.0232866
YJL026W	1	1	-0.0281043	0.019339	0.219819	NA	0.0149991	0.0317501
YJL031C	1	1	0.0941262	0.013911	0.00248892	NA	9.41868e-07	0.0295097
YJL032W	1	0.388889	-0.029121	0.023843	0.289009	NA	0.0132496	0.0450725
YJL033W	1	1	0.0447454	0.0153786	0.0436956	NA	8.64162e-07	0.0326228
YJL034W	1	1	0.00772056	0.0167658	0.669084	NA	0.00843138	0.0324292
YJL035C	1	1	-0.0232351	0.0194923	0.29914	NA	2.65681e-06	0.0413494
YJL050W	1	1	0.00154888	0.0257722	0.95496	NA	1.4858e-06	0.054671
YJL054W	1	1	-0.0191104	0.0224647	0.442869	NA	1.11678e-06	0.0476547
YJL061W	1	1	-0.0587127	0.0278476	0.10268	NA	0.0243843	0.0413027
YJL072C	1	1	0.0375413	0.013734	0.0522563	NA	1.92974e-06	0.0291342
YJL074C	1	1	0.00138274	0.0115958	0.91083	NA	8.88278e-07	0.0245985
YJL076W	1	1	-0.052691	0.0354907	0.21181	NA	0.0120479	0.0723375
YJL081C	1	1	-0.112935	0.0233757	0.00845327	NA	0.0158624	0.0412803
YJL085W	1	1	0.0285956	0.0216938	0.25787	NA	1.31838e-06	0.0460194
YJL087C	1	1	0.0476338	0.0112798	0.013446	NA	0.00628664	0.021307
YJL090C	1	1	-0.0131224	0.020056	0.548636	NA	0.0171779	0.0304113
YJL091C	1	1	-0.04257	0.0203475	0.104577	NA	1.20747e-06	0.0431636
YJL097W	1	1	0.0760832	0.0424025	0.14721	NA	1.67664e-06	0.0899493
YJL109C	1	1	0.0102191	0.0241953	0.694477	NA	1.3579e-06	0.051326
YJL125C	1	1	-0.0222382	0.037823	0.588155	NA	1.61265e-06	0.0802348
YJL143W	1	1	0.00389677	0.0189685	0.847264	NA	2.37836e-06	0.0402382
YJL167W	1	1	-0.0550711	0.0170834	0.0321686	NA	1.06221e-06	0.0362394
YJL174W	1	1	0.017381	0.0117037	0.2117	NA	6.52644e-07	0.0248273
YJL194W	1	1	-0.0694975	0.0310814	0.0890181	NA	1.56535e-06	0.0659337
YJL195C	1	1	-0.108061	0.0305604	0.0241002	NA	0.0122364	0.0612661
YJL203W	1	1	-0.0172458	0.0144184	0.297712	NA	1.00644e-06	0.0305861
YJR007W	1	1	-0.0841972	0.0208062	0.0155175	NA	0.00432254	0.043497
YJR012C	1	1	-0.0289695	0.0207804	0.235746	NA	8.04085e-07	0.0440819
YJR013W	1	1	-0.00528687	0.0290638	0.864503	NA	1.99747e-06	0.0616536
YJR016C	1	1	0.0259795	0.0166159	0.19297	NA	8.92074e-07	0.0352477
YJR017C	1	1	-0.0195477	0.0169384	0.312738	NA	1.05815e-06	0.0359317
YJR022W	1	1	0.0471928	0.0135619	0.0253563	NA	0.00905326	0.02412
YJR045C	1	1	0.0372641	0.0277359	0.250256	NA	1.70575e-06	0.0588368
YJR046W	1	1	-0.00135901	0.0192391	0.947077	NA	1.20891e-06	0.0408124
YJR057W	1	1	-0.0700154	0.0295172	0.0766523	NA	0.0166118	0.0556133
YJR065C	1	1	-0.0805425	0.0405222	0.117771	NA	0.030197	0.0682175
YJR067C	1	1	0.0126113	0.0199408	0.561448	NA	1.66418e-06	0.0423008
YJR068W	1	1	-0.304183	0.0598667	0.00707572	NA	1.80707e-06	0.126996
YJR072C	1	1	0.0170576	0.0139573	0.288751	NA	8.26282e-07	0.0296078
YJR076C	1	1	0.0204743	0.015981	0.269368	NA	1.09387e-06	0.0339008
YJR093C	1	1	0.0247468	0.0191597	0.266072	NA	1.11275e-06	0.0406438
YJR112W	1	1	0.0335275	0.0165555	0.112834	NA	1.07578e-06	0.0351196
YJR141W	1	1	0.0337537	0.014345	0.078259	NA	0.00747672	0.0275373
YKL012W	1	1	0.00947728	0.0192076	0.647583	NA	0.0175398	0.0271525
YKL014C	1	1	0.000950793	0.0213884	0.966674	NA	1.15057e-06	0.0453717
YKL019W	1	1	-0.0427888	0.0265487	0.182317	NA	1.75274e-06	0.0563183
YKL021C	1	1	0.0349135	0.0145509	0.0744042	NA	8.98301e-07	0.0308671
YKL022C	1	1	0.0420137	0.0144434	0.0437283	NA	1.6592e-06	0.0306391
YKL028W	1	1	0.0222664	0.0276035	0.465096	NA	0.020592	0.0464404
YKL033W	1	1	0.00724717	0.0166682	0.686143	NA	1.86891e-06	0.0353585
YKL035W	1	1	0.0737414	0.0169005	0.0120314	NA	1.35004e-06	0.0358514
YKL042W	1	1	0.0291607	0.0233435	0.279703	NA	1.99456e-06	0.0495191
YKL045W	1	1	0.0334578	0.0273113	0.287761	NA	0.0207025	0.0455062
YKL049C	1	1	-0.046285	0.0223235	0.106821	NA	1.26535e-06	0.0473553
YKL052C	1	1	-0.000607483	0.0237006	0.980779	NA	1.13619e-06	0.0502767
YKL059C	1	1	0.0130779	0.030083	0.686186	NA	1.72421e-06	0.0638158
YKL060C	1	1	-0.00213266	0.0284742	0.943892	NA	1.40184e-06	0.0604028
YKL083W	1	1	-0.276202	0.0260863	0.000450297	NA	1.27894e-06	0.0553374
YKL125W	1	1	0.0474258	0.0207907	0.0846831	NA	0.01852	0.0302682
YKL165C	1	1	0.0316167	0.0137444	0.0829082	NA	1.02338e-06	0.0291562
YKL173W	1	1	0.0286793	0.0167247	0.161532	NA	9.91421e-07	0.0354783
YKL189W	1	1	-0.125094	0.051087	0.0705475	NA	1.52115e-06	0.108372
YKR008W	1	1	-0.0105581	0.0268311	0.714021	NA	3.95721e-06	0.0569174
YKR037C	1	1	-0.119161	0.0287997	0.0144049	NA	1.63376e-06	0.0610933
YKR079C	1	1	0.00776475	0.0194079	0.709542	NA	1.15449e-06	0.0411704
YKR083C	1	1	-0.0110143	0.0173225	0.559441	NA	9.0075e-07	0.0367466
YLL003W	1	1	0.00816576	0.0158234	0.633031	NA	9.51374e-07	0.0335665
YLL008W	1	1	-0.00744298	0.0182315	0.704	NA	1.60837e-06	0.0386748
YLL011W	1	1	0.0100211	0.0194533	0.633617	NA	8.75219e-07	0.0412666
YLL034C	1	1	-0.070557	0.0196588	0.0229806	NA	1.65133e-06	0.0417026
YLL035W	1	1	0.0317453	0.0224532	0.230301	NA	9.49596e-07	0.0476305
YLL037W	1	0.277778	-0.0197606	0.0176524	0.325634	NA	1.94333e-06	0.0374463
YLR002C	1	1	-0.0599803	0.0241366	0.0678438	NA	4.06341e-06	0.0512014
YLR008C	1	1	0.00732742	0.0236958	0.772586	NA	0.0187679	0.0383406
YLR076C	1	0.388889	-0.0331252	0.0219863	0.206379	NA	0.00859687	0.0441993
YLR103C	1	1	-0.0747758	0.0683054	0.335132	NA	1.97203e-06	0.144898
YLR106C	1	1	-0.0683556	0.0190552	0.0230184	NA	1.1496e-06	0.0404221
YLR116W	1	1	0.00329729	0.0191342	0.87155	NA	0.00572543	0.0393597
YLR129W	1	1	-0.0340796	0.0124608	0.0521762	NA	8.42119e-07	0.0264333
YLR140W	1	0.555556	-0.0485163	0.0867759	0.605916	NA	1.21702e-06	0.18408
YLR153C	1	1	0.037594	0.0268393	0.233904	NA	1.03974e-06	0.0569347
YLR163C	1	1	0.022876	0.0159398	0.224572	NA	1.15394e-06	0.0338134
YLR175W	1	1	0.0703264	0.0131152	0.00583774	NA	0.00651538	0.0254301
YLR198C	1	0.277778	-0.0266972	0.0191505	0.235746	NA	1.35081e-06	0.0406243
YLR215C	1	1	0.025602	0.0182585	0.233494	NA	3.63581e-06	0.0387321
YLR230W	1	1	-0.12688	0.0187986	0.00251219	NA	1.0577e-06	0.0398778
YLR259C	1	1	0.0130694	0.0182753	0.514042	NA	8.74077e-07	0.0387677
YLR272C	1	1	0.0104565	0.0323527	0.762731	NA	2.29796e-06	0.0686304
YLR276C	1	1	-0.0385367	0.0337035	0.316653	NA	0.0113926	0.068719
YLR277C	1	1	-0.00795988	0.0110198	0.510066	NA	0.00531645	0.0214864
YLR298C	1	1	0.030483	0.0275335	0.330334	NA	2.28914e-06	0.0584074
YLR317W	1	0.944444	-0.47774	0.0664609	0.00198425	NA	1.83238e-06	0.140985
YLR336C	1	1	-0.0162894	0.0203719	0.468734	NA	0.0108091	0.0389494
YLR339C	1	1	-0.00131456	0.0399868	0.975349	NA	0.0372985	0.0549701
YLR379W	1	1	0.0249643	0.0179087	0.235773	NA	1.55679e-06	0.03799
YLR430W	1	1	-0.0865431	0.0343305	0.0652956	NA	1.43763e-06	0.0728261
YLR458W	1	1	0.0205459	0.02132	0.389775	NA	1.11685e-06	0.0452266
YML015C	1	1	0.059865	0.0178735	0.0285858	NA	2.28419e-06	0.0379155
YML046W	1	1	-0.0144986	0.0415822	0.744913	NA	1.89467e-06	0.0882092
YML049C	1	1	-0.00661425	0.0241867	0.798034	NA	0.0118604	0.0470157
YML091C	1	1	-0.0844527	0.0224898	0.0198581	NA	1.44698e-06	0.0477081
YML092C	1	1	-0.270044	0.0223247	0.000267929	NA	1.82099e-06	0.0473578
YML093W	1	1	-0.00380031	0.0227511	0.875444	NA	1.0576e-06	0.0482624
YML098W	1	0.555556	-0.241112	0.104921	0.0831178	NA	5.23422e-07	0.22257
YML114C	1	1	0.00742531	0.0277903	0.802533	NA	1.49877e-06	0.0589522
YMR001C	1	1	-0.0438891	0.028084	0.19314	NA	0.027337	0.036156
YMR005W	1	1	0.0337959	0.0276258	0.288338	NA	1.179e-06	0.0586032
YMR043W	1	1	0.0283704	0.0234344	0.292675	NA	1.33294e-06	0.0497118
YMR059W	1	1	-0.00178666	0.0115144	0.884204	NA	3.18489e-06	0.0244256
YMR061W	1	1	0.0461449	0.0142396	0.0316554	NA	1.44762e-06	0.0302066
YMR076C	1	1	0.0227977	0.0180801	0.275868	NA	9.63712e-07	0.0383537
YMR113W	1	1	-0.0100164	0.022093	0.673786	NA	1.38748e-06	0.0468663
YMR146C	1	0.277778	-0.0219119	0.0181915	0.294784	NA	1.58009e-06	0.0385899
YMR197C	1	1	0.0176193	0.0279197	0.562256	NA	1.9036e-06	0.0592267
YMR203W	1	1	-0.0701877	0.0139393	0.00730657	NA	7.95617e-07	0.0295698
YMR218C	1	1	-0.0140997	0.0201342	0.522339	NA	1.41681e-06	0.0427111
YMR227C	1	1	-0.0421036	0.0269788	0.193633	NA	0.0181496	0.047824
YMR239C	1	1	-0.0176653	0.0180204	0.382444	NA	0.00824325	0.0354606
YMR270C	1	1	0.0477728	0.0142278	0.028365	NA	1.28381e-06	0.0301817
YMR277W	1	1	-0.00807321	0.0222304	0.734863	NA	2.6359e-06	0.0471577
YMR281W	1	1	0.0128533	0.0145617	0.427264	NA	1.43334e-06	0.03089
YNL007C	1	1	0.0422495	0.0243543	0.157797	NA	1.04488e-06	0.0516633
YNL026W	1	1	0.033721	0.0318493	0.349406	NA	3.18101e-06	0.0675626
YNL039W	1	1	0.0530552	0.0219832	0.0732815	NA	1.08836e-06	0.0466335
YNL062C	1	1	0.00361572	0.015163	0.823245	NA	3.47141e-06	0.0321656
YNL088W	1	1	0.0923227	0.0181276	0.00701708	NA	0.00648265	0.0367787
YNL114C	1	1	-0.376474	0.037248	0.00053926	NA	4.18439e-06	0.079015
YNL132W	1	1	0.0395785	0.0234871	0.167248	NA	0.0243387	0.0265571
YNL137C	1	1	-0.00147113	0.0162884	0.932376	NA	9.80265e-07	0.0345528
YNL161W	1	1	0.00995644	0.0165816	0.580568	NA	1.28021e-06	0.0351748
YNL163C	1	1	0.0132169	0.026841	0.64823	NA	0.0271481	0.032108
YNL188W	1	1	0.0476288	0.0156654	0.0383882	NA	2.73127e-06	0.0332314
YNL189W	1	1	-0.13747	0.0300989	0.0102821	NA	1.1722e-06	0.0638495
YNL221C	1	1	-0.038636	0.0271393	0.227654	NA	2.3217e-06	0.0575711
YNL251C	1	1	-0.0761563	0.0551556	0.239488	NA	2.49964e-06	0.117003
YNL261W	1	1	-0.131364	0.0692253	0.130595	NA	1.88829e-06	0.146849
YNL267W	1	1	-0.165218	0.0710703	0.0807183	NA	1.11649e-05	0.150763
YNL272C	1	1	-0.43411	0.0758731	0.00461804	NA	2.0053e-06	0.160951
YNL306W	1	1	0.00573351	0.0252607	0.831573	NA	2.06784e-06	0.0535861
YNR016C	1	1	0.00354853	0.016356	0.83886	NA	0.0127075	0.0268215
YNR035C	1	1	-0.0698111	0.0167105	0.0139446	NA	9.05361e-07	0.0354484
YNR038W	1	1	-0.0371181	0.0325615	0.317937	NA	1.94899e-06	0.0690733
YNR043W	1	1	-0.10001	0.0276033	0.0222956	NA	4.12172e-06	0.0585554
YNR053C	1	1	0.0584819	0.0122686	0.00886085	NA	7.75653e-07	0.0260256
YNR054C	1	1	0.0589817	0.020213	0.0433297	NA	9.44359e-07	0.0428783
YOL010W	1	1	-0.116682	0.0413523	0.0477473	NA	1.96046e-06	0.0877214
YOL026C	1	1	-0.0511139	0.0238037	0.098278	NA	1.92045e-06	0.0504953
YOL123W	1	1	0.0663294	0.0158106	0.0137482	NA	0.0155841	0.0199071
YOL134C	1	1	-0.227858	0.0174518	0.000198636	NA	1.01155e-06	0.0370209
YOL149W	1	1	0.0171672	0.0100793	0.163738	NA	0.00237995	0.0209804
YOR020C	1	1	-0.235316	0.0239725	0.000603854	NA	0.0141375	0.0445698
YOR046C	1	1	0.0635044	0.011212	0.00479072	NA	0.00465759	0.0223742
YOR056C	1	1	0.0185473	0.0385519	0.65558	NA	2.84872e-06	0.081781
YOR057W	1	1	-0.138861	0.0536506	0.0607964	NA	0.0539821	0.0648886
YOR074C	1	1	0.0210132	0.0279693	0.494262	NA	2.09201e-06	0.0593319
YOR075W	1	1	-0.0056172	0.0148055	0.723672	NA	1.12999e-06	0.0314071
YOR098C	1	1	-0.0332064	0.0272579	0.290075	NA	0.0203935	0.0457796
YOR116C	1	1	-0.0170653	0.0300075	0.599967	NA	1.87383e-06	0.0636554
YOR145C	1	1	-0.0501445	0.0114883	0.0120164	NA	7.57964e-07	0.0243703
YOR151C	1	1	-0.00136105	0.019079	0.946553	NA	1.44056e-06	0.0404726
YOR168W	1	1	-0.0675441	0.0202654	0.0290251	NA	8.17691e-07	0.0429894
YOR176W	1	1	-0.046088	0.0282204	0.177776	NA	3.40136e-06	0.0598644
YOR194C	1	1	-0.00896189	0.0193274	0.66698	NA	1.02435e-06	0.0409996
YOR206W	1	1	-0.103384	0.0649273	0.186532	NA	1.81494e-06	0.137732
YOR218C	1	0.944444	-0.76707	0.0357856	2.80135e-05	NA	1.71759e-06	0.0759127
YOR224C	1	0.333333	-0.0437283	0.0228267	0.127908	NA	1.54752e-06	0.0484227
YOR232W	1	1	-0.0534985	0.0241896	0.0914598	NA	9.95374e-07	0.0513139
YOR236W	1	1	-0.0339897	0.0355855	0.393588	NA	1.68241e-06	0.0754882
YOR244W	1	1	0.00837816	0.031941	0.806044	NA	0.0177062	0.0604193
YOR257W	1	1	0.0269827	0.0233314	0.311843	NA	4.68477e-06	0.0494933
YOR260W	1	1	0.047331	0.0144498	0.0306291	NA	8.92448e-07	0.0306527
YOR262W	1	1	-0.0535076	0.0263792	0.112417	NA	2.37881e-06	0.0559587
YOR281C	1	1	-0.102532	0.0193013	0.00603724	NA	8.52429e-07	0.0409443
YOR336W	1	1	-0.0723768	0.0316397	0.0840857	NA	0.00478395	0.0666046
YOR341W	1	1	0.0288304	0.0156238	0.138746	NA	9.38609e-07	0.0331431
YOR361C	1	1	0.00391866	0.0250477	0.883259	NA	1.59984e-06	0.0531343
YOR373W	1	1	-0.00118367	0.0263323	0.966301	NA	0.00975742	0.0532412
YPL010W	1	0.722222	-0.0397662	0.184155	0.8396	NA	4.90498e-06	0.390651
YPL011C	1	1	-0.0926302	0.0405759	0.0845167	NA	0.0364924	0.0584271
YPL016W	1	1	-0.0133508	0.0147041	0.41525	NA	1.70932e-06	0.031192
YPL028W	1	1	-0.0103525	0.0233546	0.680487	NA	1.46673e-06	0.0495426
YPL043W	1	1	-0.092988	0.0139482	0.00263042	NA	1.20923e-06	0.0295886
YPL076W	1	1	-0.0257372	0.0318006	0.463719	NA	0.0133598	0.0633665
YPL122C	1	1	-0.0495945	0.0254963	0.123642	NA	1.56208e-06	0.0540859
YPL124W	1	1	-0.024395	0.027595	0.426611	NA	1.21642e-06	0.0585378
YPL151C	1	1	0.00120837	0.0951551	0.990476	NA	2.59421e-06	0.201855
YPL169C	1	1	0.0472056	0.0333455	0.229809	NA	1.70742e-06	0.0707365
YPL175W	1	1	0.0617959	0.0286176	0.0969579	NA	2.00485e-06	0.0607072
YPL228W	1	1	0.0239841	0.0901072	0.803263	NA	4.92949e-06	0.191146
YPL233W	1	1	-0.0707564	0.0451875	0.192444	NA	1.41441e-06	0.0958572
YPL235W	1	1	0.07102	0.0182447	0.0176511	NA	1.36986e-06	0.0387028
YPL238C	1	0.555556	-0.0342688	0.0413266	0.453597	NA	4.94902e-06	0.0876669
YPL242C	1	1	-0.0059568	0.0192942	0.772935	NA	1.57156e-06	0.0409292
YPL252C	1	1	-0.0825088	0.0181548	0.0104593	NA	9.93261e-07	0.0385121
YPR025C	1	1	-0.0355057	0.104209	0.750461	NA	2.82171e-07	0.221062
YPR034W	1	1	0.00290815	0.0200194	0.891526	NA	1.40373e-06	0.0424675
YPR035W	1	1	0.0588219	0.107804	0.614319	NA	1.10964e-06	0.228688
YPR041W	1	1	-0.0879047	0.026843	0.030651	NA	1.41513e-06	0.0569425
YPR086W	1	1	-0.225521	0.0490532	0.01005	NA	0.0215919	0.0971048
YPR104C	1	1	-0.150977	0.095734	0.189917	NA	0.0431459	0.188833
YPR112C	1	1	-0.131612	0.107685	0.28873	NA	2.24784e-06	0.228434
YPR142C	1	1	-0.337982	0.0878208	0.0183253	NA	3.97658e-06	0.186296
YPR161C	1	1	-0.131531	0.0204737	0.00301815	NA	0.0204369	0.0251652
YPR178W	1	1	-0.0844342	0.0225474	0.0200384	NA	1.4941e-06	0.0478303
YPR183W	1	1	0.0236367	0.114028	0.84591	NA	0.0190296	0.239635
YPR186C	1	1	-0.0883003	0.104925	0.447405	NA	0.0137809	0.221295
ypt1-3	1	1	-0.326749	0.285795	0.316691	NA	1.17655e-05	0.606263
yrb1-51	1	1	-0.514888	0.329162	0.192808	NA	1.62398e-05	0.698259
ytm1-1	1	1	-0.368892	0.215158	0.161584	NA	7.57768e-06	0.45642
zpr1-1	1	1	-0.162296	0.13433	0.293516	NA	5.39893e-06	0.284957
YER048W-A	2	1	-0.0124313	0.0178442	0.52438	NA	1.41636e-06	0.0535325
YHR005C-A	2	1	-0.0992854	0.0283552	0.0248626	NA	1.16002e-06	0.0850655
YKL078W	2	1	-0.0337124	0.0436303	0.48283	NA	0.0351267	0.0986365
YKL082C	2	1	-0.0443588	0.0186283	0.075885	NA	2.14e-06	0.0558848
YKL088W	2	1	-0.04177	0.0247984	0.167392	NA	0.0261726	0.0377442
YKL095W	2	1	0.02147	0.0180488	0.300006	NA	0.0194457	0.0257492
YKL108W	2	1	-0.00718882	0.015949	0.675532	NA	0.0122181	0.0373317
YKL112W	2	1	-0.0244249	0.0167389	0.218283	NA	0.0117371	0.0411722
YKL122C	2	0.694444	0.00210915	0.111809	0.985853	NA	4.23502e-06	0.335427
YKL141W	2	1	0.0131762	0.0145256	0.415659	NA	0.0108626	0.0345104
YKL144C	2	0.972222	-0.180783	0.0882523	0.109879	NA	3.43267e-06	0.264757
YKL145W	2	1	-0.151075	0.0199921	0.00164339	NA	0.0145383	0.0482595
YKL154W	2	1	0.0270738	0.0162238	0.170487	NA	1.03529e-06	0.0486714
YKL182W	2	1	-0.00498587	0.0219349	0.831333	NA	6.58324e-06	0.0658046
YKL186C	2	1	-0.173328	0.0329751	0.00627015	NA	0.0169996	0.0897346
YKL192C	2	1	-0.121256	0.0297047	0.0150732	NA	0.0308266	0.0473246
YKL193C	2	1	-0.0220197	0.0253037	0.433289	NA	0.0242313	0.0473241
YKL195W	2	1	-0.0405226	0.0123554	0.030508	NA	1.51796e-06	0.0370662
YKL203C	2	1	-0.00768559	0.0180238	0.691753	NA	1.35315e-06	0.0540713
YKL210W	2	1	-0.121008	0.0253001	0.00875698	NA	1.88167e-06	0.0759003
YKR002W	2	1	-0.0162694	0.0182962	0.42413	NA	0.0152434	0.0402318
YKR004C	2	1	0.0298608	0.0156805	0.129591	NA	1.48282e-06	0.0470416
YKR022C	2	1	0.0295847	0.014769	0.115698	NA	0.00723112	0.0406124
YKR025W	2	1	0.0199449	0.0122933	0.180035	NA	8.36113e-07	0.03688
YKR038C	2	1	-0.00906625	0.0150237	0.578749	NA	1.35093e-06	0.045071
YKR062W	2	1	-0.0266229	0.021663	0.286441	NA	0.0165478	0.0507994
YKR063C	2	0.972222	-0.131025	0.0349139	0.0198989	NA	1.34785e-06	0.104742
YKR068C	2	1	-0.229823	0.0165414	0.000155601	NA	0.00475643	0.0482371
YKR071C	2	1	-0.000900542	0.0271372	0.975117	NA	0.0207818	0.0635337
YKR081C	2	1	-0.0523677	0.0161661	0.0316934	NA	1.47356e-06	0.0484983
YLL004W	2	1	-0.046907	0.0208422	0.087589	NA	1.95202e-06	0.0625265
YLL031C	2	1	-0.0673495	0.0214902	0.0350512	NA	4.9451e-06	0.0644707
YLL050C	2	0.277778	-0.0285221	0.0160552	0.150296	NA	0.0108309	0.0402004
YLR005W	2	1	-0.0336237	0.027835	0.293595	NA	1.26559e-06	0.0835051
YLR007W	2	1	0.0132513	0.0134772	0.381159	NA	8.1562e-07	0.0404316
YLR009W	2	1	-0.0389093	0.0339847	0.316098	NA	0.037044	0.0464877
YLR010C	2	1	-0.16793	0.0259282	0.00292868	NA	0.0225107	0.0548639
YLR022C	2	1	0.020542	0.0239813	0.439959	NA	0.0134247	0.0639889
YLR026C	2	1	-0.0352438	0.032088	0.333724	NA	0.0184474	0.0849994
YLR033W	2	1	-0.0809216	0.0195103	0.0142877	NA	0.00454891	0.0574605
YLR066W	2	0.333333	-0.0345362	0.0185198	0.135641	NA	0.0141791	0.0433655
YLR071C	2	1	0.0715677	0.0157154	0.0103862	NA	1.8684e-06	0.0471463
YLR078C	2	1	-0.489641	0.051242	0.000670007	NA	0.0509315	0.0898194
YLR086W	2	1	-0.0660002	0.0224654	0.0424795	NA	0.0149697	0.0565481
YLR088W	2	0.277778	-0.0291751	0.0142717	0.110408	NA	0.00421042	0.0415545
YLR105C	2	1	0.0157387	0.0175574	0.420705	NA	2.99503e-06	0.0526723
YLR115W	2	1	0.0394259	0.0116383	0.0275908	NA	7.55874e-07	0.0349148
YLR117C	2	1	-0.0181306	0.019892	0.413619	NA	0.00261738	0.0593307
YLR127C	2	0.472222	-0.184411	0.0646555	0.0462927	NA	1.77856e-06	0.193967
YLR132C	2	1	0.00112243	0.025288	0.966724	NA	0.0246611	0.0458946
YLR141W	2	1	0.021509	0.039567	0.615589	NA	0.0341133	0.0843069
YLR145W	2	1	0.0103304	0.0236383	0.684655	NA	1.14037e-06	0.0709148
YLR166C	2	1	0.0216143	0.0235035	0.40981	NA	2.58138e-06	0.0705104
YLR167W	2	1	-0.26295	0.0359454	0.00185769	NA	0.0353084	0.0644093
YLR195C	2	1	0.00276153	0.0196228	0.894885	NA	1.22044e-06	0.0588684
YLR196W	2	1	-0.00429434	0.0216975	0.85276	NA	0.0138776	0.0555115
YLR197W	2	1	-0.0231778	0.0317308	0.505596	NA	0.028082	0.0658028
YLR212C	2	1	-0.0172377	0.0152476	0.321452	NA	3.04071e-06	0.0457429
YLR222C	2	1	0.0426278	0.01431	0.0407842	NA	7.77047e-07	0.0429301
YLR223C	2	1	0.00793256	0.014452	0.612279	NA	8.04704e-07	0.0433559
YLR229C	2	1	-0.586319	0.0286196	3.35276e-05	NA	4.02874e-06	0.0858588
YLR243W	2	1	-0.10706	0.0212895	0.00733977	NA	1.50136e-06	0.0638686
YLR249W	2	1	0.00305144	0.0452677	0.949491	NA	0.0382048	0.0984116
YLR274W	2	1	0.00730156	0.0157788	0.6676	NA	1.05368e-06	0.0473363
YLR291C	2	1	-0.0308104	0.0209023	0.214486	NA	0.00920433	0.0585137
YLR305C	2	1	0.0173792	0.0231793	0.495083	NA	2.95142e-06	0.069538
YLR310C	2	1	-0.00827153	0.0160893	0.634279	NA	1.6238e-06	0.0482679
YLR314C	2	1	-0.0291978	0.0163869	0.149374	NA	1.10488e-06	0.0491606
YLR316C	2	1	0.0242694	0.0196125	0.283596	NA	0.0111133	0.0521613
YLR321C	2	1	-0.155486	0.0157501	0.000590713	NA	1.49486e-06	0.0472503
YLR323C	2	1	-0.0431201	0.0141258	0.0379326	NA	9.38398e-07	0.0423774
YLR347C	2	1	0.0427127	0.013845	0.0367502	NA	1.38719e-06	0.041535
YLR355C	2	1	-0.00243891	0.0164319	0.889189	NA	0.0128236	0.0379921
YLR359W	2	1	-0.110933	0.0188518	0.00416887	NA	3.06076e-06	0.0565555
YLR378C	2	1	-0.203688	0.0898439	0.0859998	NA	3.72029e-06	0.269532
YLR397C	2	1	0.0157882	0.0180106	0.430193	NA	1.48147e-06	0.0540319
YLR409C	2	1	-0.0233463	0.0191874	0.290581	NA	1.59445e-06	0.0575622
YLR424W	2	1	-0.0220381	0.0301082	0.504768	NA	1.17928e-06	0.0903247
YLR438C-A	2	1	-0.0981656	0.0168318	0.00430698	NA	1.76229e-06	0.0504954
YLR440C	2	1	-0.0616337	0.0184909	0.0290192	NA	1.13358e-06	0.0554727
YLR457C	2	1	-0.00216459	0.0145289	0.888775	NA	1.22203e-06	0.0435867
YML010W	2	1	0.022012	0.0159821	0.24047	NA	0.0153867	0.0296371
YML023C	2	1	-0.032955	0.0171871	0.127649	NA	0.0152696	0.0354911
YML025C	2	1	0.0435474	0.0106133	0.0148154	NA	7.5373e-07	0.0318398
YML031W	2	0.416667	-0.0720967	0.0184145	0.0173174	NA	6.3325e-06	0.0552435
YML043C	2	1	0.0069489	0.0243016	0.789118	NA	0.0112586	0.0674875
YML064C	2	1	-0.052721	0.0169557	0.0358948	NA	1.65522e-06	0.0508671
YML065W	2	1	-0.0582006	0.0189585	0.0372968	NA	1.49928e-06	0.0568755
YML069W	2	1	0.00245719	0.0174416	0.894774	NA	1.29421e-06	0.0523249
YML077W	2	1	-0.173617	0.0136782	0.000221885	NA	1.52442e-06	0.0410345
YML125C	2	1	-0.0522087	0.0195556	0.0558199	NA	1.12965e-06	0.0586667
YML126C	2	1	0.059395	0.100364	0.585816	NA	0.0562212	0.267753
YMR013C	2	1	0.111934	0.0529367	0.101974	NA	0.0508342	0.0985695
YMR028W	2	1	0.0365872	0.0157273	0.0805732	NA	0.013774	0.0329815
YMR047C	2	0.444444	-0.11062	0.0353095	0.0350876	NA	1.09198e-06	0.105928
YMR049C	2	1	0.0381428	0.0118508	0.032324	NA	6.56351e-07	0.0355524
YMR079W	2	1	-0.0597851	0.0301293	0.118221	NA	0.0315405	0.0469163
YMR093W	2	1	-0.048406	0.0204757	0.0773187	NA	3.89774e-06	0.061427
YMR094W	2	1	-0.035506	0.0228628	0.195382	NA	3.01037e-06	0.0685885
YMR117C	2	1	-0.0148749	0.0126298	0.304177	NA	1.03294e-06	0.0378893
YMR128W	2	1	-0.0323899	0.015147	0.0992701	NA	2.90721e-06	0.0454411
YMR131C	2	0.944444	-0.143202	0.0763337	0.133899	NA	5.47876e-06	0.229001
YMR134W	2	1	0.00545675	0.011027	0.646653	NA	1.58621e-06	0.0330811
YMR149W	2	1	-0.0586161	0.0174763	0.028462	NA	0.013684	0.0403148
YMR168C	2	1	0.045927	0.0202652	0.0860795	NA	1.41633e-06	0.0607957
YMR185W	2	1	0.0487708	0.013015	0.019994	NA	0.00471473	0.0372978
YMR200W	2	1	-0.0106273	0.0179887	0.586435	NA	1.15353e-06	0.0539661
YMR208W	2	1	-0.0361567	0.0287107	0.276382	NA	1.18887e-06	0.086132
YMR211W	2	1	0.0318119	0.0194148	0.176653	NA	0.0128068	0.0490747
YMR213W	2	1	-0.116107	0.0466732	0.0676532	NA	9.92872e-07	0.140019
YMR220W	2	1	-0.0781259	0.0215707	0.0223204	NA	1.35024e-06	0.064712
YMR229C	2	1	-0.0907864	0.0454622	0.11652	NA	0.0495881	0.0620278
YMR235C	2	0.472222	-0.0636716	0.0248931	0.0627841	NA	0.0214886	0.0529758
YMR236W	2	1	0.0276396	0.0123497	0.0888106	NA	0.00375708	0.0358878
YMR240C	2	1	0.012903	0.0189646	0.533611	NA	0.0187524	0.0335707
YMR260C	2	0.972222	-0.12362	0.0137651	0.00085082	NA	1.45585e-06	0.0412952
YMR268C	2	1	0.00108245	0.0198336	0.959093	NA	1.36878e-06	0.0595009
YMR288W	2	1	-0.0373979	0.0161654	0.0817224	NA	0.0104416	0.0412036
YMR290C	2	1	0.0261927	0.0211636	0.283537	NA	0.0141382	0.0532142
YMR298W	2	1	0.0523592	0.0234929	0.0897383	NA	3.03853e-06	0.0704788
YMR301C	2	1	-0.00911007	0.0172983	0.626292	NA	9.68918e-07	0.0518948
YMR308C	2	1	-0.0383272	0.0432596	0.42568	NA	1.12454e-06	0.129779
YMR309C	2	0.361111	-0.0404941	0.0224828	0.146049	NA	0.0188117	0.0492544
YMR314W	2	0.972222	-0.556241	0.026107	2.86932e-05	NA	0.0237345	0.0524808
YNL002C	2	1	-0.111812	0.0299638	0.0202693	NA	0.0318349	0.0447182
YNL006W	2	1	-0.180427	0.0164169	0.000389507	NA	9.71534e-07	0.0492508
YNL038W	2	0.75	-0.238897	0.0235145	0.000528571	NA	0.0205536	0.0494132
YNL061W	2	1	0.0521577	0.0194196	0.0548955	NA	0.0139438	0.0471967
YNL075W	2	1	-0.0842363	0.0215784	0.0174861	NA	7.36611e-06	0.0647351
YNL102W	2	1	0.0895412	0.0168932	0.00608538	NA	0.0132527	0.038918
YNL103W	2	1	0.010733	0.0240788	0.678843	NA	0.0223354	0.0471684
YNL110C	2	1	-0.0810859	0.0505896	0.184237	NA	0.0569769	0.059629
YNL112W	2	1	0.026879	0.013911	0.125495	NA	1.89488e-06	0.0417329
YNL113W	2	1	-0.0449603	0.0534483	0.447589	NA	0.0330525	0.138404
YNL124W	2	1	-0.0575771	0.0166045	0.0256406	NA	6.68778e-06	0.0498136
YNL131W	2	1	-0.163947	0.0193092	0.00105502	NA	2.85078e-06	0.0579275
YNL151C	2	1	-0.0128131	0.0158212	0.463442	NA	0.00678182	0.0444617
YNL158W	2	1	0.023252	0.0146412	0.187456	NA	1.10164e-06	0.0439237
YNL162W	2	1	-0.0408279	0.0315889	0.265799	NA	0.0177255	0.0842353
YNL172W	2	1	0.00364173	0.0365956	0.925519	NA	0.0379477	0.0584211
YNL181W	2	1	-0.00694345	0.0289384	0.822172	NA	1.1161e-06	0.0868152
YNL182C	2	1	0.0121396	0.0141676	0.439823	NA	7.7774e-07	0.0425027
YNL207W	2	1	-0.0185757	0.0327561	0.600963	NA	0.0305261	0.0637618
YNL216W	2	1	-0.0141963	0.0341048	0.698589	NA	0.0393682	0.0341925
YNL222W	2	1	0.0088234	0.0351869	0.814355	NA	0.0381236	0.0492198
YNL232W	2	1	-0.0555537	0.0465495	0.298643	NA	0.025493	0.124909
YNL240C	2	1	-0.0378321	0.0280502	0.248725	NA	2.04882e-06	0.0841507
YNL244C	2	0.833333	-0.121574	0.11456	0.348412	NA	6.14888e-06	0.343679
YNL245C	2	1	-0.19951	0.0430603	0.00978317	NA	0.0423998	0.0768193
YNL247W	2	1	0.00674828	0.0294083	0.829761	NA	0.0202378	0.0729811
YNL256W	2	1	-0.0356252	0.0267358	0.25354	NA	2.1e-06	0.0802073
YNL258C	2	1	-0.0776377	0.0286781	0.053692	NA	2.22695e-06	0.0860343
YNL260C	2	1	-0.299286	0.0566023	0.00613876	NA	7.96065e-07	0.169807
YNL262W	2	1	-0.216489	0.0787063	0.0513433	NA	2.9989e-06	0.236119
YNL263C	2	0.888889	-0.310314	0.0686607	0.0106621	NA	2.17836e-06	0.205982
YNL282W	2	1	-0.0556495	0.0498667	0.326952	NA	0.0551384	0.0643332
YNL287W	2	1	-0.0932239	0.0481901	0.125165	NA	0.0410187	0.103949
YNL290W	2	1	-0.0542371	0.0506433	0.344505	NA	0.0371715	0.121624
YNL308C	2	1	0.00248695	0.0231403	0.919589	NA	1.58032e-06	0.069421
YNL310C	2	1	-0.00522634	0.0331958	0.882526	NA	0.0285348	0.0709381
YNL312W	2	0.333333	-0.0452375	0.0189549	0.0754469	NA	0.0135378	0.0461947
YNL313C	2	1	-0.00506476	0.0165186	0.774438	NA	0.0101442	0.0428758
YNL317W	2	0.305556	-0.0357466	0.0168473	0.101138	NA	0.00948426	0.0448864
YNR003C	2	1	0.0156262	0.0374341	0.697794	NA	0.0420375	0.0448204
YNR011C	2	1	-0.0175062	0.0302243	0.593502	NA	0.025217	0.0663789
YNR017W	2	1	0.0436255	0.0126008	0.0257677	NA	9.17148e-07	0.0378024
YNR026C	2	0.277778	-0.0562358	0.0247656	0.0856589	NA	2.44304e-06	0.0742967
YNR046W	2	1	-0.160451	0.0437957	0.0215113	NA	0.0504839	0.0443934
YOL005C	2	1	-0.110035	0.0278803	0.0168647	NA	0.0240213	0.0594445
YOL021C	2	1	-0.0847744	0.0412531	0.109072	NA	1.5464e-06	0.123759
YOL022C	2	1	0.0230566	0.0152876	0.205997	NA	1.61366e-06	0.0458627
YOL034W	2	1	-0.0017266	0.0242129	0.946575	NA	1.28152e-06	0.0726386
YOL038W	2	1	-0.217861	0.0346226	0.00325891	NA	0.0369771	0.0508399
YOL066C	2	1	0.0244401	0.0113237	0.0970722	NA	9.61067e-07	0.033971
YOL069W	2	1	-0.0142305	0.0131173	0.338993	NA	0.00455721	0.0377356
YOL077C	2	1	-0.111923	0.0280531	0.0162691	NA	0.0317967	0.0318844
YOL078W	2	0.305556	-0.046045	0.019406	0.0765942	NA	3.33771e-06	0.0582181
YOL094C	2	1	-0.539411	0.0198377	1.08774e-05	NA	0.009088	0.0551928
YOL097C	2	1	0.0310584	0.0273042	0.318844	NA	0.0207288	0.0642772
YOL102C	2	1	-0.0260028	0.0443492	0.589151	NA	0.0515158	0.0421708
YOL130W	2	1	0.0401214	0.0169783	0.0774013	NA	1.76009e-06	0.050935
YOL133W	2	1	-0.164502	0.039165	0.0136934	NA	3.41306e-06	0.117495
YOL135C	2	1	-0.0640613	0.0188792	0.0274483	NA	0.00968395	0.051431
YOL139C	2	1	-0.208709	0.0418494	0.00755893	NA	1.16398e-06	0.125548
YOL144W	2	1	-0.0069526	0.020199	0.748026	NA	0.0178148	0.0420454
YOL146W	2	1	0.0447607	0.0145036	0.0367106	NA	1.16741e-06	0.0435109
YOR004W	2	1	0.04059	0.0117269	0.0257879	NA	1.47532e-06	0.0351807
YOR048C	2	1	0.0727159	0.0314298	0.0817088	NA	0.0343316	0.0426443
YOR060C	2	1	-0.144415	0.0501992	0.0451562	NA	0.0559773	0.0622805
YOR077W	2	1	0.0256017	0.0189434	0.247915	NA	0.0169649	0.0387661
YOR095C	2	1	0.0470099	0.0264733	0.150429	NA	0.0240952	0.0531419
YOR103C	2	0.583333	-0.162736	0.0678661	0.0745257	NA	1.85686e-06	0.203598
YOR110W	2	1	-0.0770477	0.0165739	0.00967062	NA	5.42875e-06	0.0497218
YOR117W	2	1	-0.414107	0.0430463	0.000652812	NA	0.0245716	0.114255
YOR119C	2	1	-0.024368	0.028588	0.442029	NA	1.67153e-06	0.085764
YOR122C	2	1	-0.0523809	0.0227109	0.0823557	NA	2.35975e-06	0.0681328
YOR148C	2	1	-0.0703728	0.0250548	0.0483781	NA	0.00957188	0.0714139
YOR149C	2	1	-0.0162233	0.017933	0.416804	NA	2.53802e-06	0.053799
YOR157C	2	1	-0.144945	0.0368975	0.0171272	NA	0.0370586	0.0633469
YOR159C	2	0.361111	-0.0373922	0.019761	0.131413	NA	0.0107375	0.0531293
YOR160W	2	1	-0.0165006	0.0291721	0.601866	NA	3.9865e-06	0.0875162
YOR174W	2	1	-0.0957523	0.0382544	0.0665501	NA	0.0282603	0.0915354
YOR181W	2	1	-0.0364272	0.0350036	0.356794	NA	1.20902e-06	0.105011
YOR204W	2	1	-0.0276577	0.0276722	0.374126	NA	1.43121e-06	0.0830166
YOR207C	2	1	0.0243481	0.028186	0.4364	NA	1.46444e-06	0.084558
YOR217W	2	1	-0.00665018	0.025279	0.805491	NA	1.89463e-06	0.0758371
YOR249C	2	1	-0.0533792	0.0205055	0.0598486	NA	2.13965e-06	0.0615166
YOR254C	2	1	-0.0474919	0.0266923	0.149818	NA	2.72017e-05	0.0800769
YOR256C	2	0.527778	-0.0710803	0.0258481	0.0513785	NA	1.37927e-06	0.0775443
YOR261C	2	0.944444	-0.0914613	0.0835229	0.335008	NA	6.34142e-06	0.250569
YOR272W	2	1	-0.0733582	0.0409498	0.147707	NA	0.0391913	0.0766569
YOR278W	2	1	-0.00719455	0.0426666	0.874277	NA	0.0218549	0.116268
YOR287C	2	1	0.0173391	0.0265131	0.548814	NA	1.23398e-06	0.0795393
YOR294W	2	1	-0.103781	0.0490146	0.101646	NA	0.0487593	0.0857731
YOR310C	2	1	0.0299762	0.0217001	0.23931	NA	1.27178e-06	0.0651004
YOR319W	2	1	0.00510019	0.0231929	0.836713	NA	1.11553e-06	0.0695787
YOR326W	2	1	-0.0394088	0.023832	0.17355	NA	2.07181e-06	0.0714959
YOR329C	2	1	-0.00192601	0.0223667	0.935517	NA	5.98641e-06	0.0671001
YOR335C	2	1	-0.0429314	0.0204388	0.103597	NA	1.49609e-06	0.0613164
YOR340C	2	1	-0.233132	0.0288901	0.00128096	NA	0.0274202	0.0547771
YOR353C	2	1	-0.00822866	0.0244007	0.752895	NA	1.1085e-06	0.073202
YOR370C	2	1	-0.0236862	0.0235252	0.370971	NA	2.13295e-06	0.0705755
YPL012W	2	1	-0.0129427	0.0264363	0.650066	NA	2.99453e-06	0.0793089
YPL020C	2	1	-0.0562939	0.0207696	0.0535152	NA	1.9993e-06	0.0623088
YPL063W	2	0.5	-0.29601	0.105186	0.0481127	NA	3.93084e-06	0.315557
YPL075W	2	0.583333	-0.0117174	0.0365328	0.764467	NA	1.0203e-06	0.109598
YPL083C	2	1	-0.0386165	0.0324709	0.300107	NA	2.66589e-06	0.0974127
YPL085W	2	1	-0.058008	0.0249677	0.0808413	NA	1.0515e-06	0.074903
YPL093W	2	1	-0.0285062	0.020896	0.244222	NA	1.49118e-06	0.0626881
YPL094C	2	1	0.00176935	0.0125906	0.895034	NA	8.39883e-07	0.0377719
YPL117C	2	1	0.0130619	0.0128226	0.365964	NA	8.4832e-07	0.0384677
YPL128C	2	1	-0.00356892	0.0185232	0.856602	NA	1.12749e-06	0.0555696
YPL143W	2	1	0.110453	0.0463701	0.0758249	NA	9.03984e-07	0.13911
YPL146C	2	1	0.0524103	0.0160323	0.0308173	NA	9.64814e-07	0.048097
YPL160W	2	1	0.016294	0.0165832	0.381452	NA	1.23299e-06	0.0497496
YPL209C	2	1	0.00474649	0.0180391	0.805454	NA	1.23551e-06	0.0541174
YPL210C	2	1	0.0095625	0.0173029	0.60993	NA	1.06082e-06	0.0519087
YPL218W	2	0.277778	-0.0219674	0.0180119	0.289609	NA	0.0134434	0.0428429
YPL231W	2	1	0.0179705	0.0127949	0.232855	NA	1.07592e-06	0.0383846
YPL243W	2	1	0.0310852	0.0170528	0.1424	NA	0.0125045	0.0409758
YPL255W	2	1	0.0537515	0.0133188	0.0156587	NA	1.74782e-06	0.0399563
YPL266W	2	1	0.0437875	0.013515	0.0316766	NA	8.29503e-07	0.0405451
YPR016C	2	1	-0.122446	0.031363	0.0174799	NA	0.029101	0.0614129
YPR033C	2	1	0.00791086	0.0249086	0.766679	NA	1.09504e-06	0.0747257
YPR048W	2	1	-0.00572109	0.0134832	0.693165	NA	9.01641e-07	0.0404497
YPR056W	2	1	-0.0644421	0.0118916	0.00562023	NA	6.20876e-06	0.0356748
YPR082C	2	1	-0.169772	0.0259399	0.0028172	NA	0.0187408	0.0628377
YPR085C	2	1	-0.122129	0.0297239	0.0147469	NA	1.4165e-06	0.0891718
YPR088C	2	1	-0.119718	0.0214098	0.00501888	NA	1.29856e-06	0.0642295
YPR103W	2	0.972222	-0.583404	0.0202602	8.65691e-06	NA	0.0134984	0.0510003
YPR105C	2	1	-0.176721	0.0295424	0.00392565	NA	1.48635e-06	0.0886272
YPR107C	2	1	-0.107261	0.0290814	0.0210502	NA	1.37901e-06	0.0872441
YPR108W	2	1	-0.208666	0.0198203	0.000460372	NA	1.7943e-06	0.0594609
YPR110C	2	1	-0.284465	0.015842	5.65394e-05	NA	9.45636e-07	0.0475261
YPR113W	2	1	-0.213985	0.0194156	0.000385257	NA	0.0184213	0.0368323
YPR133C	2	0.444444	-0.115525	0.0344793	0.0285537	NA	1.53516e-06	0.103438
YPR137W	2	1	-0.899645	0.0162153	6.31868e-07	NA	0.0067936	0.0457111
YPR143W	2	1	-0.559425	0.0273961	3.39648e-05	NA	1.51391e-06	0.0821884
YPR144C	2	1	0.247431	0.0287337	0.000999607	NA	2.45971e-06	0.086201
YPR168W	2	1	-0.0848369	0.0236244	0.0229399	NA	1.19958e-06	0.0708733
YPR169W	2	1	-0.0920996	0.0226566	0.0152855	NA	1.42098e-06	0.0679699
YPR175W	2	1	-0.109102	0.0257489	0.0132936	NA	1.15024e-06	0.0772467
YPR176C	2	1	-0.528205	0.0165529	5.74908e-06	NA	1.30269e-06	0.0496586
YPR180W	2	0.888889	-0.126551	0.11337	0.326838	NA	5.36348e-06	0.340111
YPR190C	2	1	-0.0238369	0.021198	0.323719	NA	0.00794753	0.060541
control_kanmx	16	NA	NA	NA	NA	NA	NA	NA
Blank	1157	NA	NA	NA	NA	NA	NA	NA
